# Supplementary material for: Synthesis, crystal structure and Hirshfeld surface analysis of phenyl­methanaminium 2-oxo-2H-chromene-3-carboxyl­ate
Source: Acta Crystallogr E Crystallogr Commun. 2026 Apr 10;82(Pt 5):432–6. doi: 10.1107/S2056989026003403 (PMC13148198; doi:10.1107/S2056989026003403)
Supplement: Supplementary file 1 [file e-82-00432-sup1.cif]

##############################################################################
#                                                                            #
# This CIF contains the data in a paper accepted for publication in          #
# Acta Crystallographica Section E. It conforms to the requirements of       #
# Notes for Authors for Acta Crystallographica Section E, and has been       #
# peer reviewed under the auspices of the IUCr Commission on Journals.       #
#                                                                            #
# Full details of the Crystallographic Information File format               #
# are given in the paper "The Crystallographic Information File (CIF):       #
# a New Standard Archive File for Crystallography" by S. R. Hall, F. H.      #
# Allen and I. D. Brown [Acta Cryst. (1991), A47, 655-685].                  #
#                                                                            #
# The current version of the core CIF dictionary is obtainable from          #
# ftp://ftp.iucr.org/pub/cif_core.dic.                                       #
#                                                                            #
# Software is freely available for graphical display of the structure(s)     #
# in this CIF. For information consult the CIF software page                 #
# http://www.iucr.org/resources/cif/software.                                #
#                                                                            #
# This file may be used for bona fide research purposes within the           #
# scientific community so long as proper attribution is given to the journal # 
# article from which it was obtained.                                        #
#                                                                            #
##############################################################################
data_I
_audit_creation_method     'SHELXL-2019/3'
_journal_date_recd_electronic     2026-03-16
_journal_date_accepted     2026-03-31
_journal_name_full     'Acta Crystallographica, Section E'
_journal_year     2026
_journal_volume     82
_journal_issue      5
_journal_page_first     0
_journal_page_last     0
_journal_paper_category     GO
_journal_paper_doi     10.1107/S2056989026003403
_journal_coeditor_code     VM2327
_publ_contact_author_name     'B.S. Palakshamurthy '
_publ_contact_author_address
;
Department of PG Studies and
Research in Physics, Albert Einstein Block, UCS, Tumkur University, Tumkur,
Karnataka 572103,
India
;
_publ_contact_author_email     'palaksha.bspm@gmail.com'
_publ_contact_author_fax     ?
_publ_contact_author_phone     ?
_publ_section_title
;
Synthesis, crystal structure and Hirshfeld surface analysis of
phenylmethanaminium 2-oxo-2<i>H</i>-chromene-3-carboxylate
;
_publ_section_title_footnote     .
loop_
    _publ_author_name
    _publ_author_footnote
    _publ_author_address
    'Sunithakumari, M.' .
;
Department of Physics, Yuvaraja's College, University of Mysore,
Mysore 570005, Karnataka,
India
;
    'Gagan, M.U.' .
;
Department of Biotechnology, U.C.S, Tumkur University, Tumkur, Karnataka-572103,
India
;
    'Dwarakanath, V.' .
;
Department of Biotechnology, U.C.S, Tumkur University, Tumkur, Karnataka-572103,
India
;
    'Srinivasa, H.T.' .
;
Raman Research Institute, C. V. Raman, Avenue,
Sadashivanagar, Bangalore-560080, Karnataka,
India
;
    'Devarajegowda, H. C.' .
;
Department of Physics, Yuvaraja's College, University of Mysore,
Mysore 570005, Karnataka,
India
;
    'Palakshamurthy, B. S.' .
;
Department of PG Studies and Research in Physics, Albert Einstein Block, UCS,
Tumkur University, Tumkur, Karnataka-572103,
India
;
_publ_section_synopsis
;
The co-crystal, C~7~H~10~N^+^\\cdotC~10~H~4~O^-^, crystallizes in the triclinic
space group <i>P</i>\=1 with <i>Z</i> = 2. The structure of the 1:1 co-crystal
formed between 2-oxo-2<i>H</i>-chromene-3-carboxylic acid and benzylamine
features an N---H...O hydrogen bond. A Hirshfeld surface analysis,
antibacterial studies and intermolecular interaction energies within the
co-crystal structure are reported.
;
_chemical_name_systematic
;
Phenylmethanaminium 2-Oxo-2<i>H</i>-chromene-3-carboxylate
;
_chemical_name_common     ?
_chemical_formula_moiety     'C7 H10 N +, C10 H5 O4 -'
_chemical_formula_sum     'C17 H15 N O4'
_chemical_formula_weight     297.31
_chemical_melting_point     ?
_symmetry_space_group_name_hall     '-P 1'
_space_group_crystal_system     triclinic
_space_group_name_H-M_alt     'P -1'
_space_group_name_Hall     '-P 1'
loop_
    _space_group_symop_operation_xyz
    'x, y, z'
    '-x, -y, -z'
_cell_length_a     6.7505(5)
_cell_length_b     7.7881(6)
_cell_length_c     14.0809(10)
_cell_angle_alpha     79.644(2)
_cell_angle_beta     84.583(2)
_cell_angle_gamma     74.960(2)
_cell_volume     702.39(9)
_cell_formula_units_Z     2
_cell_measurement_reflns_used     3077
_cell_measurement_theta_min     2
_cell_measurement_theta_max     29
_cell_measurement_temperature     296(2)
_cell_special_details     co-crystal
_exptl_crystal_description     prism
_exptl_crystal_colour     colourless
_exptl_crystal_size_max     0.270
_exptl_crystal_size_mid     0.240
_exptl_crystal_size_min     0.220
_exptl_crystal_density_diffrn     1.406
_exptl_crystal_density_meas     ?
_exptl_crystal_density_method     ?
_exptl_crystal_F_000     312
_exptl_absorpt_coefficient_mu     0.101
_exptl_absorpt_correction_type     multi-scan
_exptl_absorpt_process_details
;
(SADABS; Krause et al., 2015)
;
_exptl_absorpt_correction_T_min     0.975
_exptl_absorpt_correction_T_max     0.979
_diffrn_ambient_temperature     296(2)
_diffrn_source     'fine-focus sealed tube'
_diffrn_radiation_type     MoK\a
_diffrn_radiation_wavelength     0.71073
_diffrn_radiation_monochromator     Graphite
_diffrn_measurement_device_type     'Bruker SMART APEXII CCD'
_diffrn_measurement_method     '\f and \W scans'
_diffrn_detector_area_resol_mean     1.97
_diffrn_reflns_number     21216
_diffrn_reflns_av_R_equivalents     0.0430
_diffrn_reflns_av_unetI/netI     0.0321
_diffrn_reflns_theta_min     2.945
_diffrn_reflns_theta_max     28.353
_diffrn_reflns_theta_full     25.242
_diffrn_measured_fraction_theta_max     0.989
_diffrn_measured_fraction_theta_full     0.994
_diffrn_reflns_limit_h_min     -8
_diffrn_reflns_limit_h_max     9
_diffrn_reflns_limit_k_min     -10
_diffrn_reflns_limit_k_max     10
_diffrn_reflns_limit_l_min     -18
_diffrn_reflns_limit_l_max     18
_refine_special_details     ?
_reflns_number_total     3470
_reflns_number_gt     3076
_reflns_threshold_expression     'I > 2\s(I)'
_refine_ls_structure_factor_coef     Fsqd
_refine_ls_matrix_type     full
_refine_ls_R_factor_all     0.0908
_refine_ls_R_factor_gt     0.0796
_refine_ls_wR_factor_gt     0.1562
_refine_ls_wR_factor_ref     0.1610
_refine_ls_goodness_of_fit_ref     1.224
_refine_ls_restrained_S_all     1.224
_refine_ls_number_reflns     3470
_refine_ls_number_parameters     200
_refine_ls_number_restraints     0
_refine_ls_number_constraints     0
_refine_ls_hydrogen_treatment     constr
_refine_ls_weighting_scheme     calc
_refine_ls_weighting_details
              'w=1/[\s^2^(Fo^2^)+(0.0372P)^2^+0.9952P] where P=(Fo^2^+2Fc^2^)/3'
_atom_sites_solution_hydrogens     geom
_atom_sites_solution_primary     direct
_atom_sites_solution_secondary     difmap
_refine_ls_shift/su_max     0.000
_refine_ls_shift/su_mean     0.000
_refine_diff_density_max     0.411
_refine_diff_density_min     -0.378
_refine_ls_extinction_method     none
_refine_ls_extinction_coef     .
loop_
    _atom_type_symbol
    _atom_type_description
    _atom_type_scat_dispersion_real
    _atom_type_scat_dispersion_imag
    _atom_type_scat_source
    'C' 'C' 0.0030 0.0020
                         'International Tables Vol C Tables 4.2.6.8 and 6.1.1.4'
    'H' 'H' 0.0000 0.0000
                         'International Tables Vol C Tables 4.2.6.8 and 6.1.1.4'
    'N' 'N' 0.0060 0.0030
                         'International Tables Vol C Tables 4.2.6.8 and 6.1.1.4'
    'O' 'O' 0.0110 0.0060
                         'International Tables Vol C Tables 4.2.6.8 and 6.1.1.4'
_computing_data_collection
;
APEX2 and SAINT (Bruker, 2017),
;
_computing_cell_refinement
;
SAINT (Bruker, 2017)
;
_computing_data_reduction
;
SAINT (Bruker, 2017)
;
_computing_structure_solution
;
<i>SHELXT2018/3</i> (Sheldrick, 2015a)
;
_computing_structure_refinement
;
<i>SHELXL2019/2</i> (Sheldrick, 2015b)
;
_computing_molecular_graphics
;
Mercury (Macrae <i>et al.</i>,  2020)
;
_computing_publication_material
;
publCIF (Westrip, 2010)
;
loop_
    _atom_site_type_symbol
    _atom_site_label
    _atom_site_fract_x
    _atom_site_fract_y
    _atom_site_fract_z
    _atom_site_U_iso_or_equiv
    _atom_site_adp_type
    _atom_site_calc_flag
    _atom_site_occupancy
    _atom_site_disorder_assembly
    _atom_site_disorder_group
    O O1 0.1596(2) 0.3659(2) 0.10082(12) 0.0219(4) Uani d 1 . .
    O O2 -0.0292(2) 0.4790(2) 0.22176(13) 0.0235(4) Uani d 1 . .
    O O4 0.4445(2) 0.5775(2) 0.33560(13) 0.0225(4) Uani d 1 . .
    O O3 0.2113(3) 0.4216(2) 0.39393(12) 0.0227(4) Uani d 1 . .
    C C3 0.3466(4) 0.3068(3) 0.05274(17) 0.0198(5) Uani d 1 . .
    C C8 0.5288(4) 0.3028(3) 0.09229(17) 0.0194(5) Uani d 1 . .
    C C1 0.3342(3) 0.4218(3) 0.23032(17) 0.0185(5) Uani d 1 . .
    C C9 0.5163(4) 0.3665(3) 0.18286(17) 0.0202(5) Uani d 1 . .
    H H9 0.636260 0.369672 0.209257 0.024 Uiso calc 1 . .
    N N1 -0.2030(3) 0.4531(3) 0.43174(14) 0.0181(4) Uani d 1 . .
    H H1A -0.093073 0.464509 0.393347 0.022 Uiso calc 1 . .
    H H1B -0.216682 0.520552 0.477833 0.022 Uiso calc 1 . .
    H H1C -0.314408 0.489019 0.397146 0.022 Uiso calc 1 . .
    C C10 0.3279(3) 0.4804(3) 0.32791(17) 0.0186(5) Uani d 1 . .
    C C7 0.7141(4) 0.2416(3) 0.04013(18) 0.0238(5) Uani d 1 . .
    H H7 0.838499 0.236871 0.065044 0.029 Uiso calc 1 . .
    C C4 0.3414(4) 0.2571(3) -0.03637(18) 0.0251(5) Uani d 1 . .
    H H4 0.217204 0.263651 -0.062042 0.030 Uiso calc 1 . .
    C C2 0.1425(3) 0.4249(3) 0.18859(16) 0.0177(5) Uani d 1 . .
    C C5 0.5256(4) 0.1976(4) -0.08612(18) 0.0280(6) Uani d 1 . .
    H H5 0.525708 0.163133 -0.146024 0.034 Uiso calc 1 . .
    C C12 -0.3402(4) 0.0714(3) 0.39657(19) 0.0278(6) Uani d 1 . .
    H H12 -0.460831 0.109011 0.433133 0.033 Uiso calc 1 . .
    C C11 -0.1712(4) 0.1384(3) 0.40422(17) 0.0216(5) Uani d 1 . .
    C C16 0.0057(4) 0.0840(3) 0.34773(18) 0.0248(5) Uani d 1 . .
    H H16 0.118753 0.129561 0.351336 0.030 Uiso calc 1 . .
    C C14 -0.1528(5) -0.1060(4) 0.2794(2) 0.0342(7) Uani d 1 . .
    H H14 -0.145768 -0.188100 0.237969 0.041 Uiso calc 1 . .
    C C17 -0.1777(4) 0.2615(3) 0.47659(18) 0.0268(6) Uani d 1 . .
    H H17A -0.290682 0.252259 0.523598 0.032 Uiso calc 1 . .
    H H17B -0.051546 0.221327 0.510838 0.032 Uiso calc 1 . .
    C C13 -0.3301(5) -0.0512(4) 0.3348(2) 0.0337(6) Uani d 1 . .
    H H13 -0.443188 -0.096414 0.330775 0.040 Uiso calc 1 . .
    C C6 0.7118(4) 0.1886(4) -0.04749(19) 0.0268(5) Uani d 1 . .
    H H6 0.834902 0.146506 -0.081327 0.032 Uiso calc 1 . .
    C C15 0.0152(4) -0.0376(4) 0.28602(19) 0.0307(6) Uani d 1 . .
    H H15 0.134884 -0.073852 0.248626 0.037 Uiso calc 1 . .
loop_
    _atom_site_aniso_label
    _atom_site_aniso_U_11
    _atom_site_aniso_U_22
    _atom_site_aniso_U_33
    _atom_site_aniso_U_12
    _atom_site_aniso_U_13
    _atom_site_aniso_U_23
    O1 0.0168(8) 0.0306(9) 0.0216(9) -0.0079(7) -0.0042(6) -0.0082(7)
    O2 0.0143(8) 0.0301(9) 0.0261(9) -0.0030(7) -0.0025(7) -0.0075(7)
    O4 0.0149(8) 0.0278(9) 0.0288(9) -0.0063(7) -0.0049(7) -0.0116(7)
    O3 0.0173(8) 0.0328(9) 0.0207(9) -0.0074(7) -0.0012(6) -0.0098(7)
    C3 0.0197(11) 0.0202(11) 0.0208(11) -0.0068(9) -0.0022(9) -0.0033(9)
    C8 0.0188(11) 0.0207(11) 0.0207(11) -0.0069(9) -0.0033(9) -0.0045(9)
    C1 0.0167(11) 0.0211(11) 0.0195(11) -0.0063(9) -0.0048(9) -0.0035(9)
    C9 0.0175(11) 0.0245(11) 0.0212(12) -0.0072(9) -0.0060(9) -0.0051(9)
    N1 0.0117(9) 0.0227(10) 0.0212(10) -0.0027(7) -0.0044(7) -0.0073(8)
    C10 0.0125(10) 0.0220(11) 0.0218(11) -0.0002(8) -0.0066(8) -0.0075(9)
    C7 0.0175(11) 0.0296(13) 0.0257(13) -0.0061(9) -0.0019(9) -0.0073(10)
    C4 0.0253(13) 0.0322(13) 0.0213(12) -0.0107(10) -0.0061(10) -0.0059(10)
    C2 0.0164(11) 0.0200(11) 0.0184(11) -0.0063(9) -0.0039(8) -0.0032(9)
    C5 0.0349(14) 0.0346(14) 0.0182(12) -0.0114(11) -0.0009(10) -0.0100(10)
    C12 0.0268(13) 0.0245(12) 0.0281(14) -0.0038(10) 0.0011(10) 0.0009(10)
    C11 0.0297(13) 0.0167(11) 0.0168(11) -0.0023(9) -0.0012(9) -0.0032(9)
    C16 0.0266(13) 0.0250(12) 0.0223(12) -0.0047(10) -0.0022(10) -0.0042(10)
    C14 0.0532(18) 0.0216(12) 0.0283(14) -0.0036(12) -0.0131(13) -0.0080(11)
    C17 0.0380(15) 0.0203(12) 0.0203(12) -0.0020(10) -0.0030(10) -0.0054(9)
    C13 0.0354(15) 0.0308(14) 0.0386(16) -0.0138(12) -0.0152(12) 0.0003(12)
    C6 0.0248(13) 0.0305(13) 0.0255(13) -0.0074(10) 0.0052(10) -0.0082(10)
    C15 0.0340(15) 0.0288(13) 0.0236(13) 0.0043(11) -0.0028(11) -0.0066(11)
_geom_special_details
;
 All esds (except the esd in the dihedral angle between two l.s. planes)
 are estimated using the full covariance matrix.  The cell esds are taken
 into account individually in the estimation of esds in distances, angles
 and torsion angles; correlations between esds in cell parameters are only
 used when they are defined by crystal symmetry.  An approximate (isotropic)
 treatment of cell esds is used for estimating esds involving l.s. planes.
;
loop_
    _geom_bond_atom_site_label_1
    _geom_bond_atom_site_label_2
    _geom_bond_site_symmetry_2
    _geom_bond_distance
    _geom_bond_publ_flag
    O1 C2 . 1.379(3) ?
    O1 C3 . 1.383(3) ?
    O2 C2 . 1.206(3) ?
    O4 C10 . 1.249(3) ?
    O3 C10 . 1.261(3) ?
    C3 C4 . 1.384(3) ?
    C3 C8 . 1.389(3) ?
    C8 C7 . 1.405(3) ?
    C8 C9 . 1.437(3) ?
    C1 C9 . 1.348(3) ?
    C1 C2 . 1.463(3) ?
    C1 C10 . 1.517(3) ?
    C9 H9 . 0.9300 ?
    N1 C17 . 1.484(3) ?
    N1 H1A . 0.8900 ?
    N1 H1B . 0.8900 ?
    N1 H1C . 0.8900 ?
    C7 C6 . 1.372(4) ?
    C7 H7 . 0.9300 ?
    C4 C5 . 1.380(4) ?
    C4 H4 . 0.9300 ?
    C5 C6 . 1.397(4) ?
    C5 H5 . 0.9300 ?
    C12 C13 . 1.387(4) ?
    C12 C11 . 1.393(4) ?
    C12 H12 . 0.9300 ?
    C11 C16 . 1.385(4) ?
    C11 C17 . 1.510(3) ?
    C16 C15 . 1.382(4) ?
    C16 H16 . 0.9300 ?
    C14 C13 . 1.379(4) ?
    C14 C15 . 1.389(4) ?
    C14 H14 . 0.9300 ?
    C17 H17A . 0.9700 ?
    C17 H17B . 0.9700 ?
    C13 H13 . 0.9300 ?
    C6 H6 . 0.9300 ?
    C15 H15 . 0.9300 ?
loop_
    _geom_angle_atom_site_label_1
    _geom_angle_atom_site_label_2
    _geom_angle_atom_site_label_3
    _geom_angle_site_symmetry_1
    _geom_angle_site_symmetry_3
    _geom_angle
    _geom_angle_publ_flag
    C2 O1 C3 . . 122.79(17) ?
    O1 C3 C4 . . 116.9(2) ?
    O1 C3 C8 . . 120.6(2) ?
    C4 C3 C8 . . 122.5(2) ?
    C3 C8 C7 . . 118.1(2) ?
    C3 C8 C9 . . 118.0(2) ?
    C7 C8 C9 . . 123.9(2) ?
    C9 C1 C2 . . 120.5(2) ?
    C9 C1 C10 . . 119.8(2) ?
    C2 C1 C10 . . 119.8(2) ?
    C1 C9 C8 . . 121.3(2) ?
    C1 C9 H9 . . 119.3 ?
    C8 C9 H9 . . 119.3 ?
    C17 N1 H1A . . 109.5 ?
    C17 N1 H1B . . 109.5 ?
    H1A N1 H1B . . 109.5 ?
    C17 N1 H1C . . 109.5 ?
    H1A N1 H1C . . 109.5 ?
    H1B N1 H1C . . 109.5 ?
    O4 C10 O3 . 1 126.4(2) ?
    O4 C10 O3 . . 126.4(2) ?
    O4 C10 C1 . . 116.4(2) ?
    O3 C10 C1 1 . 117.1(2) ?
    O3 C10 C1 . . 117.1(2) ?
    C6 C7 C8 . . 120.1(2) ?
    C6 C7 H7 . . 119.9 ?
    C8 C7 H7 . . 119.9 ?
    C5 C4 C3 . . 118.2(2) ?
    C5 C4 H4 . . 120.9 ?
    C3 C4 H4 . . 120.9 ?
    O2 C2 O1 1 . 116.62(19) ?
    O2 C2 O1 . . 116.62(19) ?
    O2 C2 C1 1 . 126.6(2) ?
    O2 C2 C1 . . 126.6(2) ?
    O1 C2 C1 . . 116.8(2) ?
    C4 C5 C6 . . 120.7(2) ?
    C4 C5 H5 . . 119.6 ?
    C6 C5 H5 . . 119.6 ?
    C13 C12 C11 . . 120.5(3) ?
    C13 C12 H12 . . 119.8 ?
    C11 C12 H12 . . 119.8 ?
    C16 C11 C12 . . 119.0(2) ?
    C16 C11 C17 . . 120.6(2) ?
    C12 C11 C17 . . 120.3(2) ?
    C15 C16 C11 . . 120.3(2) ?
    C15 C16 H16 . . 119.8 ?
    C11 C16 H16 . . 119.8 ?
    C13 C14 C15 . . 119.5(3) ?
    C13 C14 H14 . . 120.3 ?
    C15 C14 H14 . . 120.3 ?
    N1 C17 C11 . . 113.3(2) ?
    N1 C17 H17A . . 108.9 ?
    C11 C17 H17A . . 108.9 ?
    N1 C17 H17B . . 108.9 ?
    C11 C17 H17B . . 108.9 ?
    H17A C17 H17B . . 107.7 ?
    C14 C13 C12 . . 120.1(3) ?
    C14 C13 H13 . . 119.9 ?
    C12 C13 H13 . . 119.9 ?
    C7 C6 C5 . . 120.3(2) ?
    C7 C6 H6 . . 119.8 ?
    C5 C6 H6 . . 119.8 ?
    C16 C15 C14 . . 120.5(3) ?
    C16 C15 H15 . . 119.7 ?
    C14 C15 H15 . . 119.7 ?
loop_
    _geom_torsion_atom_site_label_1
    _geom_torsion_atom_site_label_2
    _geom_torsion_atom_site_label_3
    _geom_torsion_atom_site_label_4
    _geom_torsion_site_symmetry_1
    _geom_torsion_site_symmetry_2
    _geom_torsion_site_symmetry_3
    _geom_torsion_site_symmetry_4
    _geom_torsion
    _geom_torsion_publ_flag
    C2 O1 C3 C4 . . . . -177.8(2) ?
    O1 C3 C8 C7 . . . . 180.0(2) ?
    C4 C3 C8 C7 . . . . -1.6(4) ?
    O1 C3 C8 C9 . . . . -1.7(3) ?
    C4 C3 C8 C9 . . . . 176.7(2) ?
    C2 C1 C9 C8 . . . . -2.4(4) ?
    C10 C1 C9 C8 . . . . 177.3(2) ?
    C3 C8 C9 C1 . . . . 2.6(3) ?
    C7 C8 C9 C1 . . . . -179.2(2) ?
    C9 C1 C10 O4 . . . . 42.9(3) ?
    C2 C1 C10 O4 . . . . -137.4(2) ?
    C9 C1 C10 O3 . . . 1 -134.8(2) ?
    C2 C1 C10 O3 . . . 1 44.9(3) ?
    C9 C1 C10 O3 . . . . -134.8(2) ?
    C2 C1 C10 O3 . . . . 44.9(3) ?
    C3 C8 C7 C6 . . . . 0.3(4) ?
    C9 C8 C7 C6 . . . . -177.8(2) ?
    O1 C3 C4 C5 . . . . 180.0(2) ?
    C8 C3 C4 C5 . . . . 1.5(4) ?
    C3 O1 C2 O2 . . . 1 177.5(2) ?
    C3 O1 C2 O2 . . . . 177.5(2) ?
    C3 O1 C2 C1 . . . . -0.3(3) ?
    C9 C1 C2 O2 . . . 1 -176.4(2) ?
    C10 C1 C2 O2 . . . 1 3.9(4) ?
    C9 C1 C2 O2 . . . . -176.4(2) ?
    C10 C1 C2 O2 . . . . 3.9(4) ?
    C9 C1 C2 O1 . . . . 1.2(3) ?
    C10 C1 C2 O1 . . . . -178.5(2) ?
    C3 C4 C5 C6 . . . . -0.2(4) ?
    C13 C12 C11 C16 . . . . 1.4(4) ?
    C13 C12 C11 C17 . . . . -175.7(2) ?
    C12 C11 C16 C15 . . . . -1.2(4) ?
    C17 C11 C16 C15 . . . . 175.9(2) ?
    C16 C11 C17 N1 . . . . 78.0(3) ?
    C12 C11 C17 N1 . . . . -104.9(3) ?
    C15 C14 C13 C12 . . . . 0.0(4) ?
    C11 C12 C13 C14 . . . . -0.8(4) ?
    C8 C7 C6 C5 . . . . 0.9(4) ?
    C4 C5 C6 C7 . . . . -1.0(4) ?
    C11 C16 C15 C14 . . . . 0.4(4) ?
    C13 C14 C15 C16 . . . . 0.2(4) ?
loop_
    _geom_hbond_atom_site_label_D
    _geom_hbond_atom_site_label_H
    _geom_hbond_atom_site_label_A
    _geom_hbond_site_symmetry_A
    _geom_hbond_distance_DH
    _geom_hbond_distance_HA
    _geom_hbond_distance_DA
    _geom_hbond_angle_DHA
    _geom_hbond_publ_flag
    N1 H1A O2 1 0.89 2.40 3.068(3) 132 yes
    N1 H1A O3 1 0.89 1.99 2.752(3) 142 yes
    N1 H1B O3 2_566 0.89 1.94 2.791(3) 158 yes
    N1 H1C O4 1_455 0.89 1.83 2.716(3) 174 yes
    C17 H17B Cg4 2_556 0.97 2.76 3.613(3) 147 yes
_shelx_space_group_comment
;
The symmetry employed for this shelxl refinement is uniquely defined
by the following loop, which should always be used as a source of
symmetry information in preference to the above space-group names.
They are only intended as comments.
;
_shelx_estimated_absorpt_T_min     0.973
_shelx_estimated_absorpt_T_max     0.978
_shelx_hkl_file
;
  -1   0   0    2.57    0.14
  -1   0   0    2.16    0.13
   1   0   0    2.54    0.15
   1   0   0    2.49    0.14
  -2   0   0   21.64    0.78
  -2   0   0   22.16    0.78
  -2   0   0   21.69    0.78
  -2   0   0   21.14    0.78
  -2   0   0   21.03    0.78
   2   0   0   20.74    0.77
   2   0   0   22.19    0.78
   2   0   0   22.75    0.77
   2   0   0   21.53    0.78
   2   0   0   21.11    0.78
  -3   0   0    2.89    0.27
  -3   0   0    3.19    0.27
  -3   0   0    3.46    0.27
  -3   0   0    3.64    0.28
   3   0   0    3.40    0.27
   3   0   0    3.40    0.29
   3   0   0    3.77    0.27
   3   0   0    3.68    0.30
  -4   0   0    4.09    0.31
  -4   0   0    3.86    0.30
  -4   0   0    4.17    0.33
  -4   0   0    4.22    0.34
  -4   0   0    3.88    0.34
   4   0   0    3.75    0.34
   4   0   0    3.39    0.32
   4   0   0    4.17    0.34
   4   0   0    3.92    0.30
   4   0   0    4.53    0.31
  -5   0   0    1.09    0.32
  -5   0   0    0.84    0.27
  -5   0   0    0.72    0.26
  -5   0   0    1.39    0.34
  -5   0   0    1.02    0.31
   5   0   0    1.24    0.34
   5   0   0    1.48    0.28
   5   0   0    0.79    0.27
   5   0   0    1.29    0.35
   5   0   0    0.99    0.28
  -6   0   0   76.73    2.76
  -6   0   0   79.35    2.82
  -6   0   0   77.75    2.77
  -6   0   0   79.97    2.78
   6   0   0   80.35    2.82
   6   0   0   77.76    2.77
   6   0   0   83.40    2.80
  -7   0   0    0.72    0.31
  -7   0   0    0.18    0.33
  -7   0   0    1.10    0.36
  -7   0   0    0.75    0.27
   7   0   0    0.66    0.37
   7   0   0    0.01    0.28
   7   0   0    0.17    0.35
  -8   0   0    2.33    0.49
  -8   0   0    2.42    0.54
  -8   0   0    3.05    0.71
   8   0   0    3.47    0.61
   8  -1   0    1.40    0.51
   8  -1   0   -0.32    0.62
  -8   1   0    0.39    0.44
  -8   1   0    1.00    0.45
   7  -1   0    0.53    0.37
   7  -1   0    0.54    0.38
  -7   1   0    0.16    0.32
  -7   1   0    0.23    0.28
  -7   1   0   -0.07    0.30
  -7   1   0    0.27    0.31
   6  -1   0    3.66    0.42
   6  -1   0    4.79    0.67
   6  -1   0    4.52    0.48
  -6   1   0    4.09    0.43
  -6   1   0    3.35    0.38
  -6   1   0    3.78    0.46
  -6   1   0    3.52    0.45
   5  -1   0   35.63    1.40
   5  -1   0   37.40    1.38
   5  -1   0   34.92    1.35
   5  -1   0   35.30    1.43
  -5   1   0   34.03    1.36
  -5   1   0   35.94    1.41
  -5   1   0   35.68    1.37
  -5   1   0   35.80    1.40
  -5   1   0   34.22    1.36
   4  -1   0    2.88    0.30
   4  -1   0    2.74    0.27
   4  -1   0    2.48    0.28
   4  -1   0    3.34    0.27
   4  -1   0    3.04    0.32
  -4   1   0    2.40    0.31
  -4   1   0    3.03    0.30
  -4   1   0    3.04    0.28
  -4   1   0    3.15    0.31
  -4   1   0    2.38    0.29
   3  -1   0   27.83    1.03
   3  -1   0   27.80    1.04
   3  -1   0   28.63    1.03
   3  -1   0   27.91    1.01
   3  -1   0   28.48    1.02
  -3   1   0   27.48    1.01
  -3   1   0   27.36    1.02
  -3   1   0   28.09    1.04
  -3   1   0   27.90    1.04
  -3   1   0   26.89    1.02
   2  -1   0   16.10    0.64
   2  -1   0   16.81    0.65
   2  -1   0   17.67    0.64
   2  -1   0   16.21    0.68
  -2   1   0   16.81    0.69
  -2   1   0   16.73    0.65
  -2   1   0   16.23    0.63
  -2   1   0   16.68    0.64
  -2   1   0   18.03    0.66
   1  -1   0    9.67    0.37
   1  -1   0    8.53    0.37
   1  -1   0    9.59    0.37
   1  -1   0    9.81    0.36
  -1   1   0    9.43    0.37
  -1   1   0    9.59    0.37
  -1   1   0    8.77    0.37
  -1   1   0    8.88    0.36
  -1   1   0    9.69    0.37
  -1   1   0    8.81    0.38
   0  -1   0   74.95    2.36
  -1  -1   0   15.84    0.58
  -1  -1   0   17.18    0.60
   1   1   0   15.98    0.60
   1   1   0   19.98    0.61
  -2  -1   0    1.55    0.21
  -2  -1   0    1.64    0.22
  -2  -1   0    1.85    0.22
  -2  -1   0    1.52    0.21
  -2  -1   0    1.70    0.21
   2   1   0    1.81    0.23
   2   1   0    1.58    0.20
   2   1   0    1.39    0.20
   2   1   0    1.47    0.21
   2   1   0    1.69    0.23
  -3  -1   0   33.16    1.19
  -3  -1   0   33.59    1.17
  -3  -1   0   33.08    1.19
  -3  -1   0   31.95    1.19
  -3  -1   0   34.69    1.20
   3   1   0   32.69    1.19
   3   1   0   33.77    1.21
   3   1   0   33.57    1.17
   3   1   0   32.84    1.19
   3   1   0   33.93    1.21
  -4  -1   0   10.34    0.53
  -4  -1   0   10.24    0.51
  -4  -1   0   10.67    0.53
  -4  -1   0   10.50    0.53
  -4  -1   0   10.26    0.52
   4   1   0   10.32    0.54
   4   1   0    9.22    0.50
   4   1   0    9.80    0.49
   4   1   0   10.15    0.52
   4   1   0   10.15    0.52
  -5  -1   0   18.74    0.99
  -5  -1   0   21.41    0.93
  -5  -1   0   21.12    0.91
  -5  -1   0   21.18    0.89
  -5  -1   0   20.12    0.89
   5   1   0   21.02    0.91
   5   1   0   21.56    0.91
   5   1   0   17.42    1.10
   5   1   0   21.01    0.90
   5   1   0   21.00    0.92
  -6  -1   0   13.35    0.73
  -6  -1   0   13.39    0.72
  -6  -1   0   12.35    0.71
  -6  -1   0   13.52    0.75
   6   1   0   13.75    0.79
   6   1   0   13.47    0.74
  -7  -1   0    5.67    0.56
  -7  -1   0    5.80    0.50
  -7  -1   0    4.84    0.49
   7   1   0    7.31    0.58
   7   1   0    6.06    0.55
   7   1   0    5.57    0.53
  -8  -1   0    5.06    0.70
  -8  -1   0    4.03    0.54
  -8  -1   0    4.83    0.58
  -8  -1   0    5.01    0.66
   8   1   0    6.02    0.80
   8   1   0    4.23    0.74
   8  -2   0    1.84    0.56
  -8   2   0    0.82    0.52
  -8   2   0    1.17    0.54
   7  -2   0    0.58    0.42
   7  -2   0    1.00    0.40
  -7   2   0    0.95    0.35
  -7   2   0    0.63    0.44
  -7   2   0    1.23    0.42
  -7   2   0    0.60    0.32
   6  -2   0    0.78    0.32
   6  -2   0    0.45    0.32
  -6   2   0    0.23    0.31
  -6   2   0    0.54    0.37
  -6   2   0    0.60    0.27
  -6   2   0    0.39    0.30
   5  -2   0   50.01    2.09
   5  -2   0   54.21    1.91
   5  -2   0   54.15    1.96
  -5   2   0   51.66    1.90
  -5   2   0   53.06    1.95
  -5   2   0   53.27    1.95
  -5   2   0   51.98    1.91
   4  -2   0    1.01    0.27
   4  -2   0    0.81    0.25
   4  -2   0    0.49    0.21
   4  -2   0    0.53    0.28
   4  -2   0    0.98    0.22
  -4   2   0    0.41    0.20
  -4   2   0    0.48    0.22
  -4   2   0    0.40    0.20
  -4   2   0    0.36    0.22
  -4   2   0    0.76    0.26
   3  -2   0   47.85    1.64
   3  -2   0   48.20    1.63
   3  -2   0   47.26    1.61
   3  -2   0   46.40    1.62
  -3   2   0   45.89    1.61
  -3   2   0   46.60    1.62
  -3   2   0   46.26    1.65
  -3   2   0   47.41    1.60
  -3   2   0   45.79    1.64
   2  -2   0    0.65    0.18
   2  -2   0    0.85    0.21
   2  -2   0    0.49    0.19
   2  -2   0    0.79    0.18
   2  -2   0    0.48    0.16
  -2   2   0    0.62    0.17
  -2   2   0    0.67    0.19
  -2   2   0    0.63    0.20
  -2   2   0    0.91    0.18
  -2   2   0    0.40    0.15
  -2   2   0    0.86    0.20
   1  -2   0    1.65    0.20
   1  -2   0    1.68    0.19
   1  -2   0    1.51    0.22
   1  -2   0    1.64    0.20
  -1   2   0    1.20    0.16
  -1   2   0    1.72    0.21
  -1   2   0    1.39    0.20
  -1   2   0    1.28    0.16
  -1   2   0    1.67    0.23
  -1   2   0    1.48    0.19
   0  -2   0   37.54    1.30
   0  -2   0   40.07    1.29
   0  -2   0   39.20    1.29
   0  -2   0   40.82    1.29
   0  -2   0   39.21    1.29
   0   2   0   38.87    1.29
   0   2   0   39.69    1.29
   0   2   0   39.48    1.29
   0   2   0   41.00    1.30
   0   2   0   35.72    1.30
   0   2   0   41.54    1.30
   0   2   0   38.18    1.28
  -1  -2   0  391.68   12.04
  -1  -2   0  383.28   12.04
  -1  -2   0  397.60   12.02
  -1  -2   0  388.17   12.04
  -1  -2   0  386.78   12.04
  -1  -2   0  397.32   12.04
   1   2   0  403.00   12.02
   1   2   0  398.01   12.04
   1   2   0  378.64   12.04
   1   2   0  368.33   12.03
   1   2   0  392.51   12.04
   1   2   0  398.26   12.04
  -2  -2   0   31.26    1.09
  -2  -2   0   31.18    1.09
  -2  -2   0   31.70    1.08
  -2  -2   0   30.96    1.04
  -2  -2   0   31.17    1.09
   2   2   0   31.15    1.08
   2   2   0   30.65    1.08
   2   2   0   31.19    1.05
   2   2   0   30.58    1.08
   2   2   0   30.77    1.08
  -3  -2   0    0.80    0.21
  -3  -2   0    0.84    0.37
  -3  -2   0    0.93    0.22
  -3  -2   0    1.01    0.21
  -3  -2   0    1.33    0.24
   3   2   0    0.76    0.21
   3   2   0    1.16    0.29
   3   2   0    0.74    0.21
   3   2   0    0.96    0.24
   3   2   0    1.07    0.22
  -4  -2   0    5.12    0.34
  -4  -2   0    5.68    0.39
  -4  -2   0    6.05    0.39
  -4  -2   0    5.15    0.38
  -4  -2   0    5.74    0.37
   4   2   0    5.68    0.38
   4   2   0    5.43    0.39
   4   2   0    5.54    0.39
   4   2   0    5.46    0.35
   4   2   0    5.35    0.37
  -5  -2   0    1.11    0.31
  -5  -2   0    1.78    0.31
  -5  -2   0    2.02    0.35
  -5  -2   0    2.24    0.36
  -5  -2   0    2.52    0.38
   5   2   0    2.35    0.53
   5   2   0    1.66    0.37
   5   2   0    2.00    0.34
   5   2   0    2.07    0.35
   5   2   0    1.68    0.35
  -6  -2   0    3.69    0.40
  -6  -2   0    3.85    0.43
  -6  -2   0    3.03    0.40
  -6  -2   0    4.48    0.56
   6   2   0    3.59    0.43
   6   2   0    3.95    0.53
   6   2   0    3.54    0.45
   6   2   0    3.94    0.45
  -7  -2   0    0.57    0.32
  -7  -2   0    0.43    0.37
  -7  -2   0    0.25    0.30
  -7  -2   0    0.51    0.29
   7   2   0    0.70    0.36
   7   2   0    0.44    0.34
   7   2   0    0.70    0.40
  -8  -2   0   -0.40    0.35
  -8  -2   0    0.42    0.30
  -8  -2   0    0.39    0.41
  -8  -2   0    0.41    0.36
   8   2   0    0.27    0.38
   8   2   0    0.82    0.41
   8   2   0    1.01    0.56
   7  -3   0    1.01    0.43
   7  -3   0   -0.27    0.48
  -7   3   0    0.46    0.47
  -7   3   0    0.63    0.38
   6  -3   0    0.46    0.34
   6  -3   0    0.68    0.36
   6  -3   0    1.25    0.38
  -6   3   0    1.07    0.35
  -6   3   0    1.08    0.38
  -6   3   0    0.96    0.27
  -6   3   0    1.45    0.42
   5  -3   0    4.75    0.42
   5  -3   0    5.49    0.47
  -5   3   0    4.65    0.42
  -5   3   0    5.14    0.47
  -5   3   0    4.91    0.45
  -5   3   0    5.00    0.45
   4  -3   0    2.64    0.39
   4  -3   0    2.24    0.39
   4  -3   0    2.36    0.35
  -4   3   0    2.39    0.36
  -4   3   0    2.41    0.41
  -4   3   0    2.28    0.35
  -4   3   0    1.65    0.29
  -4   3   0    2.70    0.40
   3  -3   0   10.26    0.53
   3  -3   0    9.58    0.69
   3  -3   0   10.18    0.50
   3  -3   0   10.37    0.52
   3  -3   0   10.03    0.52
  -3   3   0    9.42    0.51
  -3   3   0   10.04    0.54
  -3   3   0   10.61    0.55
  -3   3   0   10.06    0.52
  -3   3   0   10.77    0.54
  -3   3   0   11.53    0.55
   2  -3   0   38.72    1.42
   2  -3   0   39.51    1.40
   2  -3   0   38.61    1.38
   2  -3   0   40.30    1.42
   2  -3   0   42.01    1.42
  -2   3   0   40.36    1.40
  -2   3   0   41.10    1.41
  -2   3   0   40.39    1.43
  -2   3   0   39.46    1.40
  -2   3   0   41.03    1.39
   1  -3   0    8.25    0.40
   1  -3   0    8.53    0.41
   1  -3   0    8.92    0.40
   1  -3   0    8.07    0.40
   1  -3   0    8.84    0.44
  -1   3   0    8.10    0.40
  -1   3   0    8.44    0.41
  -1   3   0    8.36    0.40
  -1   3   0    8.64    0.46
  -1   3   0    7.92    0.40
  -1   3   0    8.62    0.40
   0  -3   0   15.53    0.65
   0  -3   0   15.99    0.62
   0  -3   0   15.91    0.62
   0  -3   0   16.25    0.62
   0  -3   0   15.18    0.61
   0   3   0   15.72    0.62
   0   3   0   16.10    0.62
   0   3   0   17.02    0.62
   0   3   0   16.09    0.62
   0   3   0   15.65    0.61
   0   3   0   15.02    0.65
   0   3   0   16.09    0.62
  -1  -3   0  125.91    3.95
  -1  -3   0  123.10    3.96
  -1  -3   0  124.49    3.96
  -1  -3   0  122.13    3.93
  -1  -3   0  126.52    3.96
  -1  -3   0  124.69    3.96
   1   3   0  121.07    3.96
   1   3   0  129.03    3.96
   1   3   0  127.36    3.95
   1   3   0  123.20    3.95
   1   3   0  127.57    3.96
   1   3   0  123.62    3.93
  -2  -3   0    9.10    0.44
  -2  -3   0    9.01    0.43
  -2  -3   0    9.05    0.40
  -2  -3   0    8.76    0.43
  -2  -3   0    9.03    0.44
   2   3   0    9.27    0.44
   2   3   0    8.53    0.43
   2   3   0    9.03    0.44
   2   3   0    9.12    0.44
   2   3   0    8.33    0.42
  -3  -3   0   16.56    0.63
  -3  -3   0   15.75    0.88
  -3  -3   0   16.26    0.68
  -3  -3   0   16.54    0.68
  -3  -3   0   15.37    0.68
   3   3   0   15.20    0.67
   3   3   0   15.24    0.62
   3   3   0   15.30    0.68
   3   3   0   15.58    0.68
  -4  -3   0    2.45    0.36
  -4  -3   0    2.16    0.29
  -4  -3   0    2.24    0.24
  -4  -3   0    2.16    0.26
  -4  -3   0    2.90    0.33
   4   3   0    2.09    0.28
   4   3   0    2.60    0.26
   4   3   0    2.40    0.29
   4   3   0    2.05    0.25
   4   3   0    2.03    0.27
  -5  -3   0    3.44    0.36
  -5  -3   0    2.99    0.30
  -5  -3   0    3.04    0.36
  -5  -3   0    2.84    0.34
   5   3   0    2.41    0.32
   5   3   0    2.54    0.31
   5   3   0    3.23    0.35
   5   3   0    3.21    0.33
  -6  -3   0    8.30    0.53
  -6  -3   0    8.46    0.56
  -6  -3   0    9.04    0.61
  -6  -3   0    8.41    0.65
  -6  -3   0   10.33    0.62
   6   3   0    9.34    0.61
   6   3   0    7.92    0.59
   6   3   0    9.01    0.58
   6   3   0    7.78    0.78
   6   3   0    7.73    0.59
  -7  -3   0    1.49    0.39
  -7  -3   0    1.73    0.37
  -7  -3   0    2.10    0.46
  -7  -3   0    1.34    0.38
   7   3   0    2.18    0.43
   7   3   0    1.22    0.43
   7   3   0    2.38    0.50
  -8  -3   0    0.30    0.38
  -8  -3   0    0.22    0.38
  -8  -3   0    0.39    0.32
  -8  -3   0    0.93    0.44
   8   3   0    0.17    0.39
   8   3   0   -0.08    0.34
   8   3   0   -0.83    0.95
   7  -4   0    0.22    0.39
  -7   4   0    0.35    0.45
  -7   4   0   -0.36    0.40
   6  -4   0    0.71    0.36
   6  -4   0   -0.31    0.35
   6  -4   0    1.03    0.37
  -6   4   0    0.57    0.30
  -6   4   0    1.17    0.38
  -6   4   0    1.22    0.42
  -6   4   0    0.15    0.32
   5  -4   0    1.18    0.33
   5  -4   0    1.29    0.32
   5  -4   0    1.06    0.59
  -5   4   0    1.43    0.42
  -5   4   0    1.38    0.30
  -5   4   0    1.05    0.49
  -5   4   0    0.94    0.32
   4  -4   0    1.86    0.34
   4  -4   0    1.63    0.38
   4  -4   0    1.54    0.32
   4  -4   0    2.01    0.37
  -4   4   0    1.04    0.28
  -4   4   0    1.41    0.32
  -4   4   0    1.27    0.31
  -4   4   0    1.61    0.38
  -4   4   0    1.93    0.39
   3  -4   0   37.88    1.41
   3  -4   0   39.17    1.44
   3  -4   0   37.28    1.44
   3  -4   0   40.47    1.46
  -3   4   0   37.86    1.42
  -3   4   0   38.52    1.44
  -3   4   0   39.16    1.44
  -3   4   0   39.02    1.46
  -3   4   0   39.75    1.43
  -3   4   0   38.53    1.47
   2  -4   0    2.92    0.33
   2  -4   0    3.10    0.29
   2  -4   0    3.98    0.33
   2  -4   0    3.25    0.29
   2  -4   0    3.17    0.27
  -2   4   0    3.40    0.31
  -2   4   0    3.53    0.36
  -2   4   0    2.82    0.29
  -2   4   0    3.83    0.30
  -2   4   0    2.99    0.29
  -2   4   0    3.06    0.29
   1  -4   0    2.87    0.24
   1  -4   0    2.43    0.26
   1  -4   0    2.58    0.26
   1  -4   0    2.50    0.28
   1  -4   0    2.88    0.25
   1  -4   0    2.19    0.34
  -1   4   0    2.51    0.22
  -1   4   0    3.34    0.57
  -1   4   0    2.85    0.24
  -1   4   0    2.70    0.25
  -1   4   0    2.26    0.24
  -1   4   0    2.71    0.30
   0  -4   0    0.42    0.20
   0  -4   0    0.41    0.16
   0  -4   0    0.30    0.17
   0  -4   0    0.33    0.16
   0  -4   0    0.15    0.13
   0   4   0    0.12    0.14
   0   4   0    0.39    0.17
   0   4   0    0.50    0.15
   0   4   0    0.35    0.16
   0   4   0    0.43    0.16
   0   4   0    0.35    0.22
   0   4   0    0.51    0.15
  -1  -4   0    1.85    0.21
  -1  -4   0    1.76    0.23
  -1  -4   0    1.70    0.24
  -1  -4   0    1.54    0.21
  -1  -4   0    2.06    0.28
   1   4   0    2.40    0.29
   1   4   0    1.77    0.21
   1   4   0    1.81    0.18
   1   4   0    1.63    0.21
   1   4   0    1.84    0.29
  -2  -4   0    0.56    0.15
  -2  -4   0    0.27    0.18
  -2  -4   0    0.06    0.14
  -2  -4   0    0.28    0.17
  -2  -4   0    0.46    0.20
  -2  -4   0    0.37    0.18
   2   4   0    0.46    0.17
   2   4   0    0.27    0.19
   2   4   0    0.65    0.17
   2   4   0    0.32    0.19
   2   4   0    0.34    0.17
   2   4   0    0.80    0.16
  -3  -4   0   54.55    1.84
  -3  -4   0   51.93    1.85
  -3  -4   0   51.02    1.85
  -3  -4   0   49.80    1.85
  -3  -4   0   51.60    1.78
   3   4   0   52.63    1.85
   3   4   0   54.43    1.84
   3   4   0   52.97    1.78
   3   4   0   53.53    1.86
   3   4   0   59.07    2.04
  -4  -4   0    3.92    0.47
  -4  -4   0    5.54    0.41
  -4  -4   0    5.06    0.39
  -4  -4   0    5.09    0.39
  -4  -4   0    5.23    0.38
   4   4   0    5.31    0.35
   4   4   0    5.75    0.40
   4   4   0    4.84    0.39
   4   4   0    5.16    0.40
   4   4   0    5.65    0.41
  -5  -4   0    6.09    0.47
  -5  -4   0    5.45    0.47
  -5  -4   0    5.94    0.46
  -5  -4   0    6.71    0.40
  -5  -4   0    5.98    0.47
   5   4   0    6.04    0.46
   5   4   0    6.43    0.49
   5   4   0    5.72    0.46
   5   4   0    5.79    0.46
   5   4   0    6.18    0.50
  -6  -4   0    0.05    0.23
  -6  -4   0   -0.03    0.26
  -6  -4   0   -0.03    0.20
  -6  -4   0    0.17    0.26
  -6  -4   0    0.01    0.27
   6   4   0    0.31    0.31
   6   4   0    0.21    0.27
   6   4   0    0.41    0.29
   6   4   0    0.51    0.34
  -7  -4   0    2.67    0.46
  -7  -4   0    2.93    0.47
  -7  -4   0    2.18    0.43
  -7  -4   0    2.49    0.42
   7   4   0    2.81    0.53
   7   4   0    1.54    0.39
   7   4   0    2.16    0.47
  -8  -4   0    3.21    0.42
  -8  -4   0    2.82    0.61
  -8  -4   0    4.19    0.76
  -8  -4   0    3.59    0.57
   8   4   0    2.12    0.48
   8   4   0    3.11    0.73
   6  -5   0    4.83    0.60
  -6   5   0    3.92    0.86
  -6   5   0    4.45    0.55
   5  -5   0    4.02    0.47
   5  -5   0    2.55    0.46
  -5   5   0    4.40    0.49
  -5   5   0    4.40    0.52
  -5   5   0    3.73    0.51
  -5   5   0    4.12    0.44
  -5   5   0    3.48    0.44
   4  -5   0    3.07    0.40
   4  -5   0    3.04    0.38
   4  -5   0    2.88    0.39
  -4   5   0    3.21    0.38
  -4   5   0    3.33    0.48
  -4   5   0    3.66    0.40
  -4   5   0    3.16    0.40
  -4   5   0    2.99    0.50
   3  -5   0    8.44    0.53
   3  -5   0    7.53    0.51
   3  -5   0    8.15    0.54
  -3   5   0    8.73    0.57
  -3   5   0    8.60    0.59
  -3   5   0    7.73    0.51
  -3   5   0    8.50    0.54
  -3   5   0    8.47    0.53
   2  -5   0    8.20    0.57
   2  -5   0    8.70    0.51
   2  -5   0    8.10    0.50
   2  -5   0    8.06    0.60
  -2   5   0    8.00    0.49
  -2   5   0    8.07    0.49
  -2   5   0    9.14    0.52
  -2   5   0    8.43    0.50
  -2   5   0    7.78    0.55
   1  -5   0    4.52    0.34
   1  -5   0    4.13    0.34
   1  -5   0    5.14    0.40
  -1   5   0    4.21    0.33
  -1   5   0    4.07    0.34
  -1   5   0    4.71    0.34
  -1   5   0    4.57    0.35
  -1   5   0    4.54    0.33
  -1   5   0    4.39    0.41
  -1   5   0    4.14    0.34
   0  -5   0    0.38    0.18
   0  -5   0    0.49    0.15
   0  -5   0    0.43    0.17
   0  -5   0    0.43    0.19
   0   5   0    0.43    0.18
   0   5   0    0.81    0.19
   0   5   0    0.44    0.18
   0   5   0    0.19    0.19
   0   5   0    0.48    0.22
   0   5   0    0.29    0.17
   0   5   0    0.38    0.18
  -1  -5   0    3.88    0.31
  -1  -5   0    3.81    0.35
  -1  -5   0    4.52    0.32
  -1  -5   0    4.74    0.34
   1   5   0    3.98    0.38
   1   5   0    4.73    0.33
   1   5   0    4.20    0.31
   1   5   0    4.59    0.33
   1   5   0    4.24    0.31
   1   5   0    4.20    0.35
   1   5   0    4.25    0.29
  -2  -5   0    2.43    0.28
  -2  -5   0    2.70    0.28
  -2  -5   0    2.50    0.27
  -2  -5   0    2.85    0.28
  -2  -5   0    2.87    0.24
  -2  -5   0    2.83    0.30
   2   5   0    2.70    0.28
   2   5   0    2.57    0.30
   2   5   0    2.83    0.28
   2   5   0    2.45    0.26
   2   5   0    2.47    0.24
   2   5   0    3.02    0.29
  -3  -5   0    9.93    0.54
  -3  -5   0   10.41    0.56
  -3  -5   0   10.56    0.57
  -3  -5   0    9.19    0.51
  -3  -5   0   10.59    0.56
   3   5   0    9.52    0.55
   3   5   0   10.72    0.55
   3   5   0   11.52    0.56
   3   5   0   10.49    0.49
   3   5   0    9.88    0.53
  -4  -5   0    0.62    0.26
  -4  -5   0    0.89    0.30
  -4  -5   0    1.47    0.31
  -4  -5   0    0.66    0.23
  -4  -5   0    0.82    0.23
   4   5   0    0.75    0.27
   4   5   0    1.16    0.25
   4   5   0    0.57    0.27
   4   5   0    0.64    0.26
   4   5   0    0.80    0.29
  -5  -5   0    1.36    0.32
  -5  -5   0    0.91    0.32
  -5  -5   0    1.28    0.33
  -5  -5   0    1.25    0.31
  -5  -5   0    0.92    0.25
   5   5   0    0.94    0.28
   5   5   0    1.18    0.34
   5   5   0    1.40    0.38
   5   5   0    1.28    0.34
   5   5   0    1.99    0.33
  -6  -5   0    1.95    0.35
  -6  -5   0    2.42    0.44
  -6  -5   0    2.21    0.41
  -6  -5   0    1.01    0.36
   6   5   0    1.46    0.41
   6   5   0    1.92    0.43
   6   5   0    2.15    0.78
   6   5   0    1.20    0.41
  -7  -5   0    1.10    0.32
  -7  -5   0    1.05    0.46
  -7  -5   0    0.68    0.42
  -7  -5   0    1.28    0.35
   7   5   0    0.81    0.33
   7   5   0    1.22    0.37
   7   5   0    0.58    0.49
  -8  -5   0    3.27    0.49
  -8  -5   0    2.76    0.54
  -8  -5   0    2.99    0.82
   8   5   0    3.40    0.69
   8   5   0    2.06    0.51
   5  -6   0    1.28    0.46
   5  -6   0   -1.20    0.54
  -5   6   0    0.55    0.37
  -5   6   0    0.15    0.39
  -5   6   0    0.64    0.38
   4  -6   0    1.56    0.41
   4  -6   0    2.83    0.50
   4  -6   0    1.57    0.42
  -4   6   0    2.35    0.46
  -4   6   0    2.91    0.46
  -4   6   0    2.49    0.45
  -4   6   0    2.94    0.55
  -4   6   0    2.48    0.43
   3  -6   0    0.08    0.27
   3  -6   0    0.28    0.21
   3  -6   0    0.02    0.26
  -3   6   0    0.48    0.32
  -3   6   0   -0.20    0.24
  -3   6   0    1.03    0.34
  -3   6   0    0.26    0.24
   2  -6   0   17.95    0.82
   2  -6   0   18.79    0.86
  -2   6   0   16.50    0.82
  -2   6   0   18.30    0.84
  -2   6   0   17.16    0.83
  -2   6   0   17.91    0.90
  -2   6   0   17.99    0.84
   1  -6   0    0.18    0.23
   1  -6   0    0.20    0.31
   1  -6   0    0.12    0.19
  -1   6   0    0.18    0.30
  -1   6   0    0.14    0.20
  -1   6   0   -0.14    0.18
  -1   6   0    0.12    0.22
  -1   6   0    0.33    0.23
   0  -6   0   17.80    0.79
   0  -6   0   19.42    0.82
   0  -6   0   17.80    0.80
   0   6   0   17.98    0.79
   0   6   0   18.50    0.87
   0   6   0   18.17    0.78
   0   6   0   15.82    0.79
   0   6   0   18.74    0.81
   0   6   0   18.64    0.79
   0   6   0   16.53    0.78
  -1  -6   0    0.38    0.18
  -1  -6   0    0.15    0.19
  -1  -6   0    0.09    0.19
  -1  -6   0    0.34    0.19
  -1  -6   0   -0.11    0.23
   1   6   0    0.01    0.23
   1   6   0    0.21    0.19
   1   6   0    0.20    0.21
   1   6   0    0.05    0.16
   1   6   0    0.20    0.19
   1   6   0    0.12    0.20
  -2  -6   0    0.84    0.25
  -2  -6   0    0.68    0.21
  -2  -6   0    0.44    0.32
  -2  -6   0    0.60    0.23
  -2  -6   0    0.20    0.18
  -2  -6   0    0.44    0.24
   2   6   0    0.36    0.23
   2   6   0    1.24    0.31
   2   6   0    0.52    0.24
   2   6   0    0.57    0.20
   2   6   0    0.49    0.20
  -3  -6   0    0.48    0.17
  -3  -6   0    0.46    0.24
  -3  -6   0    0.25    0.26
  -3  -6   0    0.53    0.24
  -3  -6   0    0.40    0.23
   3   6   0    0.34    0.21
   3   6   0    0.06    0.20
   3   6   0    0.13    0.21
   3   6   0   -0.09    0.25
   3   6   0    0.29    0.27
  -4  -6   0   15.48    0.78
  -4  -6   0   16.06    0.80
  -4  -6   0   15.59    0.86
  -4  -6   0   14.77    0.69
  -4  -6   0   15.44    0.76
   4   6   0   15.75    0.79
   4   6   0   14.25    0.70
   4   6   0   15.87    0.78
   4   6   0   14.89    0.77
   4   6   0   15.40    0.76
  -5  -6   0    1.81    0.33
  -5  -6   0    2.63    0.43
  -5  -6   0    2.63    0.42
  -5  -6   0    2.07    0.42
   5   6   0    2.11    0.42
   5   6   0    2.07    0.38
   5   6   0    2.40    0.43
   5   6   0    2.27    0.43
   5   6   0    1.91    0.39
  -6  -6   0    2.93    0.49
  -6  -6   0    3.94    0.44
  -6  -6   0    3.32    0.53
  -6  -6   0    4.07    0.38
   6   6   0    3.19    0.43
   6   6   0    3.97    0.46
   6   6   0    3.06    0.54
  -7  -6   0    1.86    0.45
  -7  -6   0    1.16    0.40
   7   6   0    1.26    0.39
   7   6   0    1.57    0.40
  -8  -6   0    0.96    0.43
  -8  -6   0    0.63    0.30
  -8  -6   0    0.93    0.76
   8   6   0    0.61    0.48
   8   6   0    0.32    0.45
   4  -7   0   -0.83    0.77
   4  -7   0    0.87    0.45
  -4   7   0    0.68    0.45
  -4   7   0    0.41    0.40
  -4   7   0    0.53    0.38
   3  -7   0    9.02    0.62
  -3   7   0    6.38    0.56
  -3   7   0    7.80    0.66
  -3   7   0    7.19    0.55
  -3   7   0    8.36    0.62
  -3   7   0    6.78    0.57
   2  -7   0    7.39    0.56
   2  -7   0    6.62    0.55
  -2   7   0    9.45    0.67
  -2   7   0    7.71    0.54
  -2   7   0    9.13    0.58
  -2   7   0    7.69    0.56
  -2   7   0    8.65    0.57
   1  -7   0    0.71    0.28
   1  -7   0    0.74    0.30
  -1   7   0    1.22    0.30
  -1   7   0    1.56    0.31
  -1   7   0    1.62    0.39
  -1   7   0    1.23    0.31
  -1   7   0    0.79    0.29
   0  -7   0    0.42    0.26
   0  -7   0    0.34    0.32
   0  -7   0   -0.07    0.23
   0   7   0    0.33    0.26
   0   7   0    0.18    0.20
   0   7   0    0.48    0.25
   0   7   0    0.51    0.21
   0   7   0    0.54    0.36
  -1  -7   0   -0.02    0.22
  -1  -7   0    0.53    0.24
  -1  -7   0    0.22    0.24
   1   7   0    0.10    0.28
   1   7   0    0.40    0.22
   1   7   0    0.16    0.22
   1   7   0    0.80    0.25
   1   7   0    0.44    0.22
  -2  -7   0    0.34    0.25
  -2  -7   0    0.41    0.26
   2   7   0    0.27    0.19
   2   7   0    0.06    0.31
   2   7   0    0.31    0.20
   2   7   0    0.41    0.25
   2   7   0   -0.09    0.21
   2   7   0    0.67    0.30
  -3  -7   0    5.90    0.41
  -3  -7   0    6.02    0.49
  -3  -7   0    7.08    0.51
  -3  -7   0    5.84    0.46
   3   7   0    5.93    0.47
   3   7   0    5.49    0.46
   3   7   0    6.11    0.53
   3   7   0    4.84    0.40
  -4  -7   0    5.65    0.52
  -4  -7   0    5.42    0.51
  -4  -7   0    5.12    0.38
  -4  -7   0    5.07    0.46
   4   7   0    5.65    0.47
   4   7   0    5.48    0.46
   4   7   0    4.57    0.44
   4   7   0    5.20    0.48
  -5  -7   0    5.74    0.52
  -5  -7   0    5.99    0.44
  -5  -7   0    6.43    0.60
  -5  -7   0    7.10    0.62
   5   7   0    6.48    0.62
   5   7   0    6.07    0.51
   5   7   0    6.75    0.53
  -6  -7   0   -0.11    0.31
  -6  -7   0   -0.13    0.37
   6   7   0    0.44    0.28
   6   7   0   -0.23    0.29
  -7  -7   0    0.22    0.26
  -7  -7   0   -0.06    0.34
  -7  -7   0    0.13    0.33
   7   7   0    0.29    0.32
   7   7   0    0.50    0.35
   3  -8   0    3.60    0.62
  -3   8   0    2.40    0.53
  -3   8   0    2.13    0.46
  -3   8   0    3.09    0.58
   2  -8   0    1.31    0.43
  -2   8   0    2.01    0.37
  -2   8   0    1.18    0.38
  -2   8   0    1.08    0.33
  -2   8   0    1.39    0.39
  -2   8   0    1.12    0.51
   1  -8   0    4.32    0.47
   1  -8   0    2.99    0.50
  -1   8   0    5.03    0.48
  -1   8   0    3.80    0.41
  -1   8   0    3.60    0.43
  -1   8   0    4.37    0.45
  -1   8   0    4.67    0.51
   0  -8   0    1.26    0.34
   0  -8   0    1.57    0.35
   0   8   0    1.99    0.38
   0   8   0    2.63    0.58
   0   8   0    1.08    0.28
   0   8   0    2.25    0.45
   0   8   0    1.38    0.32
  -1  -8   0    1.23    0.34
  -1  -8   0    1.63    0.37
  -1  -8   0    0.99    0.32
   1   8   0    1.59    0.32
   1   8   0    2.71    0.48
   1   8   0    1.62    0.31
   1   8   0    1.84    0.35
   1   8   0    1.01    0.32
  -2  -8   0    0.67    0.30
  -2  -8   0    0.65    0.28
  -2  -8   0    0.49    0.28
   2   8   0    0.46    0.33
   2   8   0    0.40    0.26
   2   8   0    0.13    0.23
   2   8   0    0.84    0.33
   2   8   0    0.81    0.26
  -3  -8   0    1.05    0.40
  -3  -8   0    0.76    0.30
   3   8   0    0.48    0.22
   3   8   0    0.98    0.35
   3   8   0    0.45    0.34
   3   8   0    0.60    0.28
  -4  -8   0    3.62    0.46
  -4  -8   0    3.01    0.53
  -4  -8   0    3.08    0.35
  -4  -8   0    2.96    0.40
   4   8   0    3.82    0.47
   4   8   0    2.82    0.38
   4   8   0    3.90    0.45
  -5  -8   0   -0.28    0.54
  -5  -8   0    0.45    0.24
  -5  -8   0    0.68    0.37
  -5  -8   0    0.93    0.57
   5   8   0    0.40    0.29
   5   8   0    0.47    0.47
   5   8   0    0.54    0.32
  -6  -8   0    0.71    0.26
  -6  -8   0    1.14    0.39
  -6  -8   0    1.55    0.48
   6   8   0    1.38    0.37
   6   8   0    0.70    0.36
  -7  -8   0    1.15    0.48
  -7  -8   0    1.71    0.36
  -7  -8   0    0.33    0.47
   7   8   0    0.99    0.43
   7   8   0    0.52    0.39
   2  -9   0    5.39    0.59
  -2   9   0    5.06    0.68
  -2   9   0    5.73    0.70
   1  -9   0    0.95    0.36
  -1   9   0    0.61    0.46
  -1   9   0    1.22    0.40
  -1   9   0    0.19    0.33
   0  -9   0    0.50    0.33
   0  -9   0   -0.43    0.36
   0  -9   0   -0.27    0.44
   0   9   0    0.13    0.34
   0   9   0    0.47    0.42
   0   9   0   -0.20    0.23
   0   9   0    0.17    0.29
   0   9   0    0.18    0.32
  -1  -9   0    3.42    0.47
   1   9   0    3.03    0.57
   1   9   0    3.15    0.39
   1   9   0    3.30    0.44
  -2  -9   0    3.59    0.56
  -2  -9   0    2.56    0.58
   2   9   0    3.47    0.43
   2   9   0    3.44    0.61
   2   9   0    2.17    0.47
   2   9   0    2.77    0.43
  -3  -9   0    5.43    0.71
   3   9   0    6.35    0.55
   3   9   0    4.99    0.54
   3   9   0    5.82    0.59
   3   9   0    6.04    0.61
   3   9   0    6.15    0.47
  -4  -9   0    0.96    0.64
  -4  -9   0    0.35    0.32
   4   9   0    0.31    0.33
   4   9   0    0.28    0.38
   4   9   0    0.40    0.26
   4   9   0    0.42    0.47
   4   9   0    0.10    0.33
  -5  -9   0    0.31    0.39
  -5  -9   0   -0.42    0.35
  -5  -9   0    1.13    0.28
   5   9   0    0.59    0.39
  -6  -9   0    1.00    0.37
  -6  -9   0    2.08    0.49
   6   9   0    1.40    0.44
   6   9   0    1.24    0.47
  -1 -10   0    2.32    0.55
   1  10   0    2.64    0.50
   1  10   0    3.11    0.51
   1  10   0    3.36    0.68
  -2 -10   0    2.96    0.57
   2  10   0    1.65    0.42
   2  10   0    2.00    0.39
  -3 -10   0    0.52    0.42
   3  10   0    0.72    0.52
   3  10   0    0.67    0.31
   3  10   0   -0.08    0.33
   4  10   0    0.43    0.31
   3  10  -1    3.73    0.46
   3  10  -1    3.84    0.63
  -3 -10   1    4.44    0.56
   2  10  -1    4.45    0.49
   2  10  -1    4.24    0.56
   2  10  -1    3.55    0.88
  -2 -10   1    4.20    0.58
   1  10  -1    0.61    0.47
   1  10  -1    1.50    0.46
   1  10  -1    0.96    0.36
  -1 -10   1    1.31    0.44
   5   9  -1    1.55    0.43
  -5  -9   1    1.35    0.45
  -5  -9   1    1.25    0.33
   4   9  -1    4.97    0.51
   4   9  -1    4.87    0.55
   4   9  -1    5.97    0.57
   4   9  -1    3.97    0.44
   3   9  -1    0.02    0.26
   3   9  -1   -0.30    0.42
   3   9  -1    0.92    0.49
   3   9  -1    0.17    0.40
   3   9  -1    0.17    0.28
  -3  -9   1    1.15    0.48
  -3  -9   1    0.18    0.29
  -3  -9   1    0.24    0.57
   2   9  -1    5.38    0.51
   2   9  -1    4.55    0.59
   2   9  -1    5.39    0.45
   2   9  -1    4.98    0.51
   2   9  -1    4.45    0.54
  -2  -9   1    5.71    0.56
  -2  -9   1    3.77    0.66
   1   9  -1    2.63    0.41
   1   9  -1    2.18    0.44
   1   9  -1    1.84    0.41
   1   9  -1    1.58    0.38
   1   9  -1    2.44    0.50
  -1  -9   1    1.05    0.43
  -1  -9   1    2.74    0.47
   0   9  -1    0.53    0.34
   0   9  -1    0.35    0.41
   0   9  -1    0.13    0.30
   0   9  -1   -0.18    0.41
   0  -9   1   -0.13    0.41
   0  -9   1    0.85    0.36
   0  -9   1    0.95    0.61
  -1   9  -1   -0.29    0.33
  -1   9  -1   -0.05    0.33
   1  -9   1    0.29    0.37
  -2   9  -1    5.13    0.71
   7   8  -1    1.48    0.46
  -7  -8   1    2.51    0.57
   6   8  -1    0.63    0.36
   6   8  -1    0.51    0.35
  -6  -8   1    0.62    0.36
  -6  -8   1    0.08    0.40
  -6  -8   1    0.44    0.28
   5   8  -1    0.67    0.31
   5   8  -1    0.06    0.30
   5   8  -1    0.20    0.60
  -5  -8   1    0.69    0.27
  -5  -8   1    0.26    0.34
  -5  -8   1    1.28    0.36
   4   8  -1    1.17    0.38
   4   8  -1    0.61    0.32
  -4  -8   1    1.16    0.49
  -4  -8   1    1.62    0.39
  -4  -8   1    1.01    0.27
  -4  -8   1    1.36    0.34
   3   8  -1    5.16    0.47
   3   8  -1    4.81    0.38
   3   8  -1    4.20    0.44
   3   8  -1    4.63    0.48
  -3  -8   1    4.68    0.53
  -3  -8   1    4.84    0.46
   2   8  -1    5.21    0.40
   2   8  -1    5.35    0.56
   2   8  -1    4.93    0.48
   2   8  -1    4.63    0.44
   2   8  -1    5.56    0.48
  -2  -8   1    5.53    0.48
  -2  -8   1    5.86    0.52
  -2  -8   1    5.48    0.51
   1   8  -1    1.77    0.33
   1   8  -1    1.73    0.31
   1   8  -1    2.02    0.45
   1   8  -1    1.61    0.34
   1   8  -1    1.08    0.35
  -1  -8   1    1.05    0.32
  -1  -8   1    1.82    0.39
  -1  -8   1    2.02    0.41
   0   8  -1    1.66    0.46
   0   8  -1    1.18    0.50
   0   8  -1    1.25    0.33
   0   8  -1    2.40    0.62
   0  -8   1    1.09    0.33
   0  -8   1    0.90    0.34
   0  -8   1    1.45    0.41
  -1   8  -1    0.96    0.34
  -1   8  -1    1.47    0.50
  -1   8  -1    1.85    0.42
  -1   8  -1    1.23    0.37
  -1   8  -1    0.63    0.30
   1  -8   1    1.06    0.39
   1  -8   1    0.62    0.44
   1  -8   1    1.17    0.31
  -2   8  -1    1.97    0.39
  -2   8  -1    1.86    0.41
  -2   8  -1    2.69    0.59
  -2   8  -1    1.98    0.52
  -2   8  -1    2.06    0.42
   2  -8   1    2.23    0.45
  -3   8  -1    0.43    0.45
  -3   8  -1    0.62    0.53
  -3   8  -1    0.39    0.35
   3  -8   1   -0.11    0.41
   7   7  -1    0.86    0.40
   7   7  -1    0.87    0.38
  -7  -7   1    0.92    0.41
  -7  -7   1    0.99    0.42
  -7  -7   1    0.51    0.34
   6   7  -1    1.18    0.35
   6   7  -1    1.28    0.40
  -6  -7   1    1.00    0.38
  -6  -7   1    0.63    0.26
  -6  -7   1    1.29    0.39
   5   7  -1    2.04    0.42
   5   7  -1    1.35    0.37
   5   7  -1    2.15    0.42
  -5  -7   1    1.42    0.42
  -5  -7   1    1.66    0.58
  -5  -7   1    1.64    0.37
  -5  -7   1    1.62    0.32
   4   7  -1    1.94    0.37
   4   7  -1    2.13    0.45
   4   7  -1    1.39    0.33
   4   7  -1    1.98    0.41
  -4  -7   1    1.39    0.34
  -4  -7   1    2.03    0.43
  -4  -7   1    1.27    0.31
  -4  -7   1    1.72    0.28
   3   7  -1   21.66    0.90
   3   7  -1   20.97    0.98
   3   7  -1   22.09    1.02
   3   7  -1   20.65    0.97
  -3  -7   1   23.46    1.00
  -3  -7   1   22.26    1.03
  -3  -7   1   21.15    1.01
  -3  -7   1   19.91    0.89
   2   7  -1    1.16    0.30
   2   7  -1    1.58    0.27
   2   7  -1    1.24    0.35
   2   7  -1    1.11    0.28
   2   7  -1    1.47    0.28
   2   7  -1    1.15    0.37
  -2  -7   1    1.56    0.34
  -2  -7   1    0.99    0.36
  -2  -7   1    0.79    0.29
   1   7  -1    1.61    0.38
   1   7  -1    2.68    0.48
   1   7  -1    1.94    0.33
   1   7  -1    3.38    0.62
   1   7  -1    1.84    0.36
   1   7  -1    2.30    0.38
  -1  -7   1    1.42    0.31
  -1  -7   1    1.93    0.35
  -1  -7   1    1.99    0.39
   0   7  -1    1.57    0.31
   0   7  -1    1.49    0.36
   0   7  -1    1.68    0.32
   0   7  -1    1.36    0.31
   0   7  -1    1.41    0.41
   0  -7   1    2.13    0.39
   0  -7   1    1.44    0.31
   0  -7   1    1.67    0.50
  -1   7  -1    5.73    0.45
  -1   7  -1    6.32    0.55
  -1   7  -1    5.15    0.42
  -1   7  -1    5.02    0.44
   1  -7   1    4.85    0.46
   1  -7   1    4.73    0.44
   1  -7   1    4.71    0.46
  -2   7  -1    3.73    0.45
  -2   7  -1    3.89    0.42
  -2   7  -1    4.68    0.54
  -2   7  -1    3.33    0.45
  -2   7  -1    3.09    0.37
   2  -7   1    2.57    0.46
   2  -7   1    3.91    0.83
   2  -7   1    3.69    0.46
  -3   7  -1    1.75    0.40
  -3   7  -1    2.01    0.46
  -3   7  -1    2.03    0.39
  -3   7  -1    1.60    0.41
  -3   7  -1    1.99    0.46
   3  -7   1    0.68    0.43
   3  -7   1    1.54    0.43
  -4   7  -1    1.69    0.51
  -4   7  -1    3.23    0.67
  -4   7  -1    1.87    0.48
   4  -7   1    2.76    0.56
   8   6  -1    0.85    0.45
   8   6  -1    0.16    0.42
  -8  -6   1   -0.62    0.37
  -8  -6   1   -0.01    0.30
  -8  -6   1    0.09    0.44
   7   6  -1    1.00    0.39
   7   6  -1   -0.22    0.29
  -7  -6   1    0.43    0.34
  -7  -6   1    0.66    0.35
  -7  -6   1    1.01    0.30
   6   6  -1   -0.19    0.44
   6   6  -1    0.11    0.29
   6   6  -1    0.06    0.23
  -6  -6   1    0.18    0.34
  -6  -6   1    0.02    0.23
  -6  -6   1    0.59    0.32
  -6  -6   1    0.47    0.21
   5   6  -1    0.68    0.34
   5   6  -1    1.78    0.42
   5   6  -1    0.69    0.28
   5   6  -1    1.12    0.34
   5   6  -1    0.26    0.26
  -5  -6   1    1.13    0.33
  -5  -6   1    0.14    0.32
  -5  -6   1    1.00    0.38
  -5  -6   1    0.52    0.22
  -5  -6   1    1.33    0.37
   4   6  -1    3.21    0.37
   4   6  -1    3.66    0.39
   4   6  -1    3.78    0.33
   4   6  -1    3.89    0.40
   4   6  -1    4.10    0.47
  -4  -6   1    3.12    0.29
  -4  -6   1    3.99    0.41
  -4  -6   1    2.99    0.45
  -4  -6   1    3.79    0.38
  -4  -6   1    3.35    0.43
   3   6  -1   32.79    1.72
   3   6  -1   34.91    1.35
   3   6  -1   33.28    1.34
   3   6  -1   35.65    1.26
   3   6  -1   37.86    1.39
   3   6  -1   34.90    1.36
  -3  -6   1   36.05    1.28
  -3  -6   1   32.87    1.36
  -3  -6   1   34.90    1.36
  -3  -6   1   34.74    1.37
  -3  -6   1   34.57    1.38
  -3  -6   1   32.57    1.32
   2   6  -1    1.84    0.33
   2   6  -1    1.80    0.33
   2   6  -1    3.04    0.65
   2   6  -1    2.23    0.25
   2   6  -1    2.42    0.42
   2   6  -1    1.86    0.28
   2   6  -1    1.80    0.31
  -2  -6   1    1.20    0.30
  -2  -6   1    1.27    0.28
  -2  -6   1    1.72    0.30
  -2  -6   1    1.47    0.30
   1   6  -1    0.56    0.26
   1   6  -1    0.50    0.24
   1   6  -1    0.55    0.31
   1   6  -1    0.46    0.25
   1   6  -1    0.50    0.21
   1   6  -1    0.73    0.21
   1   6  -1    0.60    0.24
  -1  -6   1    0.69    0.25
  -1  -6   1    0.18    0.21
  -1  -6   1    0.58    0.27
  -1  -6   1    0.56    0.22
  -1  -6   1    0.04    0.25
   0   6  -1    0.45    0.23
   0   6  -1    0.60    0.23
   0   6  -1    0.43    0.30
   0   6  -1    0.89    0.21
   0   6  -1    0.38    0.21
   0   6  -1   -0.09    0.17
   0   6  -1    0.31    0.19
   0  -6   1    0.46    0.24
   0  -6   1    0.28    0.18
   0  -6   1    0.46    0.23
   0  -6   1    0.32    0.22
  -1   6  -1    7.30    0.47
  -1   6  -1    7.20    0.47
  -1   6  -1    7.07    0.47
  -1   6  -1    7.73    0.57
   1  -6   1    6.94    0.48
   1  -6   1    6.56    0.46
   1  -6   1    7.44    0.51
  -2   6  -1    3.88    0.49
  -2   6  -1    3.20    0.39
  -2   6  -1    3.45    0.35
  -2   6  -1    3.35    0.38
  -2   6  -1    3.87    0.38
   2  -6   1    2.67    0.46
   2  -6   1    2.88    0.37
   2  -6   1    3.33    0.38
  -3   6  -1    1.52    0.38
  -3   6  -1    1.57    0.36
  -3   6  -1    1.03    0.30
  -3   6  -1    1.52    0.44
  -3   6  -1    2.00    0.42
   3  -6   1    1.56    0.35
   3  -6   1    0.99    0.40
   3  -6   1    1.92    0.33
  -4   6  -1    0.49    0.28
  -4   6  -1    0.48    0.39
  -4   6  -1    0.85    0.39
  -4   6  -1    0.34    0.36
  -4   6  -1    0.83    0.33
   4  -6   1   -0.10    0.35
   4  -6   1    0.67    0.39
  -5   6  -1    2.33    0.55
  -5   6  -1    1.77    0.45
  -5   6  -1    2.27    0.57
   5  -6   1    2.67    0.51
   8   5  -1    6.13    0.65
  -8  -5   1    4.39    0.50
  -8  -5   1    3.88    0.53
  -8  -5   1    4.92    0.45
   7   5  -1    6.89    0.60
   7   5  -1    5.96    0.68
   7   5  -1    6.01    0.57
  -7  -5   1    7.12    1.11
  -7  -5   1    6.04    0.55
  -7  -5   1    5.87    0.54
  -7  -5   1    7.14    0.48
   6   5  -1    0.25    0.30
   6   5  -1    0.30    0.37
   6   5  -1    0.44    0.31
   6   5  -1    0.86    0.37
  -6  -5   1    0.29    0.26
  -6  -5   1    0.52    0.25
  -6  -5   1    0.50    0.30
   5   5  -1    0.11    0.19
   5   5  -1    0.50    0.29
   5   5  -1    0.00    0.28
   5   5  -1    0.25    0.25
   5   5  -1    0.21    0.31
  -5  -5   1    0.47    0.32
  -5  -5   1    0.05    0.23
  -5  -5   1    0.29    0.29
  -5  -5   1    0.09    0.17
  -5  -5   1    0.47    0.29
   4   5  -1    2.50    0.32
   4   5  -1    2.87    0.41
   4   5  -1    2.50    0.32
   4   5  -1    2.36    0.26
   4   5  -1    2.44    0.40
  -4  -5   1    2.86    0.35
  -4  -5   1    2.22    0.36
  -4  -5   1    1.95    0.23
  -4  -5   1    2.43    0.33
  -4  -5   1    2.31    0.31
   3   5  -1    4.07    0.35
   3   5  -1    4.57    0.31
   3   5  -1    4.69    0.36
   3   5  -1    5.15    0.39
   3   5  -1    4.14    0.36
  -3  -5   1    4.67    0.37
  -3  -5   1    4.56    0.37
  -3  -5   1    4.19    0.38
  -3  -5   1    4.63    0.30
  -3  -5   1    4.60    0.37
   2   5  -1    0.84    0.18
   2   5  -1    0.98    0.28
   2   5  -1    0.69    0.21
   2   5  -1    0.71    0.23
   2   5  -1    0.64    0.24
   2   5  -1    0.49    0.21
  -2  -5   1    0.47    0.21
  -2  -5   1    0.77    0.24
  -2  -5   1    0.55    0.21
  -2  -5   1    0.70    0.22
  -2  -5   1    0.89    0.19
  -2  -5   1    0.42    0.18
   1   5  -1   40.54    1.44
   1   5  -1   42.11    1.50
   1   5  -1   43.52    1.50
   1   5  -1   41.61    1.50
   1   5  -1   43.21    1.51
   1   5  -1   39.90    1.52
   1   5  -1   41.39    1.44
  -1  -5   1   40.77    1.50
  -1  -5   1   42.96    1.50
  -1  -5   1   39.17    1.48
  -1  -5   1   40.53    1.50
  -1  -5   1   42.12    1.50
   0   5  -1    5.51    0.44
   0   5  -1    5.17    0.37
   0   5  -1    4.86    0.34
   0   5  -1    5.18    0.37
   0   5  -1    4.98    0.32
   0   5  -1    5.14    0.34
   0   5  -1    5.34    0.36
   0  -5   1    5.11    0.38
   0  -5   1    5.73    0.48
   0  -5   1    5.12    0.35
   0  -5   1    5.07    0.36
   0  -5   1    5.16    0.37
  -1   5  -1    0.17    0.18
  -1   5  -1    0.09    0.21
  -1   5  -1    0.40    0.19
  -1   5  -1    0.41    0.19
  -1   5  -1    0.52    0.27
  -1   5  -1    0.14    0.17
   1  -5   1    0.45    0.21
   1  -5   1    0.30    0.24
   1  -5   1   -0.03    0.17
   1  -5   1   -0.03    0.20
  -2   5  -1   21.46    0.94
  -2   5  -1   23.67    1.02
  -2   5  -1   22.58    0.93
  -2   5  -1   22.98    0.94
  -2   5  -1   21.06    0.93
   2  -5   1   21.60    0.93
   2  -5   1   22.30    0.92
   2  -5   1   22.01    0.95
   2  -5   1   19.60    0.98
  -3   5  -1    0.69    0.22
  -3   5  -1    0.77    0.28
  -3   5  -1    0.69    0.25
  -3   5  -1    0.78    0.29
  -3   5  -1    0.91    0.32
   3  -5   1    0.78    0.25
   3  -5   1    0.69    0.30
   3  -5   1    0.99    0.27
  -4   5  -1    0.25    0.34
  -4   5  -1    0.10    0.29
  -4   5  -1    0.64    0.32
  -4   5  -1    0.31    0.27
  -4   5  -1    0.83    0.26
   4  -5   1    0.39    0.29
   4  -5   1    0.60    0.30
  -5   5  -1    0.26    0.36
  -5   5  -1    0.41    0.37
  -5   5  -1    0.07    0.30
  -5   5  -1    0.32    0.37
  -5   5  -1    0.41    0.28
   5  -5   1    0.36    0.36
   5  -5   1    0.37    0.34
  -6   5  -1    1.83    0.51
  -6   5  -1    2.58    1.05
   6  -5   1    2.05    0.45
   8   4  -1   -0.21    0.67
   8   4  -1    0.82    0.42
   8   4  -1    0.04    0.39
  -8  -4   1    0.50    0.38
  -8  -4   1    0.18    0.35
   7   4  -1    0.05    0.36
   7   4  -1    0.34    0.35
   7   4  -1    0.36    0.31
  -7  -4   1    0.44    0.27
  -7  -4   1    0.10    0.29
  -7  -4   1    0.08    0.31
  -7  -4   1    0.35    0.32
   6   4  -1    8.28    0.56
   6   4  -1    9.80    0.64
   6   4  -1    9.71    0.65
   6   4  -1   10.07    0.62
  -6  -4   1    9.81    0.54
  -6  -4   1   10.80    0.66
  -6  -4   1    9.65    0.63
  -6  -4   1    9.88    0.62
   5   4  -1    1.86    0.32
   5   4  -1    1.82    0.33
   5   4  -1    1.18    0.29
   5   4  -1    1.39    0.32
   5   4  -1    0.90    0.27
  -5  -4   1    1.16    0.32
  -5  -4   1    0.68    0.25
  -5  -4   1    0.73    0.26
  -5  -4   1    1.32    0.34
   4   4  -1    0.43    0.22
   4   4  -1    0.03    0.18
   4   4  -1    0.43    0.21
   4   4  -1    0.31    0.18
   4   4  -1    0.12    0.19
  -4  -4   1    0.11    0.15
  -4  -4   1    0.26    0.19
  -4  -4   1    0.21    0.21
  -4  -4   1    0.43    0.23
  -4  -4   1    0.25    0.21
   3   4  -1    7.34    0.44
   3   4  -1    7.45    0.38
   3   4  -1    7.87    0.45
   3   4  -1    7.48    0.44
   3   4  -1    7.65    0.45
  -3  -4   1    7.75    0.38
  -3  -4   1    7.76    0.45
  -3  -4   1    7.94    0.45
  -3  -4   1    7.53    0.45
  -3  -4   1    7.73    0.45
   2   4  -1   34.87    1.26
   2   4  -1   35.19    1.27
   2   4  -1   33.83    1.24
   2   4  -1   33.32    1.18
   2   4  -1   34.43    1.25
   2   4  -1   34.34    1.24
  -2  -4   1   34.45    1.25
  -2  -4   1   35.75    1.27
  -2  -4   1   35.02    1.19
  -2  -4   1   35.55    1.27
  -2  -4   1   33.33    1.23
  -2  -4   1   34.41    1.26
   1   4  -1  128.15    4.03
   1   4  -1  136.00    4.05
   1   4  -1  122.37    4.02
   1   4  -1  123.99    3.98
   1   4  -1  126.68    4.05
   1   4  -1  120.75    3.98
   1   4  -1  128.65    4.04
  -1  -4   1  131.53    4.05
  -1  -4   1  121.14    4.02
  -1  -4   1  123.52    4.03
  -1  -4   1  119.58    4.03
   0   4  -1    3.68    0.25
   0   4  -1    3.62    0.26
   0   4  -1    3.11    0.27
   0   4  -1    3.11    0.26
   0   4  -1    3.40    0.29
   0   4  -1    3.85    0.27
   0   4  -1    3.93    0.34
   0  -4   1    3.63    0.29
   0  -4   1    3.26    0.27
   0  -4   1    3.30    0.30
   0  -4   1    3.29    0.27
   0  -4   1    3.53    0.28
  -1   4  -1    5.63    0.42
  -1   4  -1    5.57    0.44
  -1   4  -1    5.97    0.36
  -1   4  -1    5.59    0.35
  -1   4  -1    4.72    0.34
   1  -4   1    6.05    0.36
   1  -4   1    6.07    0.39
   1  -4   1    5.78    0.36
   1  -4   1    5.73    0.37
   1  -4   1    5.66    0.35
   1  -4   1    6.20    0.38
  -2   4  -1    8.36    0.45
  -2   4  -1    7.74    0.52
  -2   4  -1    7.89    0.45
  -2   4  -1    7.75    0.46
  -2   4  -1    8.44    0.52
  -2   4  -1    8.58    0.47
   2  -4   1    8.44    0.53
   2  -4   1    7.91    0.43
   2  -4   1    8.52    0.48
   2  -4   1    8.52    0.46
   2  -4   1    7.93    0.50
  -3   4  -1    0.31    0.20
  -3   4  -1    0.29    0.26
  -3   4  -1    0.32    0.21
  -3   4  -1    0.41    0.21
  -3   4  -1    0.53    0.23
  -3   4  -1    0.62    0.24
   3  -4   1    0.27    0.22
   3  -4   1    0.87    0.25
   3  -4   1    0.39    0.21
   3  -4   1    0.31    0.20
  -4   4  -1   14.27    0.77
  -4   4  -1   13.24    0.73
  -4   4  -1   13.73    0.72
  -4   4  -1   12.94    0.69
  -4   4  -1   13.83    0.74
   4  -4   1   13.63    0.71
   4  -4   1   14.51    0.76
   4  -4   1   14.73    0.71
  -5   4  -1    1.90    0.35
  -5   4  -1    1.94    0.44
  -5   4  -1    1.73    0.41
  -5   4  -1    2.11    0.50
  -5   4  -1    2.46    0.48
   5  -4   1    2.46    0.41
   5  -4   1    2.75    0.49
   5  -4   1    1.92    0.43
  -6   4  -1    0.84    0.41
  -6   4  -1    0.43    0.30
  -6   4  -1    0.92    0.37
  -6   4  -1    0.95    0.43
   6  -4   1    0.45    0.32
   6  -4   1   -0.22    0.43
  -7   4  -1    0.43    0.48
  -7   4  -1    0.11    0.45
   7  -4   1    1.02    0.49
   8   3  -1    1.16    0.42
   8   3  -1    2.73    0.53
   8   3  -1    1.38    0.62
  -8  -3   1    1.40    0.42
  -8  -3   1    2.47    0.47
  -8  -3   1    1.88    0.50
  -8  -3   1    1.80    0.42
   7   3  -1    6.92    0.60
   7   3  -1    6.93    0.60
   7   3  -1    6.72    0.57
  -7  -3   1    7.21    0.58
  -7  -3   1    6.31    0.54
  -7  -3   1    6.94    0.59
  -7  -3   1    7.66    0.51
   6   3  -1   86.19    3.07
   6   3  -1   91.10    3.07
   6   3  -1   92.22    3.10
   6   3  -1   88.10    2.98
  -6  -3   1   90.26    3.07
  -6  -3   1   87.01    2.97
  -6  -3   1   88.11    3.08
  -6  -3   1   83.48    3.05
   5   3  -1    0.17    0.22
   5   3  -1    0.85    0.28
   5   3  -1    0.65    0.24
   5   3  -1    0.95    0.27
   5   3  -1    0.45    0.27
  -5  -3   1    0.95    0.28
  -5  -3   1    0.47    0.23
  -5  -3   1    0.38    0.41
  -5  -3   1    0.28    0.24
   4   3  -1    1.23    0.29
   4   3  -1    0.85    0.24
   4   3  -1    1.95    0.34
   4   3  -1    1.21    0.22
   4   3  -1    1.03    0.25
  -4  -3   1    1.27    0.23
  -4  -3   1    1.02    0.27
  -4  -3   1    1.28    0.26
  -4  -3   1    1.21    0.26
  -4  -3   1    1.51    0.30
   3   3  -1   10.86    0.52
   3   3  -1   11.10    0.52
   3   3  -1   11.02    0.47
   3   3  -1   10.99    0.52
   3   3  -1   10.21    0.52
  -3  -3   1   10.49    0.52
  -3  -3   1   11.26    0.46
  -3  -3   1   11.30    0.54
  -3  -3   1   10.59    0.51
  -3  -3   1   10.94    0.53
   2   3  -1    3.93    0.28
   2   3  -1    3.55    0.28
   2   3  -1    4.25    0.29
   2   3  -1    3.76    0.28
   2   3  -1    3.63    0.23
  -2  -3   1    3.57    0.22
  -2  -3   1    4.27    0.29
  -2  -3   1    3.73    0.28
  -2  -3   1    4.17    0.30
  -2  -3   1    3.66    0.28
   1   3  -1    7.46    0.39
   1   3  -1    8.61    0.41
   1   3  -1    8.79    0.36
   1   3  -1    8.64    0.40
   1   3  -1    8.68    0.41
   1   3  -1    7.49    0.41
  -1  -3   1    8.71    0.36
  -1  -3   1    8.88    0.41
  -1  -3   1    8.46    0.41
  -1  -3   1    8.23    0.40
  -1  -3   1    8.42    0.41
  -1  -3   1    8.22    0.41
   0   3  -1  112.81    3.52
   0   3  -1  110.67    3.54
   0   3  -1  110.26    3.54
   0   3  -1  113.80    3.57
   0   3  -1  111.48    3.54
   0  -3   1  110.74    3.56
   0  -3   1  112.67    3.54
   0  -3   1  106.88    3.54
   0  -3   1  110.01    3.54
  -1   3  -1    8.54    0.42
  -1   3  -1    7.83    0.46
  -1   3  -1    8.34    0.41
  -1   3  -1    9.34    0.42
  -1   3  -1    8.44    0.42
   1  -3   1    8.53    0.41
   1  -3   1    8.60    0.43
   1  -3   1    8.61    0.42
   1  -3   1    9.07    0.42
   1  -3   1    8.96    0.45
   1  -3   1    8.45    0.43
  -2   3  -1   73.05    2.39
  -2   3  -1   71.83    2.41
  -2   3  -1   71.54    2.38
  -2   3  -1   70.36    2.37
   2  -3   1   75.13    2.41
   2  -3   1   73.79    2.39
   2  -3   1   68.22    2.39
   2  -3   1   70.58    2.38
   2  -3   1   72.10    2.38
  -3   3  -1    3.23    0.34
  -3   3  -1    3.01    0.32
  -3   3  -1    3.25    0.32
  -3   3  -1    3.30    0.32
  -3   3  -1    3.56    0.28
  -3   3  -1    3.08    0.29
   3  -3   1    2.90    0.29
   3  -3   1    3.05    0.31
   3  -3   1    2.83    0.33
   3  -3   1    3.47    0.28
   3  -3   1    3.16    0.38
   3  -3   1    3.68    0.31
  -4   3  -1    3.20    0.38
  -4   3  -1    2.99    0.38
  -4   3  -1    3.44    0.34
  -4   3  -1    2.98    0.38
  -4   3  -1    4.41    0.62
  -4   3  -1    2.83    0.34
   4  -3   1    3.63    0.43
   4  -3   1    3.21    0.39
   4  -3   1    4.62    0.73
   4  -3   1    3.87    0.33
   4  -3   1    3.23    0.32
  -5   3  -1    4.28    0.39
  -5   3  -1    4.64    0.45
  -5   3  -1    4.45    0.47
  -5   3  -1    4.48    0.47
   5  -3   1    4.93    0.47
   5  -3   1    4.21    0.45
   5  -3   1    5.39    0.45
  -6   3  -1    0.21    0.35
  -6   3  -1    0.45    0.25
  -6   3  -1    0.31    0.32
  -6   3  -1   -0.02    0.32
   6  -3   1    0.01    0.31
   6  -3   1    0.13    0.33
   6  -3   1    0.60    0.37
  -7   3  -1    3.22    0.62
  -7   3  -1    1.88    0.46
   7  -3   1    2.81    0.56
   8   2  -1   -0.39    0.35
   8   2  -1   -0.40    0.53
   8   2  -1    0.71    0.43
  -8  -2   1    0.40    0.38
  -8  -2   1   -0.29    0.44
  -8  -2   1    0.47    0.35
  -8  -2   1    0.12    0.37
   7   2  -1    7.88    0.60
   7   2  -1    8.30    0.62
   7   2  -1    7.13    0.60
  -7  -2   1    7.80    0.62
  -7  -2   1    6.89    0.55
  -7  -2   1    7.62    0.54
  -7  -2   1    8.24    0.59
   6   2  -1   56.63    2.15
   6   2  -1   67.08    2.57
   6   2  -1   58.79    2.16
   6   2  -1   58.92    2.19
  -6  -2   1   60.58    2.15
  -6  -2   1   59.67    2.17
  -6  -2   1   57.78    2.09
  -6  -2   1   56.61    2.14
   5   2  -1    2.02    0.31
   5   2  -1    1.85    0.34
   5   2  -1    2.28    0.37
   5   2  -1    2.38    0.37
   5   2  -1    2.14    0.36
  -5  -2   1    2.45    0.36
  -5  -2   1    2.76    0.40
  -5  -2   1    2.07    0.33
  -5  -2   1    2.37    0.38
   4   2  -1   10.53    0.53
   4   2  -1   10.81    0.49
   4   2  -1   10.24    0.54
   4   2  -1   10.17    0.53
   4   2  -1   10.06    0.53
  -4  -2   1   10.44    0.53
  -4  -2   1   10.36    0.54
  -4  -2   1   10.35    0.53
  -4  -2   1   10.26    0.48
  -4  -2   1    9.83    0.52
   3   2  -1    2.08    0.26
   3   2  -1    1.96    0.26
   3   2  -1    2.39    0.25
   3   2  -1    2.09    0.25
  -3  -2   1    1.91    0.20
  -3  -2   1    2.52    0.32
  -3  -2   1    2.23    0.26
  -3  -2   1    1.95    0.24
  -3  -2   1    2.17    0.24
   2   2  -1   37.92    1.28
   2   2  -1   38.25    1.28
   2   2  -1   36.38    1.27
   2   2  -1   37.65    1.28
   2   2  -1   35.47    1.22
  -2  -2   1   36.88    1.27
  -2  -2   1   36.95    1.28
  -2  -2   1   38.37    1.27
  -2  -2   1   37.61    1.27
  -2  -2   1   36.09    1.22
   1   2  -1  200.60    6.40
   1   2  -1  197.88    6.39
   1   2  -1  214.05    6.36
   1   2  -1  207.59    6.41
   1   2  -1  205.88    6.40
   1   2  -1  204.73    6.41
  -1  -2   1  210.48    6.41
  -1  -2   1  198.49    6.39
  -1  -2   1  209.45    6.41
  -1  -2   1  205.59    6.41
  -1  -2   1  208.19    6.36
  -1  -2   1  207.13    6.40
   0   2  -1  953.50   29.41
   0  -2   1  960.42   29.40
  -1   2  -1    1.49    0.20
  -1   2  -1    1.33    0.24
  -1   2  -1    1.47    0.19
  -1   2  -1    1.36    0.20
  -1   2  -1    1.26    0.17
  -1   2  -1    1.61    0.29
   1  -2   1    1.48    0.20
   1  -2   1    1.62    0.22
   1  -2   1    1.64    0.22
   1  -2   1    1.40    0.18
  -2   2  -1   41.53    1.39
  -2   2  -1   39.45    1.40
  -2   2  -1   40.94    1.40
  -2   2  -1   40.35    1.39
  -2   2  -1   38.61    1.38
   2  -2   1   38.01    1.39
   2  -2   1   40.95    1.40
   2  -2   1   40.75    1.40
   2  -2   1   42.09    1.39
   2  -2   1   40.77    1.39
  -3   2  -1    1.63    0.25
  -3   2  -1    1.17    0.35
  -3   2  -1    1.75    0.22
  -3   2  -1    1.65    0.22
  -3   2  -1    1.67    0.29
  -3   2  -1    2.16    0.26
   3  -2   1    1.36    0.24
   3  -2   1    1.57    0.25
   3  -2   1    1.63    0.29
   3  -2   1    1.64    0.26
   3  -2   1    1.47    0.28
   3  -2   1    1.89    0.29
  -4   2  -1    0.32    0.21
  -4   2  -1    0.42    0.32
  -4   2  -1    0.25    0.22
  -4   2  -1    0.24    0.19
  -4   2  -1    0.65    0.26
   4  -2   1    0.22    0.20
   4  -2   1    0.37    0.20
   4  -2   1    0.54    0.22
   4  -2   1    0.36    0.24
   4  -2   1    0.62    0.32
  -5   2  -1   15.94    0.80
  -5   2  -1   15.70    0.80
  -5   2  -1   15.02    0.75
   5  -2   1   15.11    0.75
   5  -2   1   14.10    0.78
   5  -2   1   15.46    0.79
  -6   2  -1    2.87    0.49
  -6   2  -1    3.47    0.86
  -6   2  -1    2.72    0.37
  -6   2  -1    3.10    0.49
   6  -2   1    3.11    0.50
   6  -2   1    3.38    0.52
   6  -2   1    3.14    0.51
  -7   2  -1    1.43    0.47
  -7   2  -1    1.75    0.40
  -7   2  -1    2.17    0.45
  -7   2  -1    1.07    0.40
   7  -2   1    1.72    0.51
   7  -2   1    1.97    0.47
   7  -2   1    1.82    0.46
  -8   2  -1   -0.14    0.40
  -8   2  -1    0.18    0.44
   8  -2   1    0.62    0.51
   8   1  -1    1.08    0.41
   8   1  -1    0.13    0.38
   8   1  -1    0.46    0.51
  -8  -1   1    0.15    0.36
  -8  -1   1    0.92    0.41
  -8  -1   1    0.97    0.47
  -8  -1   1    0.28    0.41
   7   1  -1   10.48    0.70
   7   1  -1    9.93    0.68
   7   1  -1    8.73    0.71
  -7  -1   1   10.88    0.93
  -7  -1   1    9.29    0.62
  -7  -1   1   10.78    0.77
  -7  -1   1   10.49    0.68
   6   1  -1    0.75    0.35
   6   1  -1    1.08    0.34
   6   1  -1    0.94    0.33
  -6  -1   1    0.37    0.33
  -6  -1   1    1.45    0.37
  -6  -1   1    0.64    0.33
  -6  -1   1    1.21    0.34
   5   1  -1  126.95    4.24
   5   1  -1  128.10    4.22
   5   1  -1  131.31    4.25
   5   1  -1  127.66    4.26
   5   1  -1  138.38    4.37
  -5  -1   1  127.70    4.22
  -5  -1   1  127.45    4.24
  -5  -1   1  129.11    4.24
  -5  -1   1  132.78    4.26
  -5  -1   1  126.81    4.25
   4   1  -1   35.82    1.33
   4   1  -1   35.72    1.33
   4   1  -1   36.59    1.29
   4   1  -1   36.70    1.35
   4   1  -1   35.64    1.33
  -4  -1   1   35.94    1.32
  -4  -1   1   36.32    1.31
  -4  -1   1   37.36    1.34
  -4  -1   1   36.38    1.33
  -4  -1   1   37.09    1.35
   3   1  -1   32.39    1.17
   3   1  -1   32.39    1.18
   3   1  -1   33.10    1.19
   3   1  -1   33.78    1.16
  -3  -1   1   32.54    1.18
  -3  -1   1   33.81    1.16
  -3  -1   1   33.02    1.18
  -3  -1   1   32.77    1.18
   2   1  -1   22.89    0.81
   2   1  -1   23.62    0.84
   2   1  -1   23.35    0.84
   2   1  -1   23.69    0.84
   2   1  -1   23.13    0.84
  -2  -1   1   23.86    0.84
  -2  -1   1   23.73    0.84
  -2  -1   1   23.27    0.83
  -2  -1   1   23.97    0.85
  -2  -1   1   23.60    0.81
   1   1  -1  343.77   10.44
   1   1  -1  360.21   10.44
   1   1  -1  330.46   10.44
   1   1  -1  323.89   10.40
   1   1  -1  329.33   10.44
  -1  -1   1  348.81   10.44
  -1  -1   1  349.57   10.44
  -1  -1   1  327.99   10.44
  -1  -1   1  318.96   10.40
  -1  -1   1  354.49   10.44
   0   1  -1   20.77    0.75
   0   1  -1   20.49    0.71
   0   1  -1   24.25    0.75
   0   1  -1   23.77    0.74
   0  -1   1   22.92    0.74
   0  -1   1   21.14    0.75
  -1   1  -1  232.17    7.70
  -1   1  -1  253.97    7.70
  -1   1  -1  240.82    7.70
  -1   1  -1  245.43    7.70
  -1   1  -1  256.62    7.70
   1  -1   1  260.36    7.70
   1  -1   1  258.82    7.71
   1  -1   1  236.47    7.69
   1  -1   1  265.48    7.71
   1  -1   1  238.48    7.70
  -2   1  -1   46.50    1.56
  -2   1  -1   46.67    1.58
  -2   1  -1   48.03    1.58
  -2   1  -1   47.33    1.57
  -2   1  -1   48.25    1.58
  -2   1  -1   44.45    1.57
   2  -1   1   48.07    1.59
   2  -1   1   47.89    1.57
   2  -1   1   48.32    1.57
   2  -1   1   46.67    1.58
   2  -1   1   47.36    1.57
   2  -1   1   45.38    1.55
  -3   1  -1    4.13    0.32
  -3   1  -1    4.38    0.31
  -3   1  -1    4.77    0.31
  -3   1  -1    4.22    0.31
  -3   1  -1    4.72    0.32
   3  -1   1    4.87    0.33
   3  -1   1    4.70    0.31
   3  -1   1    4.42    0.30
   3  -1   1    4.13    0.32
   3  -1   1    4.61    0.34
  -4   1  -1    0.83    0.25
  -4   1  -1    0.73    0.21
  -4   1  -1    0.46    0.18
  -4   1  -1    0.74    0.26
   4  -1   1    0.72    0.23
   4  -1   1    0.65    0.41
   4  -1   1    0.62    0.24
   4  -1   1    0.83    0.22
   4  -1   1    0.69    0.20
  -5   1  -1   60.25    2.17
  -5   1  -1   60.42    2.20
  -5   1  -1   58.56    2.13
  -5   1  -1   59.90    2.16
  -5   1  -1   62.59    2.20
   5  -1   1   61.79    2.20
   5  -1   1   63.12    2.19
   5  -1   1   62.81    2.18
   5  -1   1   61.27    2.15
  -6   1  -1   -0.15    0.28
  -6   1  -1    0.81    0.28
  -6   1  -1    0.01    0.25
  -6   1  -1    0.20    0.29
   6  -1   1    0.14    0.26
   6  -1   1    0.28    0.44
   6  -1   1    0.81    0.28
  -7   1  -1    0.32    0.33
  -7   1  -1    0.57    0.34
  -7   1  -1    0.26    0.32
  -7   1  -1    0.56    0.33
   7  -1   1    0.38    0.39
   7  -1   1   -0.03    0.31
   7  -1   1   -0.11    0.40
  -8   1  -1    4.21    0.55
  -8   1  -1    4.20    0.57
   8  -1   1    5.42    0.78
   8   0  -1    0.51    0.92
   8   0  -1    2.15    0.51
   8   0  -1   -0.20    0.45
  -8   0   1    0.84    0.43
  -8   0   1    1.66    0.46
   7   0  -1    2.83    0.53
   7   0  -1    1.81    0.45
   7   0  -1    1.70    0.41
  -7   0   1    1.77    0.42
  -7   0   1    1.23    0.40
  -7   0   1    1.98    0.41
  -7   0   1    2.40    0.41
   6   0  -1    1.12    0.38
   6   0  -1    0.55    0.28
   6   0  -1    1.10    0.32
  -6   0   1    1.05    0.29
  -6   0   1    0.94    0.34
  -6   0   1    0.67    0.31
  -6   0   1    0.44    0.26
   5   0  -1   42.74    1.57
   5   0  -1   42.57    1.58
   5   0  -1   42.60    1.53
   5   0  -1   43.61    1.61
   5   0  -1   42.72    1.57
  -5   0   1   41.12    1.57
  -5   0   1   41.15    1.54
  -5   0   1   42.44    1.60
  -5   0   1   42.38    1.56
  -5   0   1   41.34    1.56
   4   0  -1    5.08    0.32
   4   0  -1    5.14    0.58
   4   0  -1    4.51    0.34
   4   0  -1    5.03    0.35
   4   0  -1    4.32    0.32
  -4   0   1    4.60    0.33
  -4   0   1    4.74    0.34
  -4   0   1    4.80    0.33
   3   0  -1    5.31    0.33
   3   0  -1    5.26    0.35
   3   0  -1    5.48    0.31
   3   0  -1    5.81    0.33
  -3   0   1    5.42    0.34
  -3   0   1    5.54    0.33
  -3   0   1    5.63    0.34
  -3   0   1    5.11    0.33
  -3   0   1    5.42    0.34
   2   0  -1    3.20    0.24
   2   0  -1    3.79    0.22
   2   0  -1    3.61    0.23
  -2   0   1    3.49    0.24
  -2   0   1    3.34    0.24
  -2   0   1    4.04    0.24
  -2   0   1    3.90    0.24
  -2   0   1    3.72    0.23
   1   0  -1   39.69    1.40
   1   0  -1   42.68    1.36
  -1   0   1   45.20    1.36
  -1   0   1   43.16    1.36
  -1   0  -1  154.51    4.52
  -1   0  -1  135.32    4.50
  -1   0  -1  150.79    4.51
   1   0   1  146.95    4.50
   1   0   1  127.95    4.50
   1   0   1  155.55    4.51
  -2   0  -1   29.22    1.03
  -2   0  -1   30.22    1.03
  -2   0  -1   30.50    1.04
  -2   0  -1   29.68    1.03
  -2   0  -1   29.11    1.03
   2   0   1   29.39    1.04
   2   0   1   29.60    1.04
   2   0   1   29.99    1.04
   2   0   1   29.15    1.03
   2   0   1   30.08    1.03
  -3   0  -1    2.98    0.28
  -3   0  -1    2.50    0.25
  -3   0  -1    2.79    0.28
  -3   0  -1    3.46    0.27
  -3   0  -1    2.93    0.27
   3   0   1    2.85    0.25
   3   0   1    2.67    0.28
   3   0   1    2.67    0.27
   3   0   1    3.01    0.26
   3   0   1    2.59    0.27
  -4   0  -1    2.11    0.32
  -4   0  -1    2.02    0.32
  -4   0  -1    1.92    0.31
  -4   0  -1    1.90    0.29
  -4   0  -1    1.82    0.28
   4   0   1    1.56    0.29
   4   0   1    1.98    0.30
   4   0   1    2.32    0.33
   4   0   1    1.84    0.31
   4   0   1    1.37    0.26
  -5   0  -1   21.12    0.96
  -5   0  -1   19.23    0.90
  -5   0  -1   21.00    0.93
  -5   0  -1   20.34    0.91
  -5   0  -1   20.96    0.94
   5   0   1   21.43    1.07
   5   0   1   20.83    0.92
   5   0   1   21.80    0.96
   5   0   1   19.94    0.91
   5   0   1   20.22    0.88
  -6   0  -1    4.88    0.49
  -6   0  -1    4.85    0.50
  -6   0  -1    5.76    0.51
  -6   0  -1    5.04    0.44
   6   0   1    5.36    0.53
   6   0   1    5.41    0.49
   6   0   1    4.83    0.46
  -7   0  -1    2.21    0.47
  -7   0  -1    1.70    0.39
  -7   0  -1    2.09    0.46
  -7   0  -1    1.60    0.40
   7   0   1    2.29    0.49
   7   0   1    2.67    0.54
   7   0   1    2.71    0.50
  -8   0  -1    4.23    0.61
  -8   0  -1    4.61    0.67
  -8   0  -1    4.19    0.57
   8   0   1    2.41    0.70
   8   0   1    4.61    0.75
   8  -1  -1    0.77    0.44
  -8   1   1    0.67    0.48
  -8   1   1    0.96    0.45
   7  -1  -1    0.60    0.35
  -7   1   1    0.38    0.31
  -7   1   1    0.47    0.29
  -7   1   1    0.33    0.35
  -7   1   1    0.47    0.32
   6  -1  -1    0.42    0.26
   6  -1  -1    0.28    0.29
  -6   1   1    0.28    0.26
  -6   1   1    0.23    0.34
  -6   1   1    0.64    0.32
  -6   1   1    0.17    0.21
   5  -1  -1    0.68    0.27
   5  -1  -1    1.03    0.31
   5  -1  -1    0.68    0.27
   5  -1  -1    0.79    0.27
  -5   1   1    1.11    0.33
  -5   1   1    0.36    0.23
  -5   1   1    0.58    0.25
  -5   1   1    1.31    0.30
   4  -1  -1    6.31    0.38
   4  -1  -1    6.89    0.43
   4  -1  -1    6.50    0.39
   4  -1  -1    6.72    0.41
  -4   1   1    6.34    0.42
  -4   1   1    6.05    0.42
  -4   1   1    6.52    0.41
  -4   1   1    6.66    0.38
  -4   1   1    6.92    0.42
   3  -1  -1    0.79    0.18
   3  -1  -1    0.43    0.15
   3  -1  -1    0.58    0.20
  -3   1   1    0.64    0.22
  -3   1   1    0.74    0.21
  -3   1   1    0.60    0.18
  -3   1   1    0.76    0.19
  -3   1   1    0.59    0.19
   2  -1  -1   12.29    0.49
   2  -1  -1   12.54    0.50
   2  -1  -1   10.99    0.47
  -2   1   1   12.51    0.48
  -2   1   1   12.08    0.49
  -2   1   1   11.77    0.48
  -2   1   1   11.48    0.48
  -2   1   1   12.44    0.50
   1  -1  -1  139.25    4.25
   1  -1  -1  136.68    4.27
   1  -1  -1  141.23    4.25
   1  -1  -1  131.09    4.25
   1  -1  -1  133.07    4.26
   1  -1  -1  140.67    4.25
  -1   1   1  134.43    4.27
  -1   1   1  132.21    4.25
  -1   1   1  144.50    4.25
  -1   1   1  137.22    4.25
  -1  -1  -1   16.97    0.57
  -1  -1  -1   16.24    0.56
  -1  -1  -1   16.47    0.57
  -1  -1  -1   16.60    0.58
  -1  -1  -1   13.73    0.56
   1   1   1   16.24    0.57
   1   1   1   16.17    0.56
   1   1   1   16.71    0.57
  -2  -1  -1  103.93    3.26
  -2  -1  -1  103.26    3.26
  -2  -1  -1  101.35    3.26
  -2  -1  -1  102.07    3.26
  -2  -1  -1  102.49    3.24
   2   1   1  102.16    3.26
   2   1   1  106.32    3.25
   2   1   1  100.23    3.25
   2   1   1  102.00    3.26
   2   1   1  100.55    3.26
  -3  -1  -1   22.97    0.90
  -3  -1  -1   24.30    0.90
  -3  -1  -1   22.53    0.90
  -3  -1  -1   25.03    0.90
  -3  -1  -1   24.37    0.91
   3   1   1   23.40    0.89
   3   1   1   23.95    0.88
   3   1   1   23.26    0.90
   3   1   1   23.89    0.90
   3   1   1   22.78    0.91
  -4  -1  -1    5.35    0.36
  -4  -1  -1    5.34    0.36
  -4  -1  -1    5.14    0.38
  -4  -1  -1    5.47    0.38
   4   1   1    5.55    0.39
   4   1   1    5.74    0.37
   4   1   1    5.30    0.40
   4   1   1    5.59    0.35
   4   1   1    5.62    0.37
  -5  -1  -1    1.04    0.27
  -5  -1  -1    1.20    0.31
  -5  -1  -1    0.66    0.27
  -5  -1  -1    1.18    0.31
  -5  -1  -1    1.43    0.28
   5   1   1    1.52    0.31
   5   1   1    1.13    0.28
   5   1   1    1.01    0.31
   5   1   1    1.12    0.32
   5   1   1    1.05    0.27
  -6  -1  -1   91.11    3.18
  -6  -1  -1   89.21    3.14
  -6  -1  -1   90.09    3.14
  -6  -1  -1   91.42    3.16
   6   1   1   90.44    3.15
   6   1   1   95.35    3.23
   6   1   1   92.36    3.19
   6   1   1   92.46    3.16
  -7  -1  -1    0.18    0.34
  -7  -1  -1    0.77    0.37
  -7  -1  -1    0.80    0.32
  -7  -1  -1    0.93    0.33
   7   1   1    1.00    0.38
   7   1   1    0.27    0.31
   7   1   1    0.26    0.33
  -8  -1  -1    7.38    0.66
  -8  -1  -1    8.28    0.66
  -8  -1  -1    7.49    0.63
  -8  -1  -1    6.83    0.63
   8   1   1    6.42    0.73
   8   1   1    5.94    0.78
   8   1   1    8.68    0.71
   8  -2  -1    1.23    0.48
  -8   2   1    0.03    0.37
  -8   2   1    0.55    0.49
   7  -2  -1   -0.37    0.34
   7  -2  -1    0.70    0.37
   7  -2  -1   -0.03    0.35
  -7   2   1    0.37    0.35
  -7   2   1    0.72    0.34
  -7   2   1    0.05    0.39
  -7   2   1    0.41    0.34
   6  -2  -1    1.00    0.35
   6  -2  -1    0.86    0.35
   6  -2  -1    1.24    0.33
  -6   2   1    0.23    0.29
  -6   2   1    1.11    0.32
  -6   2   1    0.99    0.38
  -6   2   1    0.80    0.35
   5  -2  -1    0.51    0.28
   5  -2  -1    0.29    0.25
   5  -2  -1    0.66    0.27
  -5   2   1    1.02    0.29
  -5   2   1    0.95    0.29
  -5   2   1    0.85    0.30
  -5   2   1    1.03    0.32
   4  -2  -1   10.76    0.54
   4  -2  -1   10.27    0.52
   4  -2  -1    9.90    0.53
   4  -2  -1   10.92    0.54
   4  -2  -1    9.97    0.56
  -4   2   1   10.52    0.57
  -4   2   1   10.73    0.55
  -4   2   1   10.13    0.56
  -4   2   1    9.73    0.53
  -4   2   1   10.38    0.51
   3  -2  -1   40.94    1.43
   3  -2  -1   40.62    1.44
   3  -2  -1   41.17    1.40
  -3   2   1   40.70    1.40
  -3   2   1   39.53    1.41
  -3   2   1   40.37    1.42
  -3   2   1   41.13    1.45
   2  -2  -1    0.42    0.14
   2  -2  -1    0.32    0.15
   2  -2  -1    0.56    0.19
   2  -2  -1    0.28    0.16
   2  -2  -1    0.40    0.16
   2  -2  -1    0.60    0.15
  -2   2   1    0.78    0.19
  -2   2   1    0.44    0.14
  -2   2   1    0.47    0.16
  -2   2   1    0.33    0.15
  -2   2   1    0.39    0.19
  -2   2   1    0.55    0.17
   1  -2  -1   44.47    1.46
   1  -2  -1   42.72    1.38
   1  -2  -1   45.86    1.39
   1  -2  -1   42.70    1.38
   1  -2  -1   40.43    1.40
   1  -2  -1   42.17    1.38
  -1   2   1   43.61    1.39
  -1   2   1   40.71    1.38
  -1   2   1   41.93    1.38
  -1   2   1   39.89    1.40
  -1   2   1   40.55    1.40
  -1   2   1   40.06    1.37
   0  -2  -1   19.72    0.74
   0  -2  -1   22.42    0.73
   0  -2  -1   20.82    0.76
   0  -2  -1   20.55    0.72
   0  -2  -1   21.33    0.74
   0   2   1   21.83    0.74
   0   2   1   19.72    0.76
   0   2   1   22.04    0.72
   0   2   1   22.43    0.73
   0   2   1   20.84    0.73
   0   2   1   21.31    0.72
   0   2   1   20.99    0.72
  -1  -2  -1  129.10    4.11
  -1  -2  -1  136.48    4.11
  -1  -2  -1  128.24    4.11
  -1  -2  -1  128.89    4.11
  -1  -2  -1  133.89    4.11
  -1  -2  -1  131.53    4.11
   1   2   1  127.26    4.11
   1   2   1  132.10    4.10
   1   2   1  129.07    4.12
   1   2   1  133.76    4.11
   1   2   1  133.52    4.11
   1   2   1  133.44    4.11
  -2  -2  -1    2.94    0.23
  -2  -2  -1    2.95    0.24
  -2  -2  -1    2.71    0.24
  -2  -2  -1    2.96    0.23
  -2  -2  -1    3.17    0.22
   2   2   1    2.80    0.24
   2   2   1    3.35    0.22
   2   2   1    2.68    0.24
   2   2   1    2.92    0.24
   2   2   1    3.02    0.24
  -3  -2  -1   34.39    1.23
  -3  -2  -1   34.66    1.23
  -3  -2  -1   33.92    1.23
  -3  -2  -1   35.04    1.20
  -3  -2  -1   34.09    1.23
   3   2   1   33.77    1.20
   3   2   1   34.22    1.24
   3   2   1   34.99    1.24
   3   2   1   33.36    1.23
   3   2   1   33.54    1.22
  -4  -2  -1    0.96    0.24
  -4  -2  -1    1.02    0.23
  -4  -2  -1    1.31    0.26
  -4  -2  -1    1.09    0.25
  -4  -2  -1    1.30    0.27
   4   2   1    1.08    0.23
   4   2   1    1.01    0.26
   4   2   1    1.57    0.27
   4   2   1    1.01    0.25
   4   2   1    0.84    0.28
  -5  -2  -1    0.24    0.24
  -5  -2  -1    0.59    0.24
  -5  -2  -1    0.27    0.19
  -5  -2  -1    0.05    0.22
  -5  -2  -1    0.21    0.21
   5   2   1   -0.02    0.22
   5   2   1    0.31    0.23
   5   2   1    0.25    0.23
   5   2   1    0.51    0.22
  -6  -2  -1    3.76    0.49
  -6  -2  -1    2.96    0.48
  -6  -2  -1    3.16    0.39
  -6  -2  -1    3.71    0.50
  -6  -2  -1    3.27    0.43
   6   2   1    3.02    0.50
   6   2   1    3.82    0.52
   6   2   1    3.06    0.40
   6   2   1    3.01    0.40
  -7  -2  -1    0.42    0.31
  -7  -2  -1    0.37    0.50
  -7  -2  -1    0.17    0.23
  -7  -2  -1    0.56    0.32
   7   2   1   -0.32    0.28
   7   2   1    0.17    0.35
   7   2   1   -0.22    0.24
  -8  -2  -1    9.74    0.68
  -8  -2  -1    9.26    0.72
  -8  -2  -1    9.75    0.72
  -8  -2  -1    9.58    0.70
   8   2   1   10.17    0.84
   7  -3  -1   -0.85    0.48
   7  -3  -1    0.51    0.40
  -7   3   1    0.09    0.39
  -7   3   1    0.40    0.33
   6  -3  -1    0.53    0.31
   6  -3  -1    1.62    0.39
   6  -3  -1    0.93    0.34
  -6   3   1    0.38    0.29
  -6   3   1    0.49    0.26
  -6   3   1    0.85    0.38
  -6   3   1    0.99    0.33
   5  -3  -1    2.79    0.36
   5  -3  -1    2.96    0.35
  -5   3   1    2.51    0.45
  -5   3   1    2.88    0.34
  -5   3   1    3.04    0.44
  -5   3   1    2.70    0.42
   4  -3  -1    7.77    0.47
   4  -3  -1    7.00    0.46
   4  -3  -1    6.94    0.48
  -4   3   1    7.10    0.49
  -4   3   1    6.58    0.44
  -4   3   1    6.91    0.44
  -4   3   1    8.21    0.49
   3  -3  -1    5.13    0.51
   3  -3  -1    5.06    0.36
   3  -3  -1    5.01    0.36
   3  -3  -1    5.78    0.35
   3  -3  -1    4.57    0.42
  -3   3   1    5.66    0.37
  -3   3   1    4.74    0.42
  -3   3   1    5.70    0.40
  -3   3   1    5.26    0.35
  -3   3   1    5.44    0.35
   2  -3  -1   38.00    1.28
   2  -3  -1   36.38    1.26
   2  -3  -1   36.19    1.28
   2  -3  -1   35.65    1.24
   2  -3  -1   35.40    1.29
  -2   3   1   35.01    1.24
  -2   3   1   35.24    1.25
  -2   3   1   34.88    1.29
  -2   3   1   36.40    1.26
  -2   3   1   36.45    1.26
   1  -3  -1    2.81    0.24
   1  -3  -1    2.85    0.21
   1  -3  -1    2.68    0.27
   1  -3  -1    2.72    0.21
   1  -3  -1    3.17    0.23
  -1   3   1    2.91    0.22
  -1   3   1    2.93    0.23
  -1   3   1    2.72    0.29
  -1   3   1    2.74    0.22
  -1   3   1    2.90    0.24
   0  -3  -1    1.23    0.17
   0  -3  -1    1.14    0.22
   0   3   1    1.09    0.18
   0   3   1    1.44    0.18
   0   3   1    1.27    0.18
   0   3   1    1.18    0.16
   0   3   1    1.21    0.20
   0   3   1    1.26    0.20
   0   3   1    0.97    0.23
  -1  -3  -1   18.46    0.71
  -1  -3  -1   18.25    0.71
  -1  -3  -1   19.29    0.70
  -1  -3  -1   18.97    0.73
  -1  -3  -1   18.95    0.70
   1   3   1   20.86    0.78
   1   3   1   18.34    0.73
   1   3   1   19.10    0.71
   1   3   1   19.80    0.71
   1   3   1   19.08    0.71
  -2  -3  -1   28.00    1.00
  -2  -3  -1   28.40    0.99
  -2  -3  -1   27.80    1.01
  -2  -3  -1   28.82    1.02
   2   3   1   27.67    1.01
   2   3   1   28.11    1.01
   2   3   1   27.21    1.00
   2   3   1   27.41    0.98
   2   3   1   27.26    1.00
   2   3   1   29.00    1.08
  -3  -3  -1   43.02    1.46
  -3  -3  -1   40.87    1.45
  -3  -3  -1   40.44    1.46
  -3  -3  -1   42.02    1.42
  -3  -3  -1   40.88    1.46
   3   3   1   39.73    1.45
   3   3   1   41.49    1.46
   3   3   1   41.82    1.46
   3   3   1   41.32    1.42
   3   3   1   40.55    1.46
  -4  -3  -1    0.14    0.16
  -4  -3  -1    0.03    0.19
  -4  -3  -1    0.11    0.31
  -4  -3  -1    0.03    0.19
  -4  -3  -1    0.15    0.19
   4   3   1    0.10    0.17
   4   3   1    0.12    0.17
   4   3   1    0.12    0.19
   4   3   1   -0.05    0.19
   4   3   1    0.07    0.15
  -5  -3  -1    0.60    0.26
  -5  -3  -1    0.87    0.27
  -5  -3  -1    0.50    0.26
  -5  -3  -1    0.84    0.26
  -5  -3  -1    0.75    0.28
   5   3   1    1.19    0.32
   5   3   1    1.49    0.33
   5   3   1    1.40    0.34
  -6  -3  -1    0.70    0.32
  -6  -3  -1    1.37    0.34
  -6  -3  -1    0.28    0.29
  -6  -3  -1    0.22    0.28
  -6  -3  -1    0.53    0.30
   6   3   1    0.42    0.28
   6   3   1    0.82    0.34
   6   3   1    0.78    0.31
   6   3   1    0.36    0.30
  -7  -3  -1    0.19    0.28
  -7  -3  -1    0.11    0.28
  -7  -3  -1    0.55    0.32
  -7  -3  -1    0.14    0.30
   7   3   1    0.08    0.31
   7   3   1    0.32    0.39
   7   3   1    0.30    0.32
  -8  -3  -1   21.47    1.05
  -8  -3  -1   20.13    1.17
  -8  -3  -1   21.06    1.00
  -8  -3  -1   17.80    1.21
   8   3   1   20.17    1.10
   8   3   1   19.21    1.13
   9   3   1   -0.84    0.62
   7  -4  -1   -0.53    0.72
  -7   4   1    0.10    0.44
   6  -4  -1    0.08    0.33
   6  -4  -1    0.29    0.35
   6  -4  -1    0.27    0.37
  -6   4   1    0.42    0.37
  -6   4   1    0.36    0.35
  -6   4   1    0.59    0.33
   5  -4  -1    1.25    0.32
   5  -4  -1    1.48    0.41
   5  -4  -1    2.09    0.38
  -5   4   1    1.93    0.36
  -5   4   1    1.58    0.35
  -5   4   1    2.04    0.45
  -5   4   1    1.56    0.31
   4  -4  -1    3.08    0.36
   4  -4  -1    2.89    0.34
   4  -4  -1    2.78    0.33
  -4   4   1    3.41    0.32
  -4   4   1    2.84    0.33
  -4   4   1    2.95    0.38
  -4   4   1    3.17    0.34
   3  -4  -1    2.70    0.30
   3  -4  -1    2.57    0.29
   3  -4  -1    2.99    0.35
  -3   4   1    2.93    0.41
  -3   4   1    3.42    0.35
  -3   4   1    3.11    0.31
  -3   4   1    3.00    0.30
  -3   4   1    3.52    0.59
  -3   4   1    2.56    0.30
   2  -4  -1   34.57    1.23
   2  -4  -1   32.01    1.24
   2  -4  -1   35.47    1.26
   2  -4  -1   33.46    1.21
  -2   4   1   32.89    1.26
  -2   4   1   33.15    1.24
  -2   4   1   31.68    1.20
  -2   4   1   32.38    1.21
  -2   4   1   33.59    1.22
   1  -4  -1   20.02    0.83
   1  -4  -1   20.96    0.80
  -1   4   1   20.11    0.85
  -1   4   1   20.27    0.81
  -1   4   1   20.37    0.79
  -1   4   1   20.93    0.83
  -1   4   1   20.55    0.79
  -1   4   1   20.56    0.79
   0  -4  -1   14.79    0.65
   0  -4  -1   15.51    0.62
   0  -4  -1   13.91    0.60
   0  -4  -1   14.51    0.60
   0   4   1   14.77    0.66
   0   4   1   15.11    0.60
   0   4   1   14.66    0.61
   0   4   1   15.18    0.61
   0   4   1   14.43    0.60
   0   4   1   14.65    0.60
   0   4   1   15.28    0.62
  -1  -4  -1    5.59    0.32
  -1  -4  -1    5.55    0.34
  -1  -4  -1    5.59    0.32
  -1  -4  -1    5.75    0.36
  -1  -4  -1    5.14    0.31
  -1  -4  -1    4.76    0.32
   1   4   1    5.84    0.33
   1   4   1    6.19    0.34
   1   4   1    5.05    0.31
   1   4   1    5.38    0.35
   1   4   1    5.21    0.31
   1   4   1    5.69    0.33
  -2  -4  -1    1.84    0.28
  -2  -4  -1    2.06    0.28
  -2  -4  -1    1.68    0.21
  -2  -4  -1    1.43    0.23
  -2  -4  -1    2.18    0.30
  -2  -4  -1    1.85    0.25
   2   4   1    1.90    0.27
   2   4   1    1.39    0.18
   2   4   1    1.83    0.29
   2   4   1    1.22    0.22
   2   4   1    1.88    0.29
   2   4   1    2.01    0.29
  -3  -4  -1   47.55    1.74
  -3  -4  -1   51.26    1.76
  -3  -4  -1   48.09    1.74
  -3  -4  -1   48.78    1.74
  -3  -4  -1   49.58    1.71
   3   4   1   52.65    1.76
   3   4   1   49.75    1.75
   3   4   1   51.44    1.76
   3   4   1   51.18    1.75
   3   4   1   49.66    1.70
  -4  -4  -1   10.01    0.58
  -4  -4  -1   10.72    0.58
  -4  -4  -1   10.54    0.58
  -4  -4  -1   10.91    0.58
  -4  -4  -1   11.72    0.53
   4   4   1   10.80    0.59
   4   4   1   10.41    0.57
   4   4   1   11.25    0.54
   4   4   1   11.20    0.58
   4   4   1   11.00    0.58
  -5  -4  -1    5.19    0.37
  -5  -4  -1    5.12    0.44
  -5  -4  -1    4.80    0.44
  -5  -4  -1    5.74    0.45
  -5  -4  -1    5.34    0.45
   5   4   1    5.12    0.43
   5   4   1    4.89    0.43
   5   4   1    5.40    0.44
   5   4   1    5.32    0.45
   5   4   1    5.40    0.40
  -6  -4  -1    1.09    0.36
  -6  -4  -1    1.25    0.38
  -6  -4  -1    1.12    0.29
  -6  -4  -1    1.66    0.39
  -6  -4  -1    1.21    0.29
   6   4   1    1.79    0.41
   6   4   1    1.69    0.39
   6   4   1    2.03    0.42
   6   4   1    1.51    0.37
  -7  -4  -1    0.28    0.30
  -7  -4  -1    0.49    0.32
  -7  -4  -1    0.28    0.28
  -7  -4  -1    0.41    0.39
   7   4   1    0.16    0.29
   7   4   1   -0.22    0.35
   7   4   1    0.80    0.38
  -8  -4  -1    0.31    0.36
  -8  -4  -1    0.21    0.39
  -8  -4  -1    0.40    0.30
   8   4   1    0.54    0.37
   8   4   1    0.23    0.36
   6  -5  -1    0.96    0.42
  -6   5   1   -0.26    0.44
  -6   5   1    0.98    0.41
   5  -5  -1   -0.25    0.32
   5  -5  -1    0.07    0.35
   5  -5  -1    0.17    0.30
  -5   5   1    0.56    0.37
  -5   5   1    0.59    0.32
  -5   5   1    0.30    0.26
   4  -5  -1    2.72    0.37
   4  -5  -1    2.93    0.36
  -4   5   1    3.09    0.36
  -4   5   1    3.21    0.51
  -4   5   1    3.08    0.47
  -4   5   1    2.63    0.40
   3  -5  -1    0.55    0.22
   3  -5  -1    0.54    0.24
   3  -5  -1    0.41    0.23
  -3   5   1    0.48    0.22
  -3   5   1    0.30    0.26
  -3   5   1   -0.04    0.24
  -3   5   1    0.12    0.20
  -3   5   1    0.17    0.19
   2  -5  -1    2.13    0.32
   2  -5  -1    2.08    0.36
   2  -5  -1    2.42    0.37
   2  -5  -1    1.52    0.32
  -2   5   1    2.64    0.43
  -2   5   1    2.20    0.29
  -2   5   1    2.09    0.27
  -2   5   1    2.64    0.38
  -2   5   1    2.10    0.33
   1  -5  -1    7.82    0.43
   1  -5  -1    7.62    0.44
   1  -5  -1    8.00    0.48
   1  -5  -1    8.08    0.46
   1  -5  -1    7.58    0.43
  -1   5   1    8.45    0.52
  -1   5   1    7.24    0.45
  -1   5   1    7.39    0.44
  -1   5   1    8.32    0.45
  -1   5   1    7.81    0.42
  -1   5   1    7.83    0.44
  -1   5   1    7.89    0.46
   0  -5  -1    3.13    0.33
   0  -5  -1    2.94    0.26
   0  -5  -1    3.32    0.28
   0  -5  -1    3.01    0.25
   0   5   1    2.66    0.26
   0   5   1    2.69    0.27
   0   5   1    2.64    0.25
   0   5   1    2.68    0.26
   0   5   1    2.98    0.26
   0   5   1    2.41    0.27
   0   5   1    2.63    0.31
  -1  -5  -1   25.79    1.05
  -1  -5  -1   26.83    1.06
  -1  -5  -1   27.51    1.06
  -1  -5  -1   29.84    1.10
  -1  -5  -1   29.85    1.11
  -1  -5  -1   27.05    1.06
   1   5   1   28.93    1.06
   1   5   1   29.39    1.11
   1   5   1   29.01    1.09
   1   5   1   28.12    1.06
   1   5   1   28.48    1.08
   1   5   1   28.36    1.07
   1   5   1   27.63    1.05
  -2  -5  -1    0.92    0.21
  -2  -5  -1    0.75    0.24
  -2  -5  -1    0.82    0.23
  -2  -5  -1    0.60    0.21
  -2  -5  -1    0.59    0.20
   2   5   1    1.18    0.26
   2   5   1    1.07    0.21
   2   5   1    0.52    0.20
   2   5   1    0.87    0.21
   2   5   1    0.69    0.23
   2   5   1    0.44    0.23
  -3  -5  -1   24.40    0.97
  -3  -5  -1   22.94    0.98
  -3  -5  -1   24.80    1.00
  -3  -5  -1   25.35    0.95
  -3  -5  -1   22.85    0.97
   3   5   1   23.14    0.93
   3   5   1   22.96    0.93
   3   5   1   25.85    0.99
   3   5   1   23.67    0.99
   3   5   1   25.51    1.02
   3   5   1   24.23    0.97
   3   5   1   23.78    0.96
  -4  -5  -1    6.78    0.44
  -4  -5  -1    6.32    0.46
  -4  -5  -1    6.60    0.45
  -4  -5  -1    6.28    0.48
  -4  -5  -1    6.10    0.39
   4   5   1    6.58    0.41
   4   5   1    6.58    0.48
   4   5   1    6.56    0.47
   4   5   1    6.64    0.45
   4   5   1    6.37    0.52
  -5  -5  -1    7.37    0.46
  -5  -5  -1    7.57    0.51
  -5  -5  -1    7.12    0.55
  -5  -5  -1    7.63    0.54
   5   5   1    7.85    0.59
   5   5   1    7.33    0.54
   5   5   1    7.30    0.54
   5   5   1    6.79    0.47
   5   5   1    7.34    0.52
  -6  -5  -1    2.23    0.43
  -6  -5  -1    2.16    0.36
  -6  -5  -1    2.31    0.52
  -6  -5  -1    1.51    0.34
  -6  -5  -1    2.25    0.47
   6   5   1    1.86    0.41
   6   5   1    2.27    0.45
   6   5   1    1.92    0.41
   6   5   1    2.00    0.41
  -7  -5  -1    0.14    0.35
  -7  -5  -1    0.13    0.53
  -7  -5  -1   -0.16    0.31
   7   5   1    0.32    0.30
   7   5   1    0.46    0.29
  -8  -5  -1    1.68    0.44
  -8  -5  -1    1.89    0.43
  -8  -5  -1    2.14    0.51
   8   5   1    2.42    0.48
   8   5   1    1.97    0.49
   5  -6  -1   -0.18    0.46
   5  -6  -1    0.79    0.40
   5  -6  -1   -0.02    0.68
  -5   6   1    1.28    0.43
  -5   6   1    0.10    0.37
  -5   6   1    1.59    0.48
  -4   6   1    6.51    0.59
  -4   6   1    6.82    0.52
  -4   6   1    7.42    0.56
  -4   6   1    7.95    0.63
  -4   6   1    8.10    0.60
   3  -6  -1    0.94    0.27
   3  -6  -1    0.40    0.29
  -3   6   1    0.86    0.40
  -3   6   1    1.23    0.37
  -3   6   1    0.86    0.29
  -3   6   1    0.63    0.33
  -3   6   1    0.54    0.27
   2  -6  -1    1.40    0.31
   2  -6  -1    1.83    0.35
   2  -6  -1    0.80    0.28
  -2   6   1    1.93    0.32
  -2   6   1    1.60    0.39
  -2   6   1    1.71    0.32
  -2   6   1    1.42    0.28
  -2   6   1    1.53    0.30
   1  -6  -1    2.70    0.31
   1  -6  -1    2.33    0.30
   1  -6  -1    2.25    0.31
  -1   6   1    2.28    0.30
  -1   6   1    2.40    0.35
  -1   6   1    2.40    0.30
  -1   6   1    2.47    0.32
  -1   6   1    2.99    0.48
   0  -6  -1   34.87    1.31
   0  -6  -1   32.20    1.29
   0  -6  -1   34.32    1.31
   0   6   1   37.45    1.36
   0   6   1   34.81    1.30
   0   6   1   34.66    1.30
   0   6   1   34.24    1.30
   0   6   1   32.74    1.29
   0   6   1   37.00    1.32
   0   6   1   34.19    1.38
  -1  -6  -1   10.47    0.55
  -1  -6  -1   10.31    0.55
  -1  -6  -1   10.82    0.61
  -1  -6  -1    9.49    0.54
   1   6   1   10.46    0.53
   1   6   1   10.39    0.55
   1   6   1   10.23    0.55
   1   6   1   10.58    0.55
   1   6   1   10.39    0.53
   1   6   1   10.37    0.55
  -2  -6  -1    0.90    0.28
  -2  -6  -1    0.42    0.22
  -2  -6  -1    0.94    0.26
  -2  -6  -1    0.88    0.24
  -2  -6  -1    1.01    0.23
  -2  -6  -1    1.03    0.25
   2   6   1    1.19    0.30
   2   6   1    1.09    0.27
   2   6   1    1.02    0.25
   2   6   1    1.55    0.27
   2   6   1    1.09    0.25
  -3  -6  -1    2.30    0.27
  -3  -6  -1    2.58    0.37
  -3  -6  -1    2.08    0.35
  -3  -6  -1    2.89    0.41
  -3  -6  -1    2.72    0.31
  -3  -6  -1    2.92    0.46
   3   6   1    2.35    0.32
   3   6   1    2.41    0.32
   3   6   1    2.48    0.32
   3   6   1    1.97    0.34
   3   6   1    2.57    0.37
   3   6   1    2.01    0.34
  -4  -6  -1    1.58    0.28
  -4  -6  -1    1.45    0.31
  -4  -6  -1    1.87    0.35
  -4  -6  -1    1.39    0.31
  -4  -6  -1    1.60    0.36
   4   6   1    1.56    0.31
   4   6   1    1.66    0.37
   4   6   1    1.62    0.34
   4   6   1    1.18    0.33
   4   6   1    1.32    0.35
   4   6   1    1.17    0.31
  -5  -6  -1    9.99    0.67
  -5  -6  -1   10.68    0.64
  -5  -6  -1   10.80    0.68
  -5  -6  -1   10.32    0.57
  -5  -6  -1   10.60    0.67
   5   6   1   10.39    0.68
   5   6   1   10.83    0.65
   5   6   1   10.53    0.65
   5   6   1    9.72    0.64
  -6  -6  -1    3.59    0.43
  -6  -6  -1    3.47    0.36
  -6  -6  -1    3.10    0.43
  -6  -6  -1    3.44    0.59
   6   6   1    3.54    0.44
   6   6   1    3.22    0.58
   6   6   1    3.12    0.42
  -7  -6  -1    0.71    0.36
  -7  -6  -1    0.32    0.39
  -7  -6  -1   -0.08    0.27
   7   6   1    0.22    0.31
   7   6   1    0.55    0.36
  -8  -6  -1    2.46    0.47
  -8  -6  -1    3.08    0.46
  -8  -6  -1    2.50    0.54
   8   6   1    2.73    0.56
   4  -7  -1    1.63    0.45
   4  -7  -1   -0.42    0.40
   4  -7  -1   -0.61    0.70
  -4   7   1    0.35    0.42
  -4   7   1    0.95    0.36
  -4   7   1    0.62    0.42
   3  -7  -1   10.09    0.66
  -3   7   1    9.60    0.64
  -3   7   1    9.09    0.64
  -3   7   1    8.90    0.60
  -3   7   1    9.06    0.63
  -3   7   1   10.70    0.75
   2  -7  -1    0.78    0.27
   2  -7  -1    0.85    0.33
   2  -7  -1    0.55    0.28
  -2   7   1    1.11    0.34
  -2   7   1    0.79    0.27
  -2   7   1    0.50    0.26
  -2   7   1    0.99    0.35
  -2   7   1    0.37    0.28
   1  -7  -1    0.26    0.25
   1  -7  -1    0.15    0.26
   1  -7  -1    0.29    0.23
  -1   7   1    0.10    0.22
  -1   7   1    0.14    0.22
  -1   7   1    0.32    0.24
  -1   7   1    0.53    0.29
   0  -7  -1    2.69    0.42
   0  -7  -1    2.12    0.34
   0   7   1    1.56    0.33
   0   7   1    2.87    0.50
   0   7   1    2.21    0.34
   0   7   1    2.01    0.35
   0   7   1    2.95    0.40
  -1  -7  -1    2.56    0.35
  -1  -7  -1    2.38    0.30
  -1  -7  -1    2.82    0.33
   1   7   1    2.35    0.45
   1   7   1    2.42    0.33
   1   7   1    2.60    0.38
   1   7   1    2.33    0.31
   1   7   1    2.57    0.30
  -2  -7  -1    3.21    0.36
  -2  -7  -1    3.72    0.37
   2   7   1    3.78    0.38
   2   7   1    4.03    0.36
   2   7   1    3.94    0.39
   2   7   1    3.97    0.35
   2   7   1    3.80    0.43
  -3  -7  -1   14.56    0.77
  -3  -7  -1   15.84    0.80
  -3  -7  -1   13.48    0.72
  -3  -7  -1   15.28    0.71
   3   7   1   13.33    0.73
   3   7   1   13.65    1.00
   3   7   1   15.39    0.79
   3   7   1   14.34    0.76
  -4  -7  -1    2.05    0.40
  -4  -7  -1    1.96    0.35
  -4  -7  -1    1.30    0.28
  -4  -7  -1    1.66    0.35
   4   7   1    2.32    0.40
   4   7   1    1.67    0.37
   4   7   1    2.05    0.41
  -5  -7  -1    4.14    0.61
  -5  -7  -1    4.51    0.39
  -5  -7  -1    4.49    0.51
  -5  -7  -1    4.10    0.43
   5   7   1    3.77    0.43
   5   7   1    3.97    0.43
   5   7   1    4.22    0.49
  -6  -7  -1    0.25    0.26
  -6  -7  -1    0.65    0.31
   6   7   1    0.71    0.34
   6   7   1    0.89    0.41
   6   7   1    0.67    0.34
  -7  -7  -1    0.11    0.33
  -7  -7  -1    0.73    0.41
   7   7   1    0.49    0.36
   7   7   1    0.48    0.32
   3  -8  -1    6.03    0.60
  -3   8   1    6.35    0.66
  -3   8   1    5.33    0.58
  -3   8   1    4.99    0.54
   2  -8  -1   -0.04    0.39
   2  -8  -1    0.12    0.37
   2  -8  -1    0.28    0.31
  -2   8   1    0.78    0.43
  -2   8   1    0.32    0.32
  -2   8   1   -0.07    0.32
  -2   8   1    0.36    0.35
  -2   8   1    0.37    0.28
   1  -8  -1    0.01    0.29
   1  -8  -1   -0.40    0.28
   1  -8  -1    0.22    0.31
  -1   8   1    0.09    0.28
  -1   8   1    0.91    0.31
  -1   8   1   -0.06    0.22
  -1   8   1    0.70    0.27
  -1   8   1    0.31    0.36
   0  -8  -1    1.74    0.34
   0  -8  -1    1.25    0.34
   0   8   1    1.91    0.34
   0   8   1    1.46    0.38
   0   8   1    1.44    0.34
   0   8   1    2.61    0.42
  -1  -8  -1    2.77    0.45
  -1  -8  -1    1.82    0.36
   1   8   1    2.48    0.40
   1   8   1    2.18    0.39
   1   8   1    2.66    0.34
   1   8   1    2.34    0.41
   1   8   1    3.44    0.45
  -2  -8  -1    4.13    0.43
  -2  -8  -1    5.86    0.52
  -2  -8  -1    4.03    0.46
   2   8   1    6.17    0.55
   2   8   1    4.80    0.42
   2   8   1    5.17    0.42
   2   8   1    4.62    0.45
   2   8   1    5.65    0.46
  -3  -8  -1    8.50    0.60
  -3  -8  -1    8.17    0.61
  -3  -8  -1    8.54    0.53
  -3  -8  -1    8.47    0.58
   3   8   1    6.60    0.51
   3   8   1    8.31    0.58
  -4  -8  -1    0.26    0.39
  -4  -8  -1    0.77    0.28
  -4  -8  -1    0.36    0.25
  -4  -8  -1    0.90    0.34
   4   8   1    0.59    0.26
   4   8   1    0.77    0.32
   4   8   1    0.50    0.29
   4   8   1    0.30    0.32
  -5  -8  -1    4.82    0.70
  -5  -8  -1    3.32    0.44
  -5  -8  -1    4.16    0.49
  -5  -8  -1    4.49    0.49
   5   8   1    4.57    0.55
   5   8   1    3.66    0.44
   5   8   1    3.30    0.44
  -6  -8  -1    0.78    0.37
  -6  -8  -1    0.66    0.37
  -6  -8  -1    0.84    0.30
   6   8   1    0.71    0.35
   6   8   1    0.54    0.33
  -7  -8  -1    0.65    0.46
  -7  -8  -1    0.14    0.40
  -7  -8  -1    0.28    0.25
   7   8   1    0.41    0.41
   2  -9  -1    0.29    0.45
  -2   9   1    1.43    0.55
   1  -9  -1    1.64    0.43
  -1   9   1    2.39    0.55
  -1   9   1    2.60    0.50
   0  -9  -1    0.16    0.39
   0  -9  -1   -0.26    0.37
   0  -9  -1    0.25    0.35
   0   9   1    0.49    0.28
   0   9   1    0.25    0.27
   0   9   1    0.77    0.35
   0   9   1   -0.04    0.42
   0   9   1    0.33    0.25
  -1  -9  -1    0.87    0.37
  -1  -9  -1   -0.43    0.45
  -1  -9  -1    0.33    0.49
   1   9   1    0.57    0.37
   1   9   1    0.92    0.40
   1   9   1    0.62    0.28
   1   9   1    0.96    0.34
   1   9   1    0.71    0.29
  -2  -9  -1    1.26    0.49
  -2  -9  -1    2.25    0.44
  -2  -9  -1    1.29    0.39
   2   9   1    2.11    0.65
   2   9   1    1.88    0.34
   2   9   1    2.28    0.43
   2   9   1    3.06    0.56
  -3  -9  -1    4.97    0.68
   3   9   1    6.86    0.62
   3   9   1    6.21    0.55
   3   9   1    5.89    0.47
   3   9   1    5.33    0.54
   3   9   1    5.13    0.49
  -4  -9  -1    0.20    0.62
  -4  -9  -1    0.91    0.40
  -4  -9  -1    0.67    0.39
   4   9   1    1.42    0.42
   4   9   1    0.29    0.34
   4   9   1    0.78    0.44
  -5  -9  -1    1.35    0.43
  -5  -9  -1    1.33    0.51
  -5  -9  -1    0.43    0.30
   5   9   1    0.60    0.35
   5   9   1    0.23    0.32
  -6  -9  -1    0.13    0.27
  -6  -9  -1   -0.21    0.41
  -6  -9  -1   -0.79    0.33
   6   9   1    0.34    0.40
   6   9   1   -0.22    0.40
  -1 -10  -1    1.00    0.47
   1  10   1    1.58    0.50
   1  10   1    0.97    0.42
   1  10   1    0.88    0.37
  -2 -10  -1    8.51    0.70
   2  10   1    7.29    0.58
   2  10   1    6.26    0.61
  -3 -10  -1    0.97    0.48
   3  10   1    0.67    0.32
   3  10   1    0.52    0.44
   3  10   1    0.74    0.36
   4  10   1    0.13    0.32
   4  10   1    0.71    0.45
   4  10   1    0.97    0.47
   5   9  -2    0.35    0.36
   5   9  -2    0.11    0.23
  -5  -9   2    1.27    0.53
   4   9  -2    1.48    0.34
   4   9  -2    0.83    0.43
   4   9  -2    2.16    0.49
  -4  -9   2    2.03    0.48
   3   9  -2    0.99    0.58
   3   9  -2    1.58    0.44
   3   9  -2    0.11    0.25
   3   9  -2    1.03    0.43
   3   9  -2    0.72    0.34
  -3  -9   2    0.78    0.36
  -3  -9   2    0.19    0.56
   2   9  -2    2.50    0.53
   2   9  -2    1.42    0.39
   2   9  -2    1.55    0.42
  -2  -9   2    1.59    0.41
  -2  -9   2    1.76    0.61
   1   9  -2    0.69    0.31
   1   9  -2    1.42    0.46
   1   9  -2    0.68    0.37
   1   9  -2    0.79    0.33
  -1  -9   2   -0.07    0.55
  -1  -9   2    0.87    0.42
   0   9  -2   -0.27    0.34
   0   9  -2    0.16    0.28
   0   9  -2    0.54    0.46
   0   9  -2    0.31    0.28
   0  -9   2   -0.15    0.33
   0  -9   2    0.36    0.40
  -1   9  -2    1.08    0.38
  -1   9  -2    0.51    0.58
  -1   9  -2    0.53    0.37
   1  -9   2    0.27    0.41
   6   8  -2    1.06    0.39
   6   8  -2    0.86    0.40
  -6  -8   2    0.83    0.39
  -6  -8   2    1.49    0.45
  -6  -8   2    1.35    0.30
   5   8  -2    0.71    0.33
  -5  -8   2   -0.01    0.33
  -5  -8   2    0.85    0.25
  -5  -8   2    1.17    0.37
   4   8  -2   10.88    0.71
   4   8  -2   10.90    0.57
   4   8  -2   11.58    0.73
   4   8  -2   10.52    0.68
   4   8  -2    9.44    0.71
  -4  -8   2   12.04    0.72
   3   8  -2    4.79    0.50
   3   8  -2    4.63    0.47
   3   8  -2    4.77    0.53
   3   8  -2    4.99    0.38
  -3  -8   2    5.14    0.51
  -3  -8   2    4.54    0.47
  -3  -8   2    5.14    0.56
   2   8  -2    5.84    0.50
   2   8  -2    6.28    0.53
   2   8  -2    6.37    0.44
   2   8  -2    6.36    0.51
  -2  -8   2    6.49    0.55
  -2  -8   2    6.95    0.57
  -2  -8   2    5.85    0.51
   1   8  -2    2.46    0.54
   1   8  -2    1.99    0.37
   1   8  -2    2.56    0.38
   1   8  -2    3.09    0.39
   1   8  -2    1.85    0.35
  -1  -8   2    1.55    0.37
  -1  -8   2    2.01    0.44
  -1  -8   2    2.81    0.48
   0   8  -2    1.83    0.38
   0   8  -2    2.39    0.42
   0   8  -2    2.56    0.52
   0   8  -2    2.32    0.42
   0   8  -2    1.92    0.38
   0  -8   2    1.41    0.39
   0  -8   2    2.24    0.44
   0  -8   2    1.77    0.44
  -1   8  -2    1.06    0.35
  -1   8  -2    1.20    0.46
  -1   8  -2    0.77    0.27
  -1   8  -2    1.04    0.33
  -1   8  -2    1.37    0.35
   1  -8   2    1.30    0.35
   1  -8   2    0.84    0.37
   1  -8   2    0.63    0.40
  -2   8  -2    4.99    0.72
  -2   8  -2    3.21    0.52
  -2   8  -2    3.65    1.01
  -2   8  -2    3.92    0.48
   2  -8   2    4.52    0.51
  -3   8  -2    1.21    0.42
  -3   8  -2    0.83    0.44
   3  -8   2    0.23    0.42
   7   7  -2    3.93    0.54
   7   7  -2    3.25    0.57
  -7  -7   2    3.67    0.58
  -7  -7   2    4.88    0.57
   6   7  -2    1.16    0.41
   6   7  -2    1.41    0.34
  -6  -7   2    1.19    0.36
  -6  -7   2    0.59    0.31
   5   7  -2    1.73    0.37
   5   7  -2    0.70    0.31
   5   7  -2    0.68    0.32
  -5  -7   2    0.82    0.34
  -5  -7   2    0.96    0.26
  -5  -7   2    1.05    0.34
   4   7  -2    2.68    0.52
   4   7  -2    2.70    0.33
   4   7  -2    1.99    0.40
  -4  -7   2    2.59    0.45
  -4  -7   2    2.64    0.41
  -4  -7   2    3.29    0.42
  -4  -7   2    2.36    0.29
  -4  -7   2    2.71    0.48
   3   7  -2    1.51    0.38
   3   7  -2    0.94    0.31
   3   7  -2    1.40    0.28
   3   7  -2    1.65    0.33
   3   7  -2    0.62    0.22
   3   7  -2    0.67    0.33
  -3  -7   2    0.93    0.27
  -3  -7   2    0.36    0.27
  -3  -7   2    0.81    0.34
   2   7  -2    1.39    0.34
   2   7  -2    2.31    0.37
   2   7  -2    1.85    0.31
   2   7  -2    2.13    0.37
   2   7  -2    2.01    0.44
   2   7  -2    2.42    0.34
  -2  -7   2    2.06    0.39
  -2  -7   2    2.63    0.44
  -2  -7   2    1.84    0.33
   1   7  -2   -0.02    0.22
   1   7  -2    0.10    0.30
   1   7  -2    0.50    0.22
   1   7  -2   -0.09    0.19
   1   7  -2    0.03    0.20
   1   7  -2   -0.10    0.19
  -1  -7   2   -0.11    0.22
  -1  -7   2    0.07    0.23
  -1  -7   2    0.55    0.27
   0   7  -2    0.46    0.24
   0   7  -2    0.37    0.21
   0   7  -2    0.34    0.25
   0   7  -2    0.23    0.20
   0  -7   2    0.77    0.29
   0  -7   2    0.27    0.22
   0  -7   2    0.08    0.26
  -1   7  -2    3.00    0.40
  -1   7  -2    3.65    0.39
  -1   7  -2    3.84    0.52
  -1   7  -2    4.34    0.73
  -1   7  -2    3.22    0.41
   1  -7   2    3.21    0.40
   1  -7   2    3.37    0.40
   1  -7   2    3.25    0.40
  -2   7  -2    3.22    0.42
  -2   7  -2    3.39    0.58
  -2   7  -2    3.27    0.50
  -2   7  -2    3.31    0.43
   2  -7   2    3.00    0.55
   2  -7   2    2.74    0.38
   2  -7   2    2.22    0.41
  -3   7  -2    2.65    0.45
  -3   7  -2    3.24    0.52
  -3   7  -2    2.23    0.45
  -3   7  -2    2.21    0.49
  -3   7  -2    3.04    0.58
   3  -7   2    1.42    0.48
   3  -7   2    2.28    0.49
   3  -7   2    3.48    0.55
  -4   7  -2    0.49    0.45
  -4   7  -2    0.20    0.38
  -4   7  -2    0.42    0.47
   4  -7   2    0.93    0.47
   4  -7   2   -0.44    0.71
   8   6  -2    0.19    0.42
   8   6  -2    0.53    0.47
  -8  -6   2    0.25    0.26
  -8  -6   2    0.61    0.41
   7   6  -2   -0.12    0.33
   7   6  -2    0.38    0.34
  -7  -6   2    0.31    0.31
  -7  -6   2    1.07    0.43
  -7  -6   2    0.61    0.25
  -7  -6   2   -0.04    0.62
   6   6  -2    2.01    0.49
   6   6  -2    2.90    0.55
   6   6  -2    3.18    0.42
   6   6  -2    2.63    0.54
  -6  -6   2    2.19    0.34
  -6  -6   2    1.92    0.43
  -6  -6   2    2.18    0.50
  -6  -6   2    2.23    0.41
   5   6  -2    7.24    0.56
   5   6  -2    7.66    0.57
   5   6  -2    8.07    0.69
   5   6  -2    7.47    0.64
  -5  -6   2    7.91    0.45
  -5  -6   2    7.15    0.57
  -5  -6   2    7.17    0.59
  -5  -6   2    6.88    0.53
   4   6  -2    1.34    0.27
   4   6  -2    2.14    0.43
   4   6  -2    1.88    0.38
   4   6  -2    1.21    0.49
  -4  -6   2    1.21    0.24
  -4  -6   2    1.62    0.34
  -4  -6   2    1.75    0.40
   3   6  -2    7.86    0.42
   3   6  -2    7.52    0.53
   3   6  -2    6.83    0.51
   3   6  -2    7.66    0.53
   3   6  -2    7.81    0.52
  -3  -6   2    7.74    0.50
  -3  -6   2    7.58    0.42
  -3  -6   2    7.89    0.53
  -3  -6   2    8.29    0.55
  -3  -6   2    8.12    0.54
   2   6  -2   15.34    0.74
   2   6  -2   15.83    0.75
   2   6  -2   16.89    0.79
   2   6  -2   15.97    0.67
   2   6  -2   14.88    0.66
   2   6  -2   13.30    0.72
  -2  -6   2   15.23    0.75
  -2  -6   2   14.63    0.75
  -2  -6   2   15.39    0.75
  -2  -6   2   16.39    0.75
   1   6  -2    2.04    0.40
   1   6  -2    2.08    0.26
   1   6  -2    2.05    0.35
   1   6  -2    2.03    0.24
   1   6  -2    2.49    0.39
   1   6  -2    2.41    0.37
   1   6  -2    1.53    0.34
  -1  -6   2    2.31    0.32
  -1  -6   2    2.48    0.31
  -1  -6   2    2.31    0.31
   0   6  -2    3.48    0.37
   0   6  -2    3.89    0.38
   0   6  -2    2.73    0.35
   0   6  -2    3.65    0.31
   0   6  -2    3.79    0.44
   0   6  -2    3.49    0.35
   0   6  -2    3.54    0.33
   0  -6   2    3.43    0.34
   0  -6   2    3.18    0.34
   0  -6   2    3.22    0.34
   0  -6   2    3.94    0.37
  -1   6  -2    1.01    0.28
  -1   6  -2    1.17    0.27
  -1   6  -2    1.27    0.31
  -1   6  -2    1.31    0.40
  -1   6  -2    1.16    0.29
   1  -6   2    0.58    0.24
   1  -6   2    0.66    0.26
  -2   6  -2    0.13    0.20
  -2   6  -2    0.14    0.23
  -2   6  -2    0.74    0.35
  -2   6  -2    0.65    0.27
  -2   6  -2    0.36    0.29
   2  -6   2    0.15    0.25
   2  -6   2    0.13    0.25
  -3   6  -2    1.34    0.33
  -3   6  -2    1.06    0.37
  -3   6  -2    1.05    0.31
  -3   6  -2    2.05    0.48
  -3   6  -2    1.26    0.43
   3  -6   2    0.64    0.33
   3  -6   2    1.27    0.41
   3  -6   2    1.68    0.43
  -4   6  -2    3.67    0.50
  -4   6  -2    3.73    0.48
  -4   6  -2    3.58    0.42
  -4   6  -2    4.04    0.61
  -4   6  -2    3.92    0.58
   4  -6   2    3.94    0.51
   4  -6   2    2.84    1.00
  -5   6  -2    1.42    0.49
  -5   6  -2    0.98    0.38
  -5   6  -2    1.97    0.55
   5  -6   2    2.10    0.53
   5  -6   2   -0.47    0.58
   8   5  -2    0.68    0.42
   8   5  -2    0.05    0.42
  -8  -5   2    0.15    0.33
  -8  -5   2   -0.16    0.40
   7   5  -2   18.04    0.94
   7   5  -2   18.87    1.54
   7   5  -2   14.26    0.87
  -7  -5   2   14.86    0.87
  -7  -5   2   14.72    0.92
  -7  -5   2   17.26    0.90
  -7  -5   2   16.81    0.77
   6   5  -2   18.48    0.93
   6   5  -2   18.05    0.90
   6   5  -2   16.93    0.94
   6   5  -2   17.38    0.81
  -6  -5   2   17.94    0.90
  -6  -5   2   17.04    0.77
  -6  -5   2   18.56    0.92
  -6  -5   2   17.69    0.91
   5   5  -2    6.30    0.51
   5   5  -2    5.94    0.41
   5   5  -2    6.73    0.50
   5   5  -2    5.89    0.47
   5   5  -2    6.28    0.52
  -5  -5   2    4.87    0.48
  -5  -5   2    4.59    0.49
  -5  -5   2    5.03    0.47
  -5  -5   2    5.79    0.47
  -5  -5   2    5.72    0.38
   4   5  -2    4.19    0.39
   4   5  -2    4.06    0.40
   4   5  -2    4.49    0.40
   4   5  -2    3.90    0.38
   4   5  -2    4.72    0.33
  -4  -5   2    4.99    0.43
  -4  -5   2    4.86    0.42
  -4  -5   2    4.10    0.42
  -4  -5   2    5.06    0.43
  -4  -5   2    4.33    0.31
   3   5  -2    0.65    0.22
   3   5  -2    0.64    0.21
   3   5  -2    0.88    0.26
   3   5  -2    0.78    0.28
   3   5  -2    0.48    0.17
  -3  -5   2    0.54    0.24
  -3  -5   2    0.67    0.25
  -3  -5   2    0.59    0.18
  -3  -5   2    0.53    0.22
  -3  -5   2    0.42    0.21
   2   5  -2    4.13    0.27
   2   5  -2    4.37    0.34
   2   5  -2    3.51    0.35
   2   5  -2    3.35    0.32
   2   5  -2    3.88    0.34
  -2  -5   2    3.99    0.35
  -2  -5   2    3.58    0.33
  -2  -5   2    4.22    0.33
  -2  -5   2    3.48    0.25
  -2  -5   2    3.79    0.34
  -2  -5   2    3.22    0.32
   1   5  -2   19.09    0.81
   1   5  -2   18.56    0.80
   1   5  -2   18.94    0.74
   1   5  -2   17.70    0.80
   1   5  -2   19.13    0.83
   1   5  -2   17.91    0.84
   1   5  -2   18.07    0.73
  -1  -5   2   19.12    0.81
  -1  -5   2   17.49    0.80
  -1  -5   2   18.95    0.81
  -1  -5   2   18.86    0.80
  -1  -5   2   18.98    0.80
   0   5  -2    3.34    0.30
   0   5  -2    2.56    0.27
   0   5  -2    2.47    0.30
   0   5  -2    3.10    0.30
   0   5  -2    3.30    0.45
   0   5  -2    2.74    0.24
   0   5  -2    3.51    0.61
   0  -5   2    2.87    0.29
   0  -5   2    2.75    0.52
   0  -5   2    2.87    0.30
   0  -5   2    2.83    0.32
   0  -5   2    2.64    0.26
  -1   5  -2    0.35    0.36
  -1   5  -2    0.58    0.22
  -1   5  -2    0.26    0.22
  -1   5  -2    0.71    0.32
  -1   5  -2    0.76    0.23
  -1   5  -2    0.58    0.21
   1  -5   2    0.41    0.22
   1  -5   2    0.65    0.21
   1  -5   2    0.30    0.21
   1  -5   2    0.58    0.23
   1  -5   2    0.08    0.23
  -2   5  -2    0.87    0.23
  -2   5  -2    1.21    0.29
  -2   5  -2    0.49    0.26
  -2   5  -2    0.94    0.34
  -2   5  -2    0.96    0.29
  -2   5  -2    0.69    0.27
   2  -5   2    1.10    0.28
   2  -5   2    0.74    0.25
   2  -5   2    1.19    0.32
   2  -5   2    0.79    0.25
   2  -5   2    1.17    0.31
  -3   5  -2    3.65    0.46
  -3   5  -2    3.05    0.39
  -3   5  -2    3.61    0.52
  -3   5  -2    3.40    0.40
  -3   5  -2    2.95    0.39
   3  -5   2    3.23    0.38
   3  -5   2    3.00    0.40
   3  -5   2    3.50    0.38
  -4   5  -2    0.85    0.31
  -4   5  -2   -0.09    0.24
  -4   5  -2    1.55    0.66
  -4   5  -2    0.24    0.31
  -4   5  -2    0.54    0.63
   4  -5   2    0.27    0.31
   4  -5   2    0.20    0.30
  -5   5  -2    0.61    0.36
  -5   5  -2    0.55    0.38
  -5   5  -2    1.53    0.47
  -5   5  -2    0.98    0.32
  -5   5  -2    0.69    0.40
   5  -5   2    0.18    0.69
   5  -5   2    1.24    0.43
   5  -5   2    0.52    0.42
  -6   5  -2    0.38    0.40
  -6   5  -2    0.65    0.42
  -6   5  -2   -0.30    0.65
   6  -5   2    0.02    0.39
   8   4  -2    3.81    0.64
  -8  -4   2    3.94    0.40
  -8  -4   2    4.08    0.60
  -8  -4   2    2.74    0.57
   7   4  -2   14.87    0.87
   7   4  -2   13.59    0.81
   7   4  -2   13.92    0.88
  -7  -4   2   15.70    0.73
  -7  -4   2   15.22    0.84
  -7  -4   2   13.78    0.82
  -7  -4   2   14.72    0.83
   6   4  -2    6.41    0.49
   6   4  -2    6.00    0.45
   6   4  -2    5.48    0.51
   6   4  -2    5.44    0.51
  -6  -4   2    6.02    0.42
  -6  -4   2    5.95    0.51
  -6  -4   2    5.88    0.51
  -6  -4   2    5.73    0.50
   5   4  -2    7.21    0.53
   5   4  -2    8.37    0.46
   5   4  -2    8.04    0.55
   5   4  -2    7.69    0.53
   5   4  -2    8.00    0.51
  -5  -4   2    7.27    0.43
  -5  -4   2    8.52    0.56
  -5  -4   2    7.12    0.51
  -5  -4   2    7.72    0.52
  -5  -4   2    8.02    0.53
   4   4  -2    2.19    0.30
   4   4  -2    2.74    0.29
   4   4  -2    1.80    0.23
   4   4  -2    2.28    0.31
   4   4  -2    2.40    0.29
  -4  -4   2    2.52    0.31
  -4  -4   2    1.86    0.31
  -4  -4   2    1.81    0.22
  -4  -4   2    1.67    0.29
  -4  -4   2    2.18    0.36
   3   4  -2   15.45    0.69
   3   4  -2   14.63    0.60
   3   4  -2   14.43    0.69
   3   4  -2   15.23    0.69
   3   4  -2   15.06    0.68
  -3  -4   2   15.44    0.69
  -3  -4   2   14.77    0.68
  -3  -4   2   15.51    0.69
  -3  -4   2   15.58    0.69
  -3  -4   2   14.95    0.59
   2   4  -2   48.58    1.63
   2   4  -2   45.58    1.61
   2   4  -2   45.79    1.60
   2   4  -2   43.03    1.56
   2   4  -2   46.21    1.63
   2   4  -2   47.18    1.61
  -2  -4   2   47.54    1.63
  -2  -4   2   43.92    1.61
  -2  -4   2   44.85    1.52
  -2  -4   2   46.36    1.63
  -2  -4   2   46.16    1.61
   1   4  -2  134.13    4.14
   1   4  -2  126.76    4.18
   1   4  -2  129.23    4.19
   1   4  -2  137.78    4.21
   1   4  -2  135.66    4.21
   1   4  -2  126.57    4.13
   1   4  -2  128.44    4.20
  -1  -4   2  131.69    4.20
  -1  -4   2  128.10    4.20
  -1  -4   2  128.50    4.19
  -1  -4   2  131.65    4.21
  -1  -4   2  130.38    4.20
   0   4  -2   67.75    2.20
   0   4  -2   63.21    2.25
   0   4  -2   65.57    2.18
   0   4  -2   64.67    2.18
   0   4  -2   66.79    2.19
   0   4  -2   64.14    2.13
   0   4  -2   61.67    2.13
   0  -4   2   66.68    2.19
   0  -4   2   63.41    2.18
   0  -4   2   63.37    2.18
   0  -4   2   65.31    2.20
   0  -4   2   65.97    2.19
  -1   4  -2    2.55    0.26
  -1   4  -2    3.29    0.28
  -1   4  -2    2.96    0.28
  -1   4  -2    2.67    0.29
  -1   4  -2    3.24    0.35
   1  -4   2    2.98    0.26
   1  -4   2    3.33    0.25
   1  -4   2    2.73    0.29
   1  -4   2    2.71    0.28
   1  -4   2    2.75    0.27
   1  -4   2    2.88    0.28
  -2   4  -2   15.00    0.68
  -2   4  -2   15.94    0.71
  -2   4  -2   15.23    0.68
  -2   4  -2   15.34    0.75
  -2   4  -2   14.91    0.70
  -2   4  -2   15.68    0.69
   2  -4   2   15.62    0.72
   2  -4   2   15.67    0.72
   2  -4   2   15.67    0.71
   2  -4   2   14.98    0.70
   2  -4   2   14.74    0.68
   2  -4   2   15.27    0.75
  -3   4  -2   20.34    0.89
  -3   4  -2   20.35    0.88
  -3   4  -2   20.11    0.93
  -3   4  -2   22.15    0.92
  -3   4  -2   20.99    0.92
  -3   4  -2   19.64    0.91
   3  -4   2   19.12    0.90
   3  -4   2   21.03    0.90
   3  -4   2   21.96    0.92
   3  -4   2   20.05    0.87
   3  -4   2   20.29    0.90
  -4   4  -2    6.65    0.48
  -4   4  -2    6.05    0.51
  -4   4  -2    5.88    0.49
  -4   4  -2    6.85    0.52
  -4   4  -2    6.40    0.54
   4  -4   2    7.58    0.51
   4  -4   2    5.95    0.50
   4  -4   2    5.72    0.49
  -5   4  -2   17.19    1.10
  -5   4  -2   20.80    1.00
  -5   4  -2   19.58    0.93
  -5   4  -2   20.62    1.00
  -5   4  -2   18.12    0.93
   5  -4   2   21.08    0.98
   5  -4   2   17.29    0.96
   5  -4   2   19.26    0.99
  -6   4  -2    0.35    0.34
  -6   4  -2    0.46    0.62
  -6   4  -2    0.13    0.42
  -6   4  -2    0.48    0.43
   6  -4   2    0.04    0.37
   6  -4   2    0.59    0.34
   6  -4   2    0.19    0.45
  -7   4  -2    1.44    0.46
   7  -4   2    1.17    0.51
   8   3  -2    1.72    0.49
   8   3  -2    1.21    0.62
  -8  -3   2    1.49    0.40
  -8  -3   2    1.29    0.37
  -8  -3   2    1.76    0.49
   7   3  -2    4.02    0.56
   7   3  -2    3.59    0.57
   7   3  -2    3.65    0.46
  -7  -3   2    2.98    0.40
  -7  -3   2    3.32    0.46
  -7  -3   2    3.21    0.37
  -7  -3   2    3.38    0.43
   6   3  -2   10.88    0.66
   6   3  -2    9.85    0.65
   6   3  -2   10.59    0.57
   6   3  -2   10.17    0.65
  -6  -3   2   10.17    0.65
  -6  -3   2   10.65    0.57
  -6  -3   2    9.34    0.63
   5   3  -2   71.61    2.47
   5   3  -2   70.51    2.37
   5   3  -2   69.71    2.46
   5   3  -2   70.14    2.49
  -5  -3   2   73.08    2.37
  -5  -3   2   67.96    2.46
  -5  -3   2   73.52    2.47
  -5  -3   2   68.57    2.45
  -5  -3   2   70.87    2.47
   4   3  -2    0.25    0.18
   4   3  -2    0.28    0.21
   4   3  -2    0.66    0.20
   4   3  -2    0.09    0.17
   4   3  -2    0.40    0.18
  -4  -3   2    0.07    0.18
  -4  -3   2    0.52    0.17
  -4  -3   2    0.55    0.22
  -4  -3   2    0.23    0.20
  -4  -3   2    0.41    0.21
   3   3  -2    0.11    0.16
   3   3  -2    0.34    0.17
   3   3  -2   -0.02    0.13
   3   3  -2   -0.09    0.13
   3   3  -2    0.17    0.16
  -3  -3   2    0.21    0.16
  -3  -3   2    0.08    0.17
  -3  -3   2    0.02    0.12
  -3  -3   2    0.02    0.16
  -3  -3   2    0.03    0.15
   2   3  -2    5.06    0.32
   2   3  -2    5.49    0.35
   2   3  -2    5.20    0.33
   2   3  -2    4.87    0.26
   2   3  -2    4.76    0.47
  -2  -3   2    5.08    0.33
  -2  -3   2    5.14    0.33
  -2  -3   2    5.01    0.25
  -2  -3   2    4.86    0.34
  -2  -3   2    4.83    0.32
   1   3  -2    2.09    0.21
   1   3  -2    2.08    0.23
   1   3  -2    1.88    0.22
   1   3  -2    1.94    0.25
   1   3  -2    1.98    0.16
   1   3  -2    1.88    0.16
   1   3  -2    2.50    0.23
  -1  -3   2    2.32    0.22
  -1  -3   2    1.70    0.22
  -1  -3   2    1.75    0.23
  -1  -3   2    2.01    0.21
   0   3  -2    1.26    0.19
   0   3  -2    1.30    0.24
   0   3  -2    1.50    0.25
   0   3  -2    1.12    0.14
   0   3  -2    0.96    0.19
   0   3  -2    0.91    0.24
   0  -3   2    1.29    0.23
   0  -3   2    0.99    0.20
   0  -3   2    1.61    0.25
   0  -3   2    1.41    0.24
  -1   3  -2   14.15    0.61
  -1   3  -2   14.91    0.66
  -1   3  -2   13.99    0.58
  -1   3  -2   15.13    0.61
  -1   3  -2   14.64    0.61
  -1   3  -2   13.88    0.62
   1  -3   2   14.55    0.59
   1  -3   2   14.49    0.61
   1  -3   2   13.91    0.62
   1  -3   2   14.35    0.61
   1  -3   2   15.14    0.62
   1  -3   2   13.98    0.64
  -2   3  -2   37.12    1.36
  -2   3  -2   38.53    1.36
  -2   3  -2   38.45    1.37
  -2   3  -2   38.39    1.35
  -2   3  -2   35.82    1.43
   2  -3   2   37.69    1.34
   2  -3   2   40.15    1.38
   2  -3   2   36.41    1.37
   2  -3   2   38.34    1.37
   2  -3   2   39.41    1.36
   2  -3   2   37.62    1.36
  -3   3  -2    0.87    0.21
  -3   3  -2    0.23    0.23
  -3   3  -2    0.44    0.17
  -3   3  -2    0.83    0.27
  -3   3  -2    0.66    0.26
  -3   3  -2    0.83    0.26
   3  -3   2    0.58    0.18
   3  -3   2    1.14    0.26
   3  -3   2    0.77    0.21
   3  -3   2    0.58    0.24
   3  -3   2    0.67    0.24
   3  -3   2    0.46    0.20
  -4   3  -2   45.57    1.69
  -4   3  -2   42.35    1.68
  -4   3  -2   43.34    1.64
  -4   3  -2   45.39    1.66
  -4   3  -2   45.21    1.66
  -4   3  -2   45.53    1.67
   4  -3   2   44.23    1.63
   4  -3   2   43.98    1.63
   4  -3   2   44.75    1.67
   4  -3   2   43.53    1.68
   4  -3   2   46.05    1.67
  -5   3  -2   20.32    1.09
  -5   3  -2   17.77    0.86
  -5   3  -2   17.46    0.85
  -5   3  -2   16.89    0.90
  -5   3  -2   18.02    0.90
   5  -3   2   17.72    0.89
   5  -3   2   18.53    0.93
  -6   3  -2    0.40    0.36
  -6   3  -2    0.80    0.37
  -6   3  -2    0.44    0.32
   6  -3   2    0.20    0.30
   6  -3   2    0.75    0.44
   6  -3   2    0.45    0.34
  -7   3  -2    1.69    0.56
  -7   3  -2    2.27    0.52
   7  -3   2    1.47    0.48
   8   2  -2    0.36    0.38
   8   2  -2   -0.31    0.33
   8   2  -2   -0.41    0.52
  -8  -2   2   -0.20    0.45
  -8  -2   2    0.60    0.36
  -8  -2   2    0.03    0.42
  -8  -2   2    0.67    0.40
   7   2  -2    9.15    0.64
   7   2  -2    9.91    0.67
   7   2  -2    8.83    0.67
  -7  -2   2   10.70    0.67
  -7  -2   2    9.21    0.70
  -7  -2   2    8.36    0.59
  -7  -2   2    9.92    0.60
   6   2  -2   56.69    2.02
   6   2  -2   52.60    2.01
   6   2  -2   53.72    1.94
   6   2  -2   56.50    2.05
  -6  -2   2   57.50    2.05
  -6  -2   2   54.06    2.02
  -6  -2   2   54.93    2.01
  -6  -2   2   52.59    1.94
   5   2  -2    3.25    0.36
   5   2  -2    3.23    0.35
   5   2  -2    3.48    0.35
   5   2  -2    3.54    0.34
   5   2  -2    3.24    0.30
  -5  -2   2    3.75    0.35
  -5  -2   2    3.43    0.31
  -5  -2   2    3.09    0.35
  -5  -2   2    3.93    0.37
  -5  -2   2    3.25    0.36
   4   2  -2   -0.01    0.14
   4   2  -2    0.06    0.20
   4   2  -2    0.24    0.16
   4   2  -2    0.07    0.18
   4   2  -2    0.54    0.20
  -4  -2   2    0.28    0.18
  -4  -2   2    0.26    0.17
  -4  -2   2    0.20    0.18
  -4  -2   2    0.02    0.16
  -4  -2   2   -0.10    0.15
   3   2  -2    6.65    0.40
   3   2  -2    7.52    0.35
   3   2  -2    7.74    0.41
   3   2  -2    7.51    0.40
   3   2  -2    7.33    0.41
  -3  -2   2    7.39    0.40
  -3  -2   2    7.44    0.40
  -3  -2   2    7.14    0.35
  -3  -2   2    7.36    0.41
  -3  -2   2    7.43    0.40
   2   2  -2   68.39    2.23
   2   2  -2   68.24    2.22
   2   2  -2   70.45    2.23
   2   2  -2   64.16    2.15
   2   2  -2   65.55    2.21
  -2  -2   2   68.90    2.22
  -2  -2   2   67.14    2.22
  -2  -2   2   68.59    2.22
  -2  -2   2   70.72    2.28
  -2  -2   2   68.04    2.15
   1   2  -2   71.76    2.43
   1   2  -2   74.19    2.44
   1   2  -2   73.63    2.43
   1   2  -2   80.73    2.45
  -1  -2   2   78.83    2.44
  -1  -2   2   77.93    2.45
  -1  -2   2   74.50    2.37
  -1  -2   2   76.34    2.44
  -1  -2   2   75.26    2.43
   0   2  -2  953.13   29.51
   0  -2   2 1000.00   29.47
   0  -2   2  926.97   29.51
  -1   2  -2    4.48    0.27
  -1   2  -2    4.60    0.28
  -1   2  -2    4.82    0.32
  -1   2  -2    4.81    0.29
  -1   2  -2    4.56    0.28
  -1   2  -2    4.38    0.28
   1  -2   2    4.87    0.28
   1  -2   2    5.02    0.32
   1  -2   2    4.76    0.28
   1  -2   2    4.83    0.29
   1  -2   2    5.03    0.29
   1  -2   2    4.37    0.26
  -2   2  -2   32.20    1.13
  -2   2  -2   31.92    1.14
  -2   2  -2   30.02    1.13
  -2   2  -2   31.77    1.15
  -2   2  -2   31.87    1.14
  -2   2  -2   32.30    1.13
   2  -2   2   31.31    1.13
   2  -2   2   30.73    1.11
   2  -2   2   31.95    1.13
   2  -2   2   30.64    1.13
   2  -2   2   30.85    1.13
   2  -2   2   31.92    1.14
  -3   2  -2    7.53    0.42
  -3   2  -2    7.71    0.45
  -3   2  -2    7.27    0.43
  -3   2  -2    7.24    0.43
  -3   2  -2    7.28    0.44
  -3   2  -2    6.45    0.40
   3  -2   2    7.62    0.43
   3  -2   2    7.51    0.43
   3  -2   2    7.88    0.44
   3  -2   2    7.62    0.41
   3  -2   2    7.36    0.43
   3  -2   2    7.61    0.41
  -4   2  -2    0.38    0.23
  -4   2  -2    0.40    0.26
  -4   2  -2    0.16    0.21
  -4   2  -2    0.06    0.21
  -4   2  -2    0.45    0.18
  -4   2  -2    0.15    0.27
   4  -2   2    0.16    0.20
   4  -2   2    0.38    0.21
   4  -2   2    0.15    0.16
   4  -2   2   -0.18    0.18
   4  -2   2   -0.10    0.19
   4  -2   2   -0.01    0.21
  -5   2  -2    7.43    0.55
  -5   2  -2    7.88    0.57
  -5   2  -2    7.24    0.51
  -5   2  -2    7.61    0.54
   5  -2   2    8.25    0.55
   5  -2   2    7.98    0.56
   5  -2   2    8.76    0.61
  -6   2  -2   18.34    0.94
  -6   2  -2   17.26    0.90
  -6   2  -2   18.75    0.96
   6  -2   2   18.21    0.89
   6  -2   2   17.21    0.92
   6  -2   2   16.95    0.91
  -7   2  -2    7.94    0.63
  -7   2  -2    6.95    0.61
  -7   2  -2    6.57    0.58
  -7   2  -2    6.64    0.62
   7  -2   2    6.06    0.63
   7  -2   2    5.48    0.70
   7  -2   2    8.40    0.69
  -8   2  -2    0.02    0.46
  -8   2  -2   -0.29    0.45
   8   1  -2   -0.52    0.54
   8   1  -2   -0.61    0.39
   8   1  -2    1.55    0.47
  -8  -1   2    0.37    0.37
  -8  -1   2    0.92    0.40
   7   1  -2   11.04    0.71
   7   1  -2    9.77    0.67
  -7  -1   2   11.30    0.67
  -7  -1   2   10.39    0.65
  -7  -1   2   11.29    0.67
  -7  -1   2    9.91    0.97
   6   1  -2    2.86    0.43
   6   1  -2    2.25    0.45
   6   1  -2    2.74    0.42
  -6  -1   2    3.33    0.47
  -6  -1   2    2.90    0.43
  -6  -1   2    3.10    0.48
  -6  -1   2    2.61    0.34
   5   1  -2    3.78    0.35
   5   1  -2    3.66    0.31
   5   1  -2    3.37    0.36
   5   1  -2    3.08    0.37
   5   1  -2    3.76    0.36
  -5  -1   2    3.49    0.36
  -5  -1   2    3.48    0.34
  -5  -1   2    3.49    0.37
  -5  -1   2    3.89    0.35
  -5  -1   2    3.75    0.34
   4   1  -2    3.02    0.28
   4   1  -2    4.16    0.72
   4   1  -2    3.27    0.30
   4   1  -2    3.13    0.30
   4   1  -2    3.74    0.27
  -4  -1   2    3.55    0.29
  -4  -1   2    3.53    0.29
  -4  -1   2    2.65    0.28
  -4  -1   2    4.84    0.75
  -4  -1   2    3.40    0.28
   3   1  -2    0.03    0.17
   3   1  -2    0.12    0.15
   3   1  -2   -0.06    0.16
   3   1  -2   -0.06    0.12
   3   1  -2    0.06    0.26
  -3  -1   2   -0.01    0.16
  -3  -1   2   -0.12    0.14
  -3  -1   2   -0.24    0.13
  -3  -1   2    0.19    0.15
  -3  -1   2   -0.03    0.15
   2   1  -2    6.94    0.34
   2   1  -2    6.53    0.29
   2   1  -2    6.72    0.38
   2   1  -2    6.67    0.34
   2   1  -2    5.94    0.32
  -2  -1   2    6.98    0.34
  -2  -1   2    7.13    0.33
  -2  -1   2    6.90    0.33
  -2  -1   2    7.10    0.30
  -2  -1   2    7.36    0.35
   1   1  -2   18.45    0.69
   1   1  -2   19.25    0.68
   1   1  -2   19.37    0.69
   1   1  -2   20.53    0.69
  -1  -1   2   19.98    0.69
  -1  -1   2   20.12    0.69
  -1  -1   2   20.23    0.69
  -1  -1   2   20.44    0.69
   0   1  -2    9.53    0.41
   0   1  -2   10.74    0.40
   0   1  -2    9.19    0.35
   0   1  -2   10.25    0.40
   0   1  -2   10.12    0.39
   0   1  -2   10.85    0.40
   0  -1   2    9.15    0.35
   0  -1   2   10.31    0.39
   0  -1   2    9.91    0.41
   0  -1   2   11.08    0.40
   0  -1   2   10.59    0.40
   0  -1   2   10.62    0.40
  -1   1  -2  436.26   13.20
  -1   1  -2  434.88   13.20
  -1   1  -2  443.33   13.20
  -1   1  -2  414.68   13.21
  -1   1  -2  446.82   13.21
  -1   1  -2  412.13   13.19
   1  -1   2  439.82   13.20
   1  -1   2  422.44   13.20
   1  -1   2  411.79   13.18
   1  -1   2  429.16   13.20
   1  -1   2  437.57   13.20
   1  -1   2  407.70   13.20
  -2   1  -2  100.75    3.21
  -2   1  -2  100.86    3.23
  -2   1  -2   99.33    3.22
  -2   1  -2   99.18    3.21
  -2   1  -2  100.80    3.21
  -2   1  -2  100.69    3.22
   2  -1   2  100.46    3.22
   2  -1   2   99.13    3.21
   2  -1   2  104.16    3.21
   2  -1   2   99.14    3.21
   2  -1   2   99.69    3.22
  -3   1  -2    8.39    0.43
  -3   1  -2    8.34    0.44
  -3   1  -2    8.41    0.44
  -3   1  -2    8.82    0.47
  -3   1  -2    8.47    0.45
  -3   1  -2    8.79    0.47
   3  -1   2    8.43    0.46
   3  -1   2    8.13    0.46
   3  -1   2    8.93    0.44
   3  -1   2    8.39    0.44
   3  -1   2    8.98    0.45
   3  -1   2    8.43    0.44
  -4   1  -2    0.45    0.23
  -4   1  -2    0.63    0.22
  -4   1  -2    0.51    0.25
  -4   1  -2    0.89    0.25
  -4   1  -2    0.72    0.22
   4  -1   2    0.98    0.28
   4  -1   2    0.94    0.25
   4  -1   2    0.85    0.27
   4  -1   2    0.70    0.22
   4  -1   2    1.02    0.37
  -5   1  -2   28.20    1.16
  -5   1  -2   26.50    1.15
  -5   1  -2   26.45    1.13
  -5   1  -2   24.99    1.11
  -5   1  -2   26.18    1.09
   5  -1   2   26.87    1.11
   5  -1   2   27.50    1.13
   5  -1   2   27.21    1.16
   5  -1   2   29.35    1.40
  -6   1  -2    8.11    0.55
  -6   1  -2    7.66    0.66
  -6   1  -2    7.75    0.59
  -6   1  -2    7.55    0.58
   6  -1   2    8.23    0.57
   6  -1   2    7.93    0.58
   6  -1   2    7.52    0.60
  -7   1  -2    0.90    0.38
  -7   1  -2    0.95    0.39
  -7   1  -2    0.40    0.29
   7  -1   2    1.31    0.46
   7  -1   2    0.66    0.38
   7  -1   2    1.08    0.63
  -8   1  -2    0.56    0.40
  -8   1  -2    1.13    0.49
   8  -1   2   -0.06    0.48
   8  -1   2    1.21    0.47
   8   0  -2    0.18    0.49
   8   0  -2    1.01    0.43
  -8   0   2    0.67    0.38
  -8   0   2    0.53    0.39
   7   0  -2    1.66    0.42
   7   0  -2    1.00    0.39
   7   0  -2    0.97    0.43
  -7   0   2    1.98    0.43
  -7   0   2    2.17    0.49
  -7   0   2    1.48    0.37
  -7   0   2    1.76    0.38
   6   0  -2    1.42    0.33
   6   0  -2    1.42    0.39
  -6   0   2    0.62    0.31
  -6   0   2    1.88    0.37
  -6   0   2    1.33    0.34
  -6   0   2    1.21    0.36
   5   0  -2   44.43    1.60
   5   0  -2   42.99    1.60
   5   0  -2   43.83    1.55
   5   0  -2   45.08    1.64
  -5   0   2   40.02    1.55
  -5   0   2   42.84    1.59
  -5   0   2   44.53    1.62
  -5   0   2   42.07    1.58
  -5   0   2   42.76    1.57
   4   0  -2    0.74    0.20
   4   0  -2    0.93    0.22
   4   0  -2    0.75    0.18
   4   0  -2    0.55    0.24
  -4   0   2    0.41    0.19
  -4   0   2    0.79    0.20
  -4   0   2    1.22    0.28
  -4   0   2    1.14    0.22
  -4   0   2    0.63    0.22
   3   0  -2   22.09    0.82
   3   0  -2   21.30    0.83
   3   0  -2   22.57    0.84
   3   0  -2   23.08    0.86
  -3   0   2   22.40    0.84
  -3   0   2   22.92    0.84
  -3   0   2   23.11    0.83
  -3   0   2   22.65    0.86
  -3   0   2   21.50    0.84
   2   0  -2   62.41    2.02
   2   0  -2   64.13    2.02
   2   0  -2   61.41    2.07
   2   0  -2   64.62    2.01
   2   0  -2   63.08    2.03
  -2   0   2   62.07    2.03
  -2   0   2   62.72    2.02
  -2   0   2   60.62    2.01
  -2   0   2   60.84    2.05
  -2   0   2   65.48    2.02
   1   0  -2    4.60    0.19
   1   0  -2    4.57    0.20
   1   0  -2    4.31    0.21
   1   0  -2    4.53    0.20
  -1   0   2    4.02    0.20
  -1   0   2    4.45    0.19
  -1   0   2    4.31    0.20
   0   0  -2    0.16    0.06
   0   0  -2    0.18    0.06
   0   0  -2    0.16    0.05
   0   0  -2    0.12    0.09
   0   0  -2    0.34    0.06
   0   0   2    0.17    0.05
   0   0   2    0.04    0.07
  -1   0  -2  243.09    7.16
  -1   0  -2  225.10    7.14
  -1   0  -2  231.01    7.15
  -1   0  -2  234.09    7.15
  -1   0  -2  241.34    7.15
  -1   0  -2  224.77    7.15
   1   0   2  225.16    7.16
   1   0   2  225.06    7.15
   1   0   2  236.09    7.15
   1   0   2  225.82    7.14
   1   0   2  228.24    7.15
   1   0   2  231.60    7.14
  -2   0  -2  339.61   10.66
  -2   0  -2  339.67   10.65
  -2   0  -2  355.94   10.66
  -2   0  -2  341.60   10.65
  -2   0  -2  343.98   10.65
  -2   0  -2  335.51   10.63
   2   0   2  339.36   10.66
   2   0   2  335.51   10.63
   2   0   2  344.46   10.64
   2   0   2  349.65   10.65
   2   0   2  347.12   10.66
   2   0   2  352.69   10.65
  -3   0  -2    7.84    0.43
  -3   0  -2    7.64    0.48
  -3   0  -2    8.18    0.44
  -3   0  -2    7.69    0.43
  -3   0  -2    8.15    0.42
   3   0   2    7.48    0.42
   3   0   2    7.20    0.43
   3   0   2    7.78    0.42
   3   0   2    8.66    0.44
  -4   0  -2    0.22    0.20
  -4   0  -2    0.41    0.23
  -4   0  -2    0.39    0.22
  -4   0  -2    0.49    0.19
  -4   0  -2    0.60    0.22
   4   0   2    0.23    0.19
   4   0   2   -0.13    0.15
   4   0   2   -0.07    0.16
   4   0   2    0.16    0.20
   4   0   2    0.03    0.18
  -5   0  -2   38.20    1.49
  -5   0  -2   40.05    1.48
  -5   0  -2   35.97    1.44
  -5   0  -2   37.88    1.49
  -5   0  -2   36.97    1.46
   5   0   2   38.37    1.46
   5   0   2   37.07    1.48
   5   0   2   38.88    1.47
   5   0   2   39.21    1.47
   5   0   2   37.51    1.44
  -6   0  -2    1.74    0.46
  -6   0  -2    2.21    0.46
  -6   0  -2    1.69    0.40
  -6   0  -2    1.35    0.38
   6   0   2    1.85    0.40
   6   0   2    1.94    0.44
   6   0   2    2.55    0.49
  -7   0  -2    2.39    0.51
  -7   0  -2    3.67    0.55
  -7   0  -2    2.46    0.50
  -7   0  -2    2.28    0.41
   7   0   2    3.48    0.54
   7   0   2    3.52    0.56
   7   0   2    3.26    0.57
  -8   0  -2    5.28    0.57
  -8   0  -2    4.39    0.59
  -8   0  -2    4.23    0.54
   8   0   2    2.40    1.17
   8   0   2    4.56    0.62
   8  -1  -2   11.86    0.86
  -8   1   2   11.54    0.81
  -8   1   2   10.86    0.81
   7  -1  -2    0.86    0.36
   7  -1  -2    0.23    0.36
   7  -1  -2    1.05    0.40
  -7   1   2    0.84    0.34
  -7   1   2    1.42    0.32
  -7   1   2    0.97    0.35
  -7   1   2    1.46    0.40
   6  -1  -2    2.60    0.43
   6  -1  -2    2.60    0.43
   6  -1  -2    2.15    0.37
  -6   1   2    2.85    0.36
  -6   1   2    3.08    0.43
  -6   1   2    2.12    0.38
  -6   1   2    2.27    0.42
   5  -1  -2    0.87    0.25
   5  -1  -2    1.12    0.27
   5  -1  -2    1.38    0.32
   5  -1  -2    1.12    0.27
  -5   1   2    1.31    0.31
  -5   1   2    1.32    0.35
  -5   1   2    1.37    0.29
  -5   1   2    1.02    0.32
   4  -1  -2    3.61    0.32
   4  -1  -2    3.02    0.27
   4  -1  -2    3.71    0.31
   4  -1  -2    2.95    0.28
  -4   1   2    2.86    0.28
  -4   1   2    3.57    0.54
  -4   1   2    3.43    0.30
  -4   1   2    3.10    0.30
  -4   1   2    2.74    0.30
   3  -1  -2   55.09    1.80
   3  -1  -2   54.09    1.79
   3  -1  -2   53.11    1.79
   3  -1  -2   54.19    1.81
   3  -1  -2   53.87    1.78
  -3   1   2   52.14    1.78
  -3   1   2   53.30    1.81
  -3   1   2   53.48    1.79
  -3   1   2   54.22    1.82
  -3   1   2   50.20    1.76
   2  -1  -2  112.32    3.56
   2  -1  -2  115.06    3.55
   2  -1  -2  110.69    3.56
  -2   1   2  111.31    3.55
  -2   1   2  115.31    3.60
  -2   1   2  113.01    3.54
  -2   1   2  112.27    3.57
  -2   1   2  113.98    3.57
   1  -1  -2    6.46    0.28
   1  -1  -2    5.54    0.23
  -1   1   2    6.00    0.24
  -1   1   2    5.48    0.24
  -1   1   2    6.09    0.27
   0  -1  -2    3.83    0.23
   0  -1  -2    4.67    0.20
   0   1   2    4.45    0.20
   0   1   2    3.87    0.23
  -1  -1  -2    0.76    0.16
  -1  -1  -2    0.65    0.14
  -1  -1  -2    0.62    0.14
  -1  -1  -2    0.57    0.14
   1   1   2    0.66    0.15
   1   1   2    0.70    0.14
   1   1   2    0.83    0.15
   1   1   2    0.70    0.15
   1   1   2    0.79    0.15
   1   1   2    1.01    0.17
  -2  -1  -2  166.70    5.24
  -2  -1  -2  162.50    5.23
  -2  -1  -2  165.51    5.23
  -2  -1  -2  166.22    5.23
  -2  -1  -2  172.51    5.22
   2   1   2  162.75    5.23
   2   1   2  168.92    5.23
   2   1   2  167.24    5.24
   2   1   2  163.82    5.23
   2   1   2  171.16    5.22
  -3  -1  -2    1.57    0.27
  -3  -1  -2    1.05    0.25
  -3  -1  -2    1.34    0.25
  -3  -1  -2    1.33    0.24
  -3  -1  -2    1.40    0.25
   3   1   2    1.08    0.24
   3   1   2    1.13    0.23
   3   1   2    1.41    0.25
   3   1   2    1.08    0.24
   3   1   2    1.93    0.27
  -4  -1  -2    0.88    0.24
  -4  -1  -2    1.02    0.26
  -4  -1  -2    0.55    0.23
  -4  -1  -2    1.11    0.24
  -4  -1  -2    0.97    0.25
   4   1   2    0.92    0.23
   4   1   2    0.66    0.24
   4   1   2    1.21    0.27
   4   1   2    0.80    0.26
   4   1   2    0.89    0.24
  -5  -1  -2    5.39    0.42
  -5  -1  -2    4.65    0.42
  -5  -1  -2    5.48    0.40
  -5  -1  -2    5.82    0.45
  -5  -1  -2    4.95    0.42
   5   1   2    5.18    0.46
   5   1   2    5.15    0.43
   5   1   2    5.66    0.41
   5   1   2    5.23    0.41
   5   1   2    5.95    0.44
  -6  -1  -2    1.13    0.37
  -6  -1  -2    1.42    0.37
  -6  -1  -2    1.34    0.33
  -6  -1  -2    1.33    0.37
  -6  -1  -2    1.35    0.34
   6   1   2    1.92    0.39
   6   1   2    1.78    0.43
   6   1   2    1.75    0.38
   6   1   2    1.57    0.40
  -7  -1  -2    4.22    0.45
  -7  -1  -2    4.47    0.49
  -7  -1  -2    4.09    0.46
  -7  -1  -2    3.39    0.45
   7   1   2    4.86    0.56
   7   1   2    4.49    0.48
   7   1   2    3.69    0.50
  -8  -1  -2    8.48    0.66
  -8  -1  -2    7.77    0.68
  -8  -1  -2    6.74    0.65
  -8  -1  -2    7.23    0.67
   8   1   2    8.37    0.73
   8  -2  -2   -0.62    0.74
  -8   2   2    0.18    0.53
  -8   2   2    0.42    0.52
   7  -2  -2    0.44    0.41
   7  -2  -2    0.86    0.41
   7  -2  -2    1.21    0.40
  -7   2   2    1.25    0.37
  -7   2   2    1.06    0.44
  -7   2   2    0.39    0.40
   6  -2  -2    0.22    0.28
   6  -2  -2   -0.04    0.21
   6  -2  -2    0.22    0.29
  -6   2   2    0.07    0.25
  -6   2   2    0.15    0.33
  -6   2   2    0.21    0.25
  -6   2   2    0.27    0.24
   5  -2  -2    3.35    0.39
  -5   2   2    3.37    0.34
  -5   2   2    3.64    0.36
  -5   2   2    3.09    0.39
  -5   2   2    3.26    0.38
   4  -2  -2    0.38    0.19
   4  -2  -2    0.27    0.15
   4  -2  -2    0.37    0.23
   4  -2  -2    0.10    0.17
   4  -2  -2    0.18    0.20
  -4   2   2    0.13    0.17
  -4   2   2    0.57    0.23
  -4   2   2    0.55    0.21
  -4   2   2    0.13    0.19
  -4   2   2    0.46    0.22
   3  -2  -2   94.65    3.06
   3  -2  -2   95.17    3.07
   3  -2  -2   92.65    3.02
   3  -2  -2   95.92    3.05
   3  -2  -2   93.46    3.04
  -3   2   2   92.08    3.07
  -3   2   2   90.37    3.01
  -3   2   2   94.27    3.06
  -3   2   2   96.76    3.04
   2  -2  -2   21.58    0.76
   2  -2  -2   21.12    0.79
   2  -2  -2   19.58    0.76
   2  -2  -2   20.48    0.75
   2  -2  -2   21.40    0.75
  -2   2   2   20.56    0.76
  -2   2   2   21.19    0.79
  -2   2   2   20.63    0.74
  -2   2   2   21.31    0.77
   1  -2  -2   55.51    1.88
   1  -2  -2   60.64    1.87
   1  -2  -2   60.21    1.83
  -1   2   2   59.07    1.88
  -1   2   2   52.30    1.86
  -1   2   2   58.55    1.84
  -1   2   2   56.17    1.83
   0  -2  -2   46.76    1.57
   0  -2  -2   48.12    1.56
   0  -2  -2   45.38    1.52
   0  -2  -2   51.56    1.53
   0   2   2   47.76    1.56
   0   2   2   49.18    1.53
   0   2   2   46.39    1.58
   0   2   2   48.05    1.53
  -1  -2  -2    1.65    0.20
  -1  -2  -2    1.38    0.16
  -1  -2  -2    1.55    0.16
   1   2   2    1.47    0.16
   1   2   2    1.47    0.15
   1   2   2    1.56    0.17
   1   2   2    1.50    0.16
   1   2   2    1.48    0.15
   1   2   2    1.96    0.22
   1   2   2    1.64    0.18
  -2  -2  -2   42.17    1.43
  -2  -2  -2   42.03    1.43
  -2  -2  -2   42.57    1.43
  -2  -2  -2   40.84    1.42
  -2  -2  -2   44.24    1.41
  -2  -2  -2   41.84    1.40
   2   2   2   42.73    1.42
   2   2   2   40.56    1.39
   2   2   2   41.85    1.43
   2   2   2   42.96    1.43
   2   2   2   41.67    1.42
  -3  -2  -2   74.28    2.47
  -3  -2  -2   74.73    2.47
  -3  -2  -2   77.76    2.45
  -3  -2  -2   75.26    2.48
  -3  -2  -2   73.75    2.48
   3   2   2   75.10    2.45
   3   2   2   71.03    2.53
   3   2   2   73.42    2.47
   3   2   2   74.67    2.48
   3   2   2   76.36    2.47
  -4  -2  -2   13.83    0.64
  -4  -2  -2   13.67    0.68
  -4  -2  -2   13.82    0.65
  -4  -2  -2   13.33    0.64
  -4  -2  -2   13.30    0.64
   4   2   2   13.51    0.64
   4   2   2   13.29    0.62
   4   2   2   14.22    0.65
   4   2   2   13.88    0.65
   4   2   2   13.37    0.65
  -5  -2  -2    4.82    0.41
  -5  -2  -2    4.50    0.39
  -5  -2  -2    4.27    0.37
  -5  -2  -2    4.16    0.37
  -5  -2  -2    4.28    0.39
   5   2   2    4.69    0.40
   5   2   2    4.99    0.39
   5   2   2    4.41    0.37
   5   2   2    4.35    0.39
   5   2   2    4.76    0.42
  -6  -2  -2    0.57    0.31
  -6  -2  -2    0.27    0.32
  -6  -2  -2    0.78    0.30
  -6  -2  -2    1.04    0.29
  -6  -2  -2    0.88    0.34
   6   2   2    0.62    0.32
   6   2   2    0.99    0.33
   6   2   2    0.77    0.33
   6   2   2    0.89    0.32
  -7  -2  -2    5.02    0.49
  -7  -2  -2    4.72    0.50
  -7  -2  -2    4.75    0.49
  -7  -2  -2    5.49    0.51
   7   2   2    4.71    0.49
   7   2   2    4.87    0.54
   7   2   2    4.97    0.54
  -8  -2  -2    3.58    0.55
  -8  -2  -2    4.02    0.65
  -8  -2  -2    4.57    0.77
  -8  -2  -2    3.42    0.55
   8   2   2    2.59    0.51
   8   2   2    3.32    0.61
   8   2   2    2.40    0.64
   7  -3  -2    4.35    0.54
  -7   3   2    3.74    0.51
  -7   3   2    3.42    0.58
   6  -3  -2    0.95    0.36
   6  -3  -2    0.83    0.33
   6  -3  -2    0.93    0.35
  -6   3   2    0.81    0.36
  -6   3   2    0.73    0.37
  -6   3   2    0.52    0.27
  -6   3   2    0.50    0.37
   5  -3  -2   11.52    0.67
   5  -3  -2   11.33    0.60
  -5   3   2   11.08    0.64
  -5   3   2   10.85    0.68
  -5   3   2   10.02    0.58
   4  -3  -2    1.26    0.26
   4  -3  -2    1.21    0.29
   4  -3  -2    1.15    0.27
  -4   3   2    1.32    0.28
  -4   3   2    0.86    0.31
  -4   3   2    0.83    0.24
  -4   3   2    1.18    0.29
   3  -3  -2    9.78    0.51
   3  -3  -2   10.87    0.63
   3  -3  -2   10.87    0.54
   3  -3  -2   11.00    0.50
   3  -3  -2   10.49    0.51
  -3   3   2   10.89    0.52
  -3   3   2   10.45    0.54
  -3   3   2    9.71    0.50
   2  -3  -2    4.76    0.32
   2  -3  -2    4.29    0.31
   2  -3  -2    4.38    0.27
   2  -3  -2    4.38    0.26
   2  -3  -2    3.82    0.30
  -2   3   2    4.33    0.32
  -2   3   2    3.60    0.41
  -2   3   2    5.31    0.40
  -2   3   2    4.18    0.25
  -2   3   2    4.53    0.28
   1  -3  -2   10.27    0.46
   1  -3  -2    9.93    0.48
   1  -3  -2   10.11    0.42
   1  -3  -2    9.97    0.43
  -1   3   2    9.88    0.42
  -1   3   2   10.26    0.47
  -1   3   2    9.18    0.48
  -1   3   2   10.49    0.47
  -1   3   2    9.57    0.41
  -1   3   2   10.08    0.42
   0  -3  -2    0.48    0.14
   0  -3  -2    0.50    0.14
   0  -3  -2    0.47    0.14
   0  -3  -2    0.50    0.13
   0  -3  -2    0.38    0.18
   0   3   2    0.63    0.14
   0   3   2    0.49    0.19
   0   3   2    0.80    0.16
   0   3   2    1.02    0.17
   0   3   2    0.65    0.16
   0   3   2    0.70    0.16
   0   3   2    0.73    0.14
  -1  -3  -2   50.66    1.66
  -1  -3  -2   49.90    1.66
  -1  -3  -2   50.56    1.68
  -1  -3  -2   48.50    1.65
   1   3   2   49.98    1.68
   1   3   2   49.78    1.66
   1   3   2   49.30    1.64
   1   3   2   50.49    1.64
   1   3   2   49.97    1.65
   1   3   2   51.78    1.66
  -2  -3  -2   18.08    0.70
  -2  -3  -2   16.39    0.68
  -2  -3  -2   17.18    0.68
  -2  -3  -2   18.39    0.68
   2   3   2   17.49    0.68
   2   3   2   17.18    0.68
   2   3   2   17.13    0.66
   2   3   2   17.11    0.69
   2   3   2   16.63    0.67
   2   3   2   17.98    0.69
  -3  -3  -2   21.34    0.86
  -3  -3  -2   22.46    0.86
  -3  -3  -2   21.44    0.83
  -3  -3  -2   20.74    0.85
   3   3   2   21.24    0.86
   3   3   2   21.90    0.86
   3   3   2   21.42    0.86
   3   3   2   21.86    0.85
   3   3   2   21.86    0.83
  -4  -3  -2    1.71    0.29
  -4  -3  -2    2.04    0.32
  -4  -3  -2    1.83    0.30
  -4  -3  -2    1.85    0.32
  -4  -3  -2    2.04    0.30
   4   3   2    1.92    0.29
   4   3   2    1.34    0.28
   4   3   2    1.61    0.31
   4   3   2    1.51    0.30
   4   3   2    1.80    0.31
  -5  -3  -2    0.58    0.26
  -5  -3  -2    0.57    0.27
  -5  -3  -2    0.21    0.23
  -5  -3  -2    0.49    0.25
  -5  -3  -2    0.54    0.26
   5   3   2    0.74    0.28
   5   3   2    1.06    0.28
   5   3   2    1.29    0.32
   5   3   2    0.97    0.28
   5   3   2    1.10    0.26
  -6  -3  -2    0.96    0.38
  -6  -3  -2    0.71    0.31
  -6  -3  -2    0.67    0.31
  -6  -3  -2    1.23    0.36
  -6  -3  -2    0.53    0.33
   6   3   2    0.85    0.35
   6   3   2    0.95    0.30
   6   3   2    1.34    0.36
   6   3   2    1.09    0.53
  -7  -3  -2    3.37    0.46
  -7  -3  -2    3.63    0.47
  -7  -3  -2    4.14    0.46
   7   3   2    4.25    0.49
   7   3   2    3.72    0.50
  -8  -3  -2    5.89    0.61
  -8  -3  -2    6.10    0.55
  -8  -3  -2    5.10    0.62
  -8  -3  -2    6.56    0.59
   8   3   2    6.01    1.14
   8   3   2    6.51    0.65
   9   3   2    0.37    0.52
   7  -4  -2    1.19    0.56
  -7   4   2    0.25    0.40
  -7   4   2    0.15    0.47
   6  -4  -2    1.07    0.43
   6  -4  -2    0.25    0.38
  -6   4   2    0.09    0.38
  -6   4   2    0.31    0.31
  -6   4   2    0.42    0.32
   5  -4  -2    0.36    0.24
   5  -4  -2    0.36    0.30
  -5   4   2    0.62    0.26
  -5   4   2    0.41    0.31
  -5   4   2    0.29    0.29
   4  -4  -2    1.68    0.29
   4  -4  -2    2.80    0.33
   4  -4  -2    2.37    0.41
   4  -4  -2    2.21    0.28
  -4   4   2    2.08    0.40
  -4   4   2    2.54    0.50
  -4   4   2    1.79    0.39
  -4   4   2    2.25    0.36
   3  -4  -2    1.48    0.25
   3  -4  -2    1.42    0.29
   3  -4  -2    1.27    0.26
  -3   4   2    1.60    0.32
  -3   4   2    1.33    0.26
  -3   4   2    1.82    0.29
  -3   4   2    1.29    0.27
   2  -4  -2    3.50    0.29
   2  -4  -2    4.28    0.49
   2  -4  -2    3.65    0.33
   2  -4  -2    3.64    0.27
   2  -4  -2    4.11    0.42
   2  -4  -2    3.12    0.28
  -2   4   2    3.38    0.31
  -2   4   2    3.06    0.27
  -2   4   2    3.43    0.34
  -2   4   2    3.76    0.27
  -2   4   2    3.53    0.28
   1  -4  -2    2.33    0.22
   1  -4  -2    2.38    0.27
   1  -4  -2    2.48    0.22
   1  -4  -2    2.48    0.21
   1  -4  -2    2.33    0.22
  -1   4   2    3.23    0.36
  -1   4   2    2.18    0.30
  -1   4   2    1.98    0.23
  -1   4   2    2.07    0.21
  -1   4   2    2.03    0.21
  -1   4   2    2.38    0.24
  -1   4   2    2.31    0.20
   0  -4  -2    0.78    0.17
   0  -4  -2    0.74    0.16
   0  -4  -2    0.74    0.22
   0  -4  -2    0.62    0.15
   0   4   2    0.66    0.16
   0   4   2    0.41    0.22
   0   4   2    0.52    0.16
   0   4   2    0.66    0.16
   0   4   2    0.60    0.17
   0   4   2    0.66    0.18
   0   4   2    0.83    0.17
  -1  -4  -2    4.34    0.29
  -1  -4  -2    4.36    0.32
  -1  -4  -2    3.89    0.28
  -1  -4  -2    3.80    0.26
   1   4   2    3.68    0.26
   1   4   2    3.84    0.32
   1   4   2    3.73    0.26
   1   4   2    4.09    0.28
   1   4   2    3.85    0.25
   1   4   2    4.04    0.27
  -2  -4  -2   10.98    0.56
  -2  -4  -2    9.42    0.48
  -2  -4  -2   10.24    0.49
  -2  -4  -2   10.69    0.49
  -2  -4  -2   10.75    0.51
   2   4   2   10.44    0.53
   2   4   2   10.51    0.50
   2   4   2   10.24    0.51
   2   4   2   10.43    0.49
   2   4   2   10.59    0.50
   2   4   2   10.67    0.48
   2   4   2   11.11    0.50
  -3  -4  -2    6.13    0.40
  -3  -4  -2    6.19    0.38
  -3  -4  -2    6.78    0.40
  -3  -4  -2    6.20    0.40
  -3  -4  -2    6.05    0.38
   3   4   2    6.16    0.36
   3   4   2    6.45    0.40
   3   4   2    6.31    0.40
   3   4   2    6.78    0.39
   3   4   2    6.68    0.40
   3   4   2    6.43    0.39
   3   4   2    6.86    0.37
  -4  -4  -2   14.25    0.68
  -4  -4  -2   13.70    0.68
  -4  -4  -2   13.41    0.68
  -4  -4  -2   14.49    0.69
  -4  -4  -2   14.03    0.64
   4   4   2   15.38    0.70
   4   4   2   14.52    0.64
   4   4   2   14.10    0.68
   4   4   2   12.88    0.76
   4   4   2   14.32    0.68
  -5  -4  -2    3.20    0.35
  -5  -4  -2    3.51    0.39
  -5  -4  -2    3.02    0.31
  -5  -4  -2    3.31    0.36
  -5  -4  -2    3.32    0.39
   5   4   2    3.07    0.36
   5   4   2    3.18    0.38
   5   4   2    2.76    0.37
   5   4   2    2.97    0.35
  -6  -4  -2    1.59    0.36
  -6  -4  -2    0.97    0.38
  -6  -4  -2    1.19    0.32
  -6  -4  -2    0.92    0.32
  -6  -4  -2    0.40    0.26
   6   4   2    0.95    0.40
   6   4   2    0.67    0.55
   6   4   2    0.85    0.32
   6   4   2    1.14    0.37
  -7  -4  -2    8.52    0.62
  -7  -4  -2    8.58    0.64
  -7  -4  -2    8.17    0.63
   7   4   2    8.25    0.63
   7   4   2    7.02    0.65
   7   4   2    8.33    0.63
  -8  -4  -2    7.04    0.62
  -8  -4  -2    6.88    0.56
  -8  -4  -2    7.80    0.65
   8   4   2    6.71    0.64
   8   4   2    6.58    0.62
   6  -5  -2    0.62    0.39
  -6   5   2    1.01    0.50
  -6   5   2    0.37    0.36
   5  -5  -2    3.92    0.45
   5  -5  -2    3.77    0.77
  -5   5   2    3.47    0.56
  -5   5   2    3.26    0.41
  -5   5   2    3.75    0.47
   4  -5  -2    5.38    0.47
   4  -5  -2    5.48    0.43
   4  -5  -2    5.35    0.45
  -4   5   2    5.83    0.52
  -4   5   2    5.35    0.50
  -4   5   2    5.60    0.48
  -4   5   2    6.06    0.47
   3  -5  -2    1.79    0.34
   3  -5  -2    2.26    0.29
   3  -5  -2    1.76    0.29
  -3   5   2    2.19    0.33
  -3   5   2    1.67    0.32
  -3   5   2    1.85    0.40
  -3   5   2    1.94    0.35
   2  -5  -2    1.72    0.30
   2  -5  -2    1.18    0.26
   2  -5  -2    1.91    0.25
   2  -5  -2    1.78    0.33
  -2   5   2    1.95    0.47
  -2   5   2    0.94    0.24
  -2   5   2    1.49    0.30
  -2   5   2    1.53    0.27
  -2   5   2    1.49    0.34
   1  -5  -2    1.09    0.24
   1  -5  -2    0.87    0.19
   1  -5  -2    0.97    0.19
   1  -5  -2    1.03    0.28
   1  -5  -2    0.67    0.20
  -1   5   2    0.79    0.20
  -1   5   2    0.67    0.19
  -1   5   2    1.05    0.24
  -1   5   2    0.91    0.22
  -1   5   2    0.93    0.22
  -1   5   2    1.36    0.30
  -1   5   2    0.63    0.22
   0  -5  -2    2.84    0.31
   0  -5  -2    2.56    0.26
   0  -5  -2    3.08    0.25
   0  -5  -2    2.61    0.23
   0   5   2    2.92    0.37
   0   5   2    2.57    0.25
   0   5   2    2.56    0.30
   0   5   2    2.63    0.25
   0   5   2    2.33    0.24
   0   5   2    2.52    0.25
   0   5   2    2.85    0.24
  -1  -5  -2   54.54    1.82
  -1  -5  -2   53.86    1.83
  -1  -5  -2   48.90    1.79
  -1  -5  -2   53.55    1.81
  -1  -5  -2   53.46    1.86
   1   5   2   51.95    1.80
   1   5   2   52.90    1.80
   1   5   2   53.45    1.86
   1   5   2   51.42    1.79
   1   5   2   51.94    1.81
  -2  -5  -2    4.50    0.35
  -2  -5  -2    5.40    0.36
  -2  -5  -2    5.73    0.38
  -2  -5  -2    5.09    0.39
  -2  -5  -2    5.91    0.35
  -2  -5  -2    4.96    0.37
   2   5   2    5.51    0.37
   2   5   2    5.06    0.36
   2   5   2    5.60    0.33
   2   5   2    5.31    0.39
   2   5   2    5.82    0.37
   2   5   2    5.77    0.36
  -3  -5  -2    9.56    0.53
  -3  -5  -2   10.60    0.53
  -3  -5  -2    9.88    0.54
  -3  -5  -2   10.24    0.52
  -3  -5  -2   10.07    0.55
   3   5   2    8.94    0.49
   3   5   2    9.96    0.49
   3   5   2   10.66    0.54
   3   5   2    9.81    0.53
   3   5   2    9.88    0.54
   3   5   2   10.04    0.53
   3   5   2   10.06    0.54
  -4  -5  -2    0.32    0.22
  -4  -5  -2    0.35    0.19
  -4  -5  -2    0.30    0.20
  -4  -5  -2    0.54    0.27
  -4  -5  -2    0.16    0.21
   4   5   2    0.40    0.25
   4   5   2    0.24    0.25
   4   5   2    0.38    0.24
   4   5   2    0.22    0.20
   4   5   2   -0.06    0.23
  -5  -5  -2    0.97    0.34
  -5  -5  -2    0.32    0.24
  -5  -5  -2    0.36    0.22
  -5  -5  -2    0.03    0.26
   5   5   2    0.05    0.24
   5   5   2    0.71    0.26
   5   5   2    0.47    0.32
   5   5   2   -0.11    0.23
   5   5   2    0.01    0.23
  -6  -5  -2    4.41    0.76
  -6  -5  -2    3.14    0.43
  -6  -5  -2    2.78    0.54
  -6  -5  -2    2.36    0.45
  -6  -5  -2    2.87    0.34
   6   5   2    3.20    0.51
   6   5   2    2.48    0.43
   6   5   2    3.05    0.58
   6   5   2    3.11    0.50
  -7  -5  -2    2.08    0.41
  -7  -5  -2    1.41    0.40
  -7  -5  -2    1.27    0.39
   7   5   2    2.05    0.44
   7   5   2    1.74    0.42
  -8  -5  -2    0.94    0.41
  -8  -5  -2    2.14    0.43
  -8  -5  -2    1.52    0.44
   8   5   2    2.37    0.52
   8   5   2    1.29    0.46
   5  -6  -2    1.37    0.46
  -5   6   2    1.13    0.45
  -5   6   2    1.34    0.47
  -5   6   2    0.77    0.38
  -5   6   2    1.06    0.40
   4  -6  -2    9.97    0.83
   4  -6  -2   11.91    0.69
  -4   6   2   10.83    0.72
  -4   6   2   12.74    0.76
  -4   6   2   12.49    0.72
  -4   6   2    9.82    0.64
   3  -6  -2    0.39    0.25
   3  -6  -2    0.22    0.28
   3  -6  -2    0.73    0.35
  -3   6   2    0.02    0.27
  -3   6   2   -0.05    0.29
  -3   6   2    0.85    0.29
  -3   6   2    0.25    0.25
   2  -6  -2   19.31    0.81
   2  -6  -2   19.03    0.84
  -2   6   2   18.49    0.83
  -2   6   2   15.87    0.88
  -2   6   2   18.69    0.86
  -2   6   2   17.50    0.91
   1  -6  -2    2.07    0.33
   1  -6  -2    1.26    0.25
  -1   6   2    0.93    0.38
  -1   6   2    1.39    0.28
  -1   6   2    1.05    0.26
  -1   6   2    1.60    0.28
  -1   6   2    1.41    0.27
   0  -6  -2    3.34    0.37
   0  -6  -2    3.83    0.33
   0  -6  -2    3.77    0.33
   0  -6  -2    3.55    0.33
   0   6   2    4.20    0.33
   0   6   2    4.04    0.34
   0   6   2    3.10    0.32
   0   6   2    3.63    0.31
   0   6   2    3.80    0.33
   0   6   2    2.90    0.38
  -1  -6  -2   19.19    0.86
  -1  -6  -2   19.95    0.86
  -1  -6  -2   20.77    0.93
   1   6   2   20.28    0.86
   1   6   2   20.50    0.87
   1   6   2   22.70    0.89
   1   6   2   21.83    0.88
   1   6   2   20.41    0.86
   1   6   2   21.20    0.93
   1   6   2   22.25    0.88
  -2  -6  -2    0.35    0.19
  -2  -6  -2    0.47    0.25
  -2  -6  -2    0.09    0.16
  -2  -6  -2   -0.06    0.21
  -2  -6  -2    0.44    0.22
   2   6   2    0.22    0.19
   2   6   2    0.06    0.25
   2   6   2    0.75    0.21
   2   6   2    0.50    0.21
   2   6   2    0.26    0.19
   2   6   2    0.48    0.21
  -3  -6  -2    1.04    0.27
  -3  -6  -2    0.99    0.28
  -3  -6  -2    1.40    0.29
  -3  -6  -2    1.34    0.26
   3   6   2    1.03    0.32
   3   6   2    1.24    0.29
   3   6   2    1.56    0.31
   3   6   2    1.29    0.25
   3   6   2    1.30    0.30
   3   6   2    0.68    0.25
   3   6   2    1.02    0.26
  -4  -6  -2   16.29    0.79
  -4  -6  -2   16.85    0.81
  -4  -6  -2   17.60    0.77
  -4  -6  -2   15.87    0.80
  -4  -6  -2   15.72    0.81
   4   6   2   16.21    0.80
   4   6   2   17.14    0.79
   4   6   2   16.14    0.80
   4   6   2   16.99    0.82
   4   6   2   16.25    0.75
   4   6   2   15.96    0.79
   4   6   2   14.99    0.74
  -5  -6  -2    7.50    0.59
  -5  -6  -2    6.85    0.63
  -5  -6  -2    7.99    0.55
  -5  -6  -2    8.13    0.59
  -5  -6  -2    8.06    0.51
   5   6   2    8.11    0.58
   5   6   2    8.72    0.57
   5   6   2    8.66    0.58
  -6  -6  -2    1.55    0.42
  -6  -6  -2    2.04    0.47
  -6  -6  -2    1.53    0.37
  -6  -6  -2    1.97    0.33
   6   6   2    2.04    0.41
   6   6   2    1.39    0.37
   6   6   2    2.53    0.49
  -7  -6  -2    1.15    0.37
  -7  -6  -2    0.24    0.33
  -7  -6  -2    0.73    0.30
   7   6   2    0.32    0.34
   7   6   2    0.74    0.33
  -8  -6  -2    1.13    0.40
  -8  -6  -2    0.57    0.41
  -8  -6  -2    0.88    0.39
   8   6   2    1.50    0.45
   8   6   2    2.01    0.50
   4  -7  -2    3.91    0.53
  -4   7   2    2.16    0.51
  -4   7   2    2.67    0.53
  -4   7   2    2.31    0.46
  -4   7   2    2.66    0.46
   3  -7  -2    1.56    0.37
  -3   7   2    1.26    0.37
  -3   7   2    1.91    0.42
  -3   7   2    1.56    0.55
  -3   7   2    1.68    0.45
   2  -7  -2    3.03    0.37
   2  -7  -2    3.45    0.40
  -2   7   2    3.97    0.49
  -2   7   2    4.04    0.39
  -2   7   2    3.66    0.40
   1  -7  -2    0.58    0.25
   1  -7  -2    0.44    0.21
   1  -7  -2    0.56    0.27
  -1   7   2    0.26    0.22
  -1   7   2    0.19    0.21
  -1   7   2    0.19    0.23
  -1   7   2    0.09    0.21
   0  -7  -2    1.11    0.27
   0  -7  -2    0.92    0.27
   0  -7  -2    1.49    0.32
   0   7   2    1.38    0.30
   0   7   2    1.16    0.26
   0   7   2    1.42    0.28
   0   7   2    1.38    0.30
   0   7   2    1.27    0.40
  -1  -7  -2    0.26    0.22
  -1  -7  -2    0.62    0.27
   1   7   2    0.42    0.20
   1   7   2    0.59    0.25
   1   7   2    0.08    0.23
   1   7   2    0.18    0.27
   1   7   2    0.40    0.23
  -2  -7  -2   10.67    0.60
  -2  -7  -2   10.34    0.59
  -2  -7  -2   12.59    0.68
  -2  -7  -2   11.35    0.63
   2   7   2   11.55    0.62
   2   7   2   12.47    0.69
   2   7   2   11.58    0.61
  -3  -7  -2    3.70    0.41
  -3  -7  -2    3.06    0.39
  -3  -7  -2    3.21    0.34
  -3  -7  -2    3.29    0.37
   3   7   2    4.28    0.40
   3   7   2    3.03    0.35
   3   7   2    3.77    0.43
   3   7   2    3.57    0.38
  -4  -7  -2    0.77    0.29
  -4  -7  -2    0.40    0.22
  -4  -7  -2    0.13    0.29
  -4  -7  -2    0.83    0.30
   4   7   2    0.54    0.30
   4   7   2    0.37    0.25
   4   7   2    0.18    0.23
   4   7   2    0.46    0.27
  -5  -7  -2    2.45    0.31
  -5  -7  -2    2.09    0.40
  -5  -7  -2    2.20    0.44
  -5  -7  -2    2.91    0.53
   5   7   2    2.24    0.43
   5   7   2    3.48    0.52
   5   7   2    2.52    0.43
  -6  -7  -2    1.67    0.41
  -6  -7  -2    0.49    0.32
  -6  -7  -2    1.29    0.52
  -6  -7  -2    1.23    0.42
   6   7   2    0.74    0.36
   6   7   2    0.63    0.48
   6   7   2    1.24    0.33
  -7  -7  -2    0.73    0.31
  -7  -7  -2    0.56    0.34
   7   7   2    0.85    0.35
   7   7   2    0.11    0.37
   8   7   2    6.09    0.72
   3  -8  -2    1.72    0.48
  -3   8   2    1.44    0.43
  -3   8   2    0.85    0.47
  -3   8   2    1.10    0.42
   2  -8  -2    0.69    0.39
  -2   8   2    0.64    0.30
  -2   8   2    0.79    0.41
  -2   8   2    0.39    0.31
  -2   8   2   -0.15    0.29
   1  -8  -2    0.68    0.31
   1  -8  -2    0.59    0.28
  -1   8   2    1.50    0.43
  -1   8   2    1.11    0.35
  -1   8   2    1.12    0.33
  -1   8   2    0.51    0.26
  -1   8   2    0.56    0.26
   0  -8  -2    0.60    0.30
   0  -8  -2    0.94    0.36
   0  -8  -2    1.66    0.33
   0   8   2    0.74    0.26
   0   8   2    1.27    0.31
   0   8   2    1.20    0.33
   0   8   2    1.86    0.44
   0   8   2    1.20    0.28
  -1  -8  -2    4.05    0.40
  -1  -8  -2    4.21    0.39
  -1  -8  -2    4.04    0.52
   1   8   2    3.91    0.44
   1   8   2    4.14    0.40
   1   8   2    4.97    0.52
   1   8   2    4.22    0.42
  -2  -8  -2   14.60    0.78
  -2  -8  -2   14.25    0.77
   2   8   2   16.12    0.80
   2   8   2   14.52    0.75
   2   8   2   17.55    0.88
   2   8   2   14.14    0.75
   2   8   2   13.89    0.75
  -3  -8  -2    2.03    0.37
  -3  -8  -2    1.81    0.42
  -3  -8  -2    1.55    0.35
  -3  -8  -2    1.90    0.41
   3   8   2    2.44    0.56
   3   8   2    2.05    0.38
   3   8   2    1.84    0.35
  -4  -8  -2    3.31    0.44
  -4  -8  -2    3.53    0.36
  -4  -8  -2    3.31    0.42
  -4  -8  -2    3.90    0.51
   4   8   2    3.41    0.43
   4   8   2    3.74    0.43
   4   8   2    3.63    0.41
  -5  -8  -2    0.41    0.25
  -5  -8  -2    0.68    0.37
  -5  -8  -2    0.58    0.33
  -5  -8  -2    1.62    0.51
   5   8   2    0.47    0.41
   5   8   2    0.85    0.34
   5   8   2    0.67    0.27
  -6  -8  -2    0.48    0.40
  -6  -8  -2    0.89    0.40
  -6  -8  -2    0.77    0.29
   6   8   2    1.13    0.54
   6   8   2    0.23    0.36
  -7  -8  -2    1.83    0.40
  -7  -8  -2    2.80    0.59
  -7  -8  -2    1.17    0.49
   7   8   2    1.51    0.47
   7   8   2    2.95    0.61
  -2   9   2   -0.07    0.52
  -2   9   2    1.21    0.50
  -2   9   2    0.84    0.54
   1  -9  -2    0.01    0.55
   1  -9  -2    1.18    0.37
  -1   9   2    0.95    0.31
  -1   9   2    1.84    0.54
  -1   9   2    1.05    0.36
   0  -9  -2    0.02    0.36
   0  -9  -2    0.87    0.33
   0   9   2    0.78    0.30
   0   9   2    0.53    0.32
   0   9   2    0.67    0.45
   0   9   2    0.55    0.33
  -1  -9  -2    0.59    0.35
  -1  -9  -2    1.07    0.33
  -1  -9  -2    0.64    0.43
   1   9   2    0.65    0.30
   1   9   2    1.12    0.35
   1   9   2    1.05    0.35
   1   9   2    0.88    0.34
   1   9   2    0.87    0.40
  -2  -9  -2    1.69    0.39
  -2  -9  -2    0.96    0.76
   2   9   2    1.25    0.40
   2   9   2    0.50    0.34
   2   9   2    1.17    0.36
   2   9   2    1.49    0.36
   2   9   2    1.87    0.46
  -3  -9  -2    0.31    0.31
  -3  -9  -2    0.11    0.46
   3   9   2    0.89    0.29
   3   9   2    0.59    0.30
   3   9   2    1.08    0.43
   3   9   2    1.02    0.40
  -4  -9  -2   -0.44    0.56
  -4  -9  -2    0.58    0.35
  -4  -9  -2    1.24    0.43
   4   9   2    1.80    0.46
   4   9   2    0.52    0.40
   4   9   2    1.65    0.44
  -5  -9  -2    0.68    0.33
  -5  -9  -2    0.11    0.35
   5   9   2    0.45    0.37
   5   9   2    1.55    0.38
   5   9   2    0.53    0.35
  -6  -9  -2    0.31    0.42
  -6  -9  -2    1.00    0.57
  -6  -9  -2    0.21    0.29
   6   9   2    0.49    0.32
   0  10   2    4.38    0.73
  -1 -10  -2    0.69    0.39
   1  10   2    0.59    0.44
   1  10   2    0.36    0.36
   1  10   2    0.47    0.34
  -2 -10  -2    4.85    0.56
   2  10   2    3.71    0.46
   2  10   2    4.08    0.81
   2  10   2    3.87    0.55
  -3 -10  -2    0.26    0.38
   3  10   2    0.47    0.30
   3  10   2    0.72    0.39
   3  10   2    0.78    0.47
   4  10   2    0.51    0.38
   4  10   2    1.00    0.50
   4  10   2   -0.16    0.31
   5   9  -3    0.66    0.41
   5   9  -3    0.02    0.41
   5   9  -3    0.28    0.26
   5   9  -3   -0.05    0.40
  -5  -9   3   -0.24    0.42
   4   9  -3    0.67    0.42
   4   9  -3    0.79    0.27
   4   9  -3    0.08    0.41
   4   9  -3    0.51    0.33
  -4  -9   3    0.32    0.36
  -4  -9   3   -0.32    0.44
   3   9  -3    5.64    0.45
   3   9  -3    5.56    0.54
  -3  -9   3    4.28    0.56
  -3  -9   3    5.31    0.58
   2   9  -3    0.54    0.34
   2   9  -3    1.57    0.47
   2   9  -3    0.79    0.33
   2   9  -3    0.02    0.34
  -2  -9   3    0.32    0.32
  -2  -9   3    0.64    0.50
   1   9  -3    0.13    0.32
   1   9  -3    0.25    0.45
   1   9  -3    0.42    0.30
   1   9  -3    0.35    0.29
  -1  -9   3   -0.25    0.36
  -1  -9   3    0.55    0.34
  -1  -9   3    0.03    0.71
   0   9  -3    1.13    0.35
   0   9  -3    0.03    0.47
   0   9  -3    0.28    0.30
   0   9  -3    0.52    0.32
   0  -9   3   -0.23    0.35
  -1   9  -3    4.05    0.53
  -1   9  -3    4.58    0.71
  -1   9  -3    4.20    0.53
   1  -9   3    4.44    0.58
   6   8  -3    0.67    0.40
   6   8  -3    1.03    0.37
  -6  -8   3    0.62    0.47
  -6  -8   3    0.35    0.25
  -6  -8   3    1.55    0.40
   5   8  -3   -0.13    0.29
  -5  -8   3    0.16    0.33
  -5  -8   3    0.30    0.21
   4   8  -3   -0.03    0.37
   4   8  -3   -0.01    0.33
   4   8  -3    0.13    0.21
   4   8  -3    0.49    0.28
   4   8  -3    0.04    0.39
  -4  -8   3    0.41    0.34
   3   8  -3    3.89    0.58
   3   8  -3    3.84    0.48
   3   8  -3    3.25    0.33
   3   8  -3    3.14    0.49
   3   8  -3    2.74    0.47
  -3  -8   3    2.56    0.48
  -3  -8   3    3.66    0.46
  -3  -8   3    2.46    0.70
   2   8  -3    1.98    0.41
   2   8  -3    1.41    0.31
   2   8  -3    2.28    0.53
   2   8  -3    1.94    0.39
   2   8  -3    1.82    0.43
  -2  -8   3    2.36    0.48
  -2  -8   3    1.34    0.37
  -2  -8   3    2.35    0.49
   1   8  -3    0.65    0.32
   1   8  -3    1.61    0.32
   1   8  -3    0.99    0.45
   1   8  -3    0.34    0.27
   1   8  -3    0.69    0.29
  -1  -8   3    0.91    0.36
  -1  -8   3    0.69    0.31
  -1  -8   3    1.55    0.45
   0   8  -3    1.69    0.35
   0   8  -3    0.93    0.33
   0   8  -3    1.64    0.39
   0   8  -3    1.11    0.37
   0  -8   3    1.93    0.44
   0  -8   3    0.66    0.32
   0  -8   3    1.14    0.39
  -1   8  -3    0.03    0.41
  -1   8  -3    0.51    0.39
  -1   8  -3    0.39    0.31
  -1   8  -3    0.58    0.32
  -1   8  -3    0.27    0.29
   1  -8   3    0.34    0.34
   1  -8   3    0.23    0.45
   1  -8   3    0.51    0.34
  -2   8  -3    0.50    0.40
  -2   8  -3    0.38    0.37
  -2   8  -3    0.29    0.31
  -2   8  -3    0.51    0.45
   2  -8   3    0.86    0.42
   2  -8   3    0.14    0.42
  -3   8  -3    2.90    0.67
  -3   8  -3    1.88    0.50
  -3   8  -3    2.32    0.56
   3  -8   3    1.31    0.52
   7   7  -3   17.16    0.96
  -7  -7   3   15.35    0.94
  -7  -7   3   17.21    0.98
  -7  -7   3   15.21    0.73
   6   7  -3    1.36    0.38
   6   7  -3    0.41    0.34
  -6  -7   3    0.40    0.21
  -6  -7   3   -0.13    0.32
  -6  -7   3    0.30    0.32
   5   7  -3    0.96    0.33
   5   7  -3    0.99    0.33
   5   7  -3    1.13    0.37
  -5  -7   3    1.68    0.39
  -5  -7   3    1.41    0.24
  -5  -7   3    2.06    0.48
  -5  -7   3    1.33    0.35
   4   7  -3    0.84    0.36
   4   7  -3    0.31    0.33
   4   7  -3    1.49    0.36
  -4  -7   3    0.62    0.21
  -4  -7   3    0.34    0.31
  -4  -7   3    0.62    0.26
   3   7  -3    3.88    0.31
   3   7  -3    4.27    0.42
   3   7  -3    4.48    0.47
   3   7  -3    4.21    0.35
   3   7  -3    5.00    0.49
   3   7  -3    5.05    0.51
  -3  -7   3    4.32    0.46
  -3  -7   3    4.31    0.49
  -3  -7   3    3.59    0.45
   2   7  -3    2.77    0.38
   2   7  -3    2.59    0.29
   2   7  -3    3.11    0.39
   2   7  -3    3.76    0.54
   2   7  -3    3.18    0.35
   2   7  -3    2.98    0.39
  -2  -7   3    2.51    0.38
  -2  -7   3    2.35    0.43
  -2  -7   3    2.42    0.46
  -2  -7   3    3.17    0.40
   1   7  -3   12.58    0.75
   1   7  -3   11.75    0.60
   1   7  -3   12.44    0.69
   1   7  -3   12.69    0.69
   1   7  -3   12.69    0.69
   1   7  -3   11.09    0.60
  -1  -7   3   12.94    0.69
  -1  -7   3   13.18    0.71
  -1  -7   3   12.19    0.70
   0   7  -3    1.24    0.31
   0   7  -3    1.42    0.45
   0   7  -3    1.90    0.41
   0   7  -3    1.32    0.30
   0   7  -3    0.85    0.31
   0  -7   3    0.98    0.28
   0  -7   3    0.97    0.31
   0  -7   3    1.13    0.36
  -1   7  -3    0.56    0.37
  -1   7  -3    0.21    0.26
  -1   7  -3    1.28    0.30
  -1   7  -3    0.61    0.31
  -1   7  -3    0.72    0.31
   1  -7   3    0.56    0.31
   1  -7   3    0.55    0.30
   1  -7   3    0.17    0.28
  -2   7  -3    2.96    0.42
  -2   7  -3    2.01    0.44
  -2   7  -3    3.48    0.58
  -2   7  -3    3.17    0.48
  -2   7  -3    3.19    0.56
   2  -7   3    1.90    0.40
   2  -7   3    2.70    0.46
   2  -7   3    3.07    0.50
  -3   7  -3   -0.07    0.30
  -3   7  -3    0.07    0.32
  -3   7  -3    0.26    0.45
  -3   7  -3    0.21    0.39
  -3   7  -3    0.44    0.34
   3  -7   3   -0.56    0.40
   3  -7   3    0.50    0.41
   3  -7   3   -0.51    0.52
  -4   7  -3   -0.59    0.42
  -4   7  -3    0.23    0.42
  -4   7  -3    0.91    0.43
   4  -7   3   -0.07    0.42
   7   6  -3    9.54    1.44
  -7  -6   3    6.88    0.46
  -7  -6   3    7.15    0.65
  -7  -6   3    7.31    0.63
   6   6  -3   -0.39    0.34
   6   6  -3    0.39    0.33
   6   6  -3    0.30    0.45
   6   6  -3    0.14    0.24
  -6  -6   3   -0.15    0.42
  -6  -6   3    0.17    0.31
  -6  -6   3    0.20    0.31
  -6  -6   3    0.11    0.17
   5   6  -3    4.39    0.43
   5   6  -3    3.40    0.36
   5   6  -3    3.94    0.43
   5   6  -3    2.36    0.53
  -5  -6   3    4.17    0.43
  -5  -6   3    3.82    0.40
  -5  -6   3    3.78    0.47
  -5  -6   3    3.55    0.30
   4   6  -3    0.76    0.23
   4   6  -3    0.67    0.34
   4   6  -3    0.40    0.30
   4   6  -3    0.71    0.26
   4   6  -3    0.36    0.28
  -4  -6   3    0.40    0.28
  -4  -6   3    0.53    0.30
  -4  -6   3    0.17    0.26
  -4  -6   3    0.85    0.36
  -4  -6   3    0.29    0.23
   3   6  -3    4.53    0.43
   3   6  -3    3.84    0.41
   3   6  -3    4.14    0.30
   3   6  -3    3.80    0.41
  -3  -6   3    4.03    0.43
  -3  -6   3    3.91    0.38
  -3  -6   3    4.18    0.40
  -3  -6   3    3.68    0.29
  -3  -6   3    3.69    0.42
   2   6  -3    8.24    0.54
   2   6  -3    7.92    0.53
   2   6  -3    8.02    0.42
   2   6  -3    7.25    0.48
   2   6  -3    9.37    0.56
   2   6  -3    8.39    0.56
   2   6  -3    8.43    0.61
  -2  -6   3    8.55    0.54
  -2  -6   3    7.75    0.53
  -2  -6   3    8.44    0.57
  -2  -6   3    8.32    0.55
   1   6  -3   41.35    1.50
   1   6  -3   42.42    1.59
   1   6  -3   42.24    1.60
   1   6  -3   43.77    1.65
   1   6  -3   42.25    1.50
   1   6  -3   48.04    1.75
   1   6  -3   43.14    1.60
  -1  -6   3   44.88    1.63
  -1  -6   3   42.21    1.61
  -1  -6   3   38.36    1.63
  -1  -6   3   41.36    1.60
   0   6  -3   11.06    0.63
   0   6  -3   11.08    0.56
   0   6  -3   10.52    0.70
   0   6  -3   11.76    0.61
   0   6  -3   11.34    0.64
   0   6  -3   11.46    0.57
   0   6  -3   11.05    0.62
   0  -6   3   11.02    0.62
   0  -6   3   11.34    0.63
   0  -6   3   11.49    0.63
   0  -6   3   11.42    0.64
  -1   6  -3    0.11    0.23
  -1   6  -3    0.48    0.38
  -1   6  -3    0.39    0.25
  -1   6  -3    0.27    0.21
  -1   6  -3    0.43    0.30
   1  -6   3    0.47    0.28
   1  -6   3    0.27    0.24
   1  -6   3    0.32    0.23
  -2   6  -3    0.48    0.26
  -2   6  -3    0.20    0.20
  -2   6  -3    0.28    0.30
  -2   6  -3    0.28    0.25
   2  -6   3    0.26    0.26
   2  -6   3    0.17    0.28
   2  -6   3    0.19    0.28
  -3   6  -3    3.47    0.53
  -3   6  -3    3.25    0.50
  -3   6  -3    2.92    0.40
  -3   6  -3    3.53    0.43
  -3   6  -3    3.94    0.52
   3  -6   3    3.67    0.43
   3  -6   3    2.33    0.45
   3  -6   3    3.27    0.51
  -4   6  -3   15.97    0.90
  -4   6  -3   17.98    0.98
  -4   6  -3   15.61    0.88
  -4   6  -3   15.72    0.91
  -4   6  -3   15.30    0.92
   4  -6   3   17.33    0.94
   4  -6   3   13.54    0.88
  -5   6  -3    1.17    0.47
  -5   6  -3    1.37    0.51
  -5   6  -3    0.81    0.38
   5  -6   3    1.96    0.53
   5  -6   3   -0.45    0.58
   8   5  -3    3.19    0.59
  -8  -5   3    2.55    0.54
  -8  -5   3    3.42    0.42
   7   5  -3    0.94    0.53
   7   5  -3    0.07    0.40
   7   5  -3   -0.02    0.32
  -7  -5   3    0.64    0.25
  -7  -5   3    0.67    0.41
  -7  -5   3    1.01    0.37
   6   5  -3   40.75    1.67
   6   5  -3   40.98    1.54
   6   5  -3   43.47    1.71
  -6  -5   3   41.23    1.51
  -6  -5   3   42.11    1.67
  -6  -5   3   43.02    1.68
  -6  -5   3   42.73    1.69
   5   5  -3   14.71    0.78
   5   5  -3   16.87    0.82
   5   5  -3   16.76    0.93
   5   5  -3   14.99    0.82
   5   5  -3   15.59    0.68
  -5  -5   3   15.40    0.80
  -5  -5   3   15.14    0.80
  -5  -5   3   14.61    0.79
  -5  -5   3   14.94    0.67
   4   5  -3    1.20    0.31
   4   5  -3    1.27    0.27
   4   5  -3    1.24    0.32
   4   5  -3    0.85    0.23
   4   5  -3    1.05    0.30
  -4  -5   3    1.44    0.30
  -4  -5   3    0.99    0.34
  -4  -5   3    1.01    0.31
  -4  -5   3    1.21    0.30
   3   5  -3   -0.19    0.18
   3   5  -3    0.21    0.21
   3   5  -3    0.09    0.16
   3   5  -3    0.18    0.18
   3   5  -3    0.64    0.23
  -3  -5   3    0.12    0.22
  -3  -5   3    0.13    0.13
  -3  -5   3    0.10    0.20
  -3  -5   3    0.38    0.21
  -3  -5   3    0.03    0.23
   2   5  -3    0.95    0.24
   2   5  -3    1.65    0.29
   2   5  -3    1.13    0.25
   2   5  -3    0.72    0.23
   2   5  -3    1.19    0.19
   2   5  -3    1.34    0.31
   2   5  -3    1.34    0.21
  -2  -5   3    1.62    0.27
  -2  -5   3    1.34    0.27
  -2  -5   3    1.14    0.25
  -2  -5   3    0.72    0.22
   1   5  -3    1.93    0.22
   1   5  -3    2.28    0.28
   1   5  -3    2.75    0.41
   1   5  -3    2.76    0.29
   1   5  -3    2.33    0.29
   1   5  -3    2.59    0.29
   1   5  -3    1.89    0.20
  -1  -5   3    2.28    0.27
  -1  -5   3    2.26    0.28
  -1  -5   3    2.08    0.32
  -1  -5   3    2.05    0.29
   0   5  -3    1.52    0.27
   0   5  -3    2.07    0.34
   0   5  -3    1.48    0.30
   0   5  -3    2.00    0.31
   0   5  -3    1.31    0.24
   0   5  -3    2.22    0.38
   0  -5   3    2.09    0.35
   0  -5   3    1.73    0.30
   0  -5   3    1.83    0.34
   0  -5   3    2.51    0.37
   0  -5   3    1.93    0.29
  -1   5  -3    0.33    0.29
  -1   5  -3    0.38    0.18
  -1   5  -3   -0.03    0.20
  -1   5  -3    0.31    0.19
  -1   5  -3    0.18    0.23
   1  -5   3    0.25    0.21
   1  -5   3    0.41    0.22
   1  -5   3    0.31    0.21
   1  -5   3    0.18    0.19
   1  -5   3    0.26    0.16
  -2   5  -3    0.31    0.23
  -2   5  -3    0.12    0.25
  -2   5  -3   -0.11    0.22
  -2   5  -3    0.02    0.21
  -2   5  -3   -0.14    0.24
  -2   5  -3    0.01    0.30
   2  -5   3   -0.09    0.21
   2  -5   3    0.06    0.20
   2  -5   3   -0.24    0.21
   2  -5   3    0.23    0.24
   2  -5   3    0.30    0.23
  -3   5  -3    1.05    0.32
  -3   5  -3    0.49    0.31
  -3   5  -3    1.57    0.40
  -3   5  -3    1.15    0.30
   3  -5   3    0.37    0.29
   3  -5   3    0.61    0.30
   3  -5   3    1.08    0.31
  -4   5  -3   27.85    1.26
  -4   5  -3   28.85    1.29
  -4   5  -3   31.82    1.33
  -4   5  -3   27.09    1.22
  -4   5  -3   29.15    1.27
   4  -5   3   29.91    1.26
   4  -5   3   28.16    1.26
   4  -5   3   28.02    1.27
  -5   5  -3    1.60    0.45
  -5   5  -3    0.98    0.41
  -5   5  -3    1.00    0.35
  -5   5  -3    1.55    0.45
   5  -5   3    0.66    0.42
   5  -5   3    1.14    0.49
   5  -5   3    1.02    0.44
  -6   5  -3    0.72    0.43
  -6   5  -3    0.72    0.50
  -6   5  -3    0.66    0.38
   6  -5   3    0.31    0.43
   8   4  -3    1.92    0.46
  -8  -4   3    1.78    0.35
  -8  -4   3    1.07    0.69
  -8  -4   3    1.23    0.37
   7   4  -3    0.44    0.51
   7   4  -3    0.60    0.32
   7   4  -3    0.79    0.46
  -7  -4   3    0.59    0.35
  -7  -4   3    0.92    0.36
  -7  -4   3    1.10    0.53
  -7  -4   3    0.81    0.26
   6   4  -3   45.28    1.75
   6   4  -3   46.96    1.79
   6   4  -3   45.23    1.77
   6   4  -3   43.32    1.76
  -6  -4   3   44.24    1.75
  -6  -4   3   45.99    1.62
  -6  -4   3   45.98    1.76
  -6  -4   3   46.00    1.77
   5   4  -3   14.81    0.77
   5   4  -3   15.11    0.79
   5   4  -3   15.69    0.78
   5   4  -3   15.84    0.68
   5   4  -3   15.08    0.79
  -5  -4   3   16.65    0.94
  -5  -4   3   15.64    0.78
  -5  -4   3   15.09    0.78
  -5  -4   3   15.29    0.76
   4   4  -3    1.34    0.32
   4   4  -3    1.02    0.25
   4   4  -3    1.43    0.29
   4   4  -3    1.11    0.26
   4   4  -3    0.96    0.21
  -4  -4   3    0.93    0.26
  -4  -4   3    1.11    0.20
  -4  -4   3    1.54    0.31
  -4  -4   3    1.27    0.30
   3   4  -3   24.36    0.98
   3   4  -3   24.94    0.98
   3   4  -3   23.96    0.99
   3   4  -3   23.63    1.01
  -3  -4   3   23.74    0.86
  -3  -4   3   24.51    1.24
  -3  -4   3   24.59    0.99
  -3  -4   3   24.97    0.98
  -3  -4   3   24.64    0.99
   2   4  -3    9.51    0.51
   2   4  -3    9.97    0.42
   2   4  -3   10.18    0.52
   2   4  -3   10.33    0.51
  -2  -4   3   10.21    0.53
  -2  -4   3   10.20    0.52
  -2  -4   3   10.27    0.52
  -2  -4   3   10.18    0.41
  -2  -4   3    9.72    0.48
   1   4  -3  157.12    4.92
   1   4  -3  154.72    4.91
   1   4  -3  155.72    4.91
   1   4  -3  163.94    4.93
   1   4  -3  152.25    4.90
   1   4  -3  136.98    4.83
   1   4  -3  156.56    4.82
  -1  -4   3  150.89    4.91
  -1  -4   3  155.61    4.91
  -1  -4   3  155.26    4.92
  -1  -4   3  145.89    4.91
  -1  -4   3  157.52    4.91
   0   4  -3   45.82    1.63
   0   4  -3   43.75    1.56
   0   4  -3   44.26    1.55
   0   4  -3   47.92    1.63
   0   4  -3   48.91    1.66
   0   4  -3   45.31    1.62
   0   4  -3   45.36    1.65
   0  -4   3   46.17    1.63
   0  -4   3   45.87    1.64
   0  -4   3   51.74    1.92
   0  -4   3   45.30    1.63
  -1   4  -3    0.51    0.19
  -1   4  -3    0.46    0.20
  -1   4  -3    0.34    0.19
  -1   4  -3    0.43    0.24
  -1   4  -3    0.68    0.20
  -1   4  -3    0.35    0.18
   1  -4   3    0.39    0.20
   1  -4   3    0.25    0.21
   1  -4   3    0.29    0.13
   1  -4   3    0.32    0.16
   1  -4   3    0.39    0.18
   1  -4   3    0.26    0.20
  -2   4  -3    2.90    0.36
  -2   4  -3    3.05    0.31
  -2   4  -3    3.51    0.33
  -2   4  -3    3.13    0.33
  -2   4  -3    2.69    0.30
  -2   4  -3    2.91    0.30
   2  -4   3    3.48    0.36
   2  -4   3    3.01    0.32
   2  -4   3    2.90    0.34
   2  -4   3    2.87    0.32
   2  -4   3    3.35    0.31
   2  -4   3    3.69    0.35
  -3   4  -3   22.43    1.00
  -3   4  -3   22.53    0.96
  -3   4  -3   21.61    0.96
  -3   4  -3   21.22    0.94
  -3   4  -3   20.92    0.96
  -3   4  -3   21.01    0.93
   3  -4   3   20.94    0.94
   3  -4   3   21.81    0.93
   3  -4   3   22.48    0.97
  -4   4  -3    5.90    0.49
  -4   4  -3    5.82    0.50
  -4   4  -3    5.07    0.50
  -4   4  -3    5.66    0.49
   4  -4   3    5.06    0.50
   4  -4   3    4.30    0.47
   4  -4   3    5.76    0.47
  -5   4  -3   23.13    1.09
  -5   4  -3   26.77    1.18
  -5   4  -3   26.73    1.28
  -5   4  -3   25.11    1.19
  -5   4  -3   24.38    1.15
   5  -4   3   24.10    1.13
   5  -4   3   25.02    1.18
   5  -4   3   24.70    1.16
  -6   4  -3    1.08    0.39
  -6   4  -3    0.20    0.39
  -6   4  -3    2.00    0.51
  -6   4  -3    1.55    0.43
  -6   4  -3    0.96    0.42
   6  -4   3    2.18    0.50
   6  -4   3    0.07    0.38
   6  -4   3    0.38    0.48
   8   3  -3   -0.24    0.35
   8   3  -3    0.03    1.06
   8   3  -3    0.51    0.39
  -8  -3   3   -0.12    0.34
  -8  -3   3    0.60    0.30
   7   3  -3    1.64    0.38
   7   3  -3    0.89    0.38
   7   3  -3    0.83    0.66
  -7  -3   3    1.29    0.38
  -7  -3   3    2.08    0.36
   6   3  -3    0.46    0.31
   6   3  -3    0.57    0.28
   6   3  -3    0.58    0.28
  -6  -3   3    0.63    0.30
  -6  -3   3    0.83    0.26
  -6  -3   3    0.54    0.29
  -6  -3   3    0.59    0.30
   5   3  -3    0.82    0.28
   5   3  -3    1.03    0.23
   5   3  -3    0.64    0.29
   5   3  -3    0.98    0.31
   5   3  -3    0.56    0.32
  -5  -3   3    0.92    0.28
  -5  -3   3    0.63    0.30
  -5  -3   3    0.72    0.28
  -5  -3   3    0.77    0.27
  -5  -3   3    0.91    0.28
   4   3  -3   12.38    0.64
   4   3  -3   13.89    0.57
   4   3  -3   13.06    0.64
   4   3  -3   14.22    0.66
   4   3  -3   13.43    0.65
  -4  -3   3   12.75    0.55
  -4  -3   3   13.20    0.64
  -4  -3   3   13.76    0.64
  -4  -3   3   13.26    0.65
  -4  -3   3   13.61    0.64
   3   3  -3    1.56    0.17
   3   3  -3    1.74    0.23
   3   3  -3    1.89    0.24
   3   3  -3    1.82    0.23
   3   3  -3    2.17    0.32
  -3  -3   3    1.83    0.25
  -3  -3   3    2.03    0.29
  -3  -3   3    2.09    0.28
  -3  -3   3    2.05    0.24
  -3  -3   3    1.48    0.15
   2   3  -3   -0.08    0.14
   2   3  -3    0.19    0.16
   2   3  -3   -0.01    0.13
   2   3  -3   -0.10    0.15
  -2  -3   3   -0.10    0.14
  -2  -3   3    0.06    0.14
  -2  -3   3    0.00    0.14
  -2  -3   3    0.02    0.14
   1   3  -3   75.75    2.47
   1   3  -3   72.90    2.40
   1   3  -3   74.46    2.32
   1   3  -3   70.87    2.40
   1   3  -3   77.59    2.42
   1   3  -3   73.41    2.41
   1   3  -3   70.19    2.32
  -1  -3   3   72.01    2.40
  -1  -3   3   70.21    2.41
  -1  -3   3   72.34    2.41
  -1  -3   3   73.95    2.41
  -1  -3   3   75.02    2.56
   0   3  -3   15.84    0.72
   0   3  -3   18.74    0.71
   0   3  -3   16.88    0.69
   0   3  -3   17.72    0.70
   0   3  -3   16.04    0.63
   0  -3   3   16.86    0.71
   0  -3   3   17.24    0.70
   0  -3   3   17.92    0.70
   0  -3   3   17.81    0.70
   0  -3   3   17.58    0.70
   0  -3   3   16.08    0.63
  -1   3  -3    3.99    0.29
  -1   3  -3    3.71    0.30
  -1   3  -3    3.85    0.28
  -1   3  -3    4.07    0.34
  -1   3  -3    3.25    0.27
  -1   3  -3    3.79    0.29
   1  -3   3    3.65    0.33
   1  -3   3    3.86    0.28
   1  -3   3    3.46    0.29
   1  -3   3    3.70    0.27
   1  -3   3    3.86    0.25
   1  -3   3    3.20    0.29
  -2   3  -3    5.79    0.40
  -2   3  -3    6.13    0.38
  -2   3  -3    6.16    0.57
  -2   3  -3    6.90    0.40
  -2   3  -3    6.92    0.44
  -2   3  -3    6.05    0.39
   2  -3   3    6.76    0.41
   2  -3   3    6.00    0.36
   2  -3   3    6.50    0.41
   2  -3   3    6.57    0.40
   2  -3   3    6.20    0.39
   2  -3   3    6.04    0.38
  -3   3  -3    2.17    0.34
  -3   3  -3    2.79    0.41
  -3   3  -3    2.29    0.28
  -3   3  -3    2.44    0.29
  -3   3  -3    2.62    0.30
  -3   3  -3    2.42    0.28
   3  -3   3    3.07    0.63
   3  -3   3    3.49    0.47
   3  -3   3    2.36    0.29
   3  -3   3    2.38    0.30
   3  -3   3    2.12    0.27
   3  -3   3    2.54    0.27
  -4   3  -3   11.70    0.65
  -4   3  -3   10.99    0.65
  -4   3  -3   11.13    0.64
  -4   3  -3   10.02    0.61
  -4   3  -3   11.60    0.63
  -4   3  -3   12.76    0.67
   4  -3   3   12.18    0.67
   4  -3   3   11.13    0.61
   4  -3   3   11.06    0.62
   4  -3   3   12.04    0.65
   4  -3   3    9.89    0.62
  -5   3  -3   48.85    1.84
  -5   3  -3   47.85    1.84
  -5   3  -3   50.22    1.89
  -5   3  -3   48.05    1.91
   5  -3   3   49.96    1.87
   5  -3   3   49.97    1.89
   5  -3   3   49.80    1.91
  -6   3  -3    0.13    0.34
  -6   3  -3    0.43    0.28
  -6   3  -3    1.05    0.38
  -6   3  -3    0.43    0.36
   6  -3   3    0.21    0.53
   6  -3   3   -0.10    0.34
   6  -3   3    1.12    0.43
  -7   3  -3    0.24    0.74
  -7   3  -3    1.49    0.46
  -7   3  -3    1.33    0.51
   7  -3   3    0.87    0.47
   8   2  -3   -0.10    0.36
   8   2  -3   -1.29    0.62
   8   2  -3   -0.08    0.34
  -8  -2   3    0.11    0.47
  -8  -2   3    0.73    0.38
  -8  -2   3    0.43    0.37
   7   2  -3    0.79    0.39
   7   2  -3    0.85    0.41
  -7  -2   3    1.19    0.33
  -7  -2   3    0.95    0.35
  -7  -2   3    0.91    0.31
  -7  -2   3    0.44    0.29
   6   2  -3    9.85    0.64
   6   2  -3    9.72    0.65
   6   2  -3    8.43    0.72
   6   2  -3   10.23    0.55
  -6  -2   3   10.23    0.62
  -6  -2   3   10.76    0.57
  -6  -2   3   10.42    0.65
  -6  -2   3   11.02    0.63
   5   2  -3    8.78    0.54
   5   2  -3    7.26    0.59
   5   2  -3    8.01    0.51
   5   2  -3    8.82    0.45
   5   2  -3    7.83    0.51
  -5  -2   3    8.99    0.53
  -5  -2   3    8.01    0.51
  -5  -2   3    7.65    0.50
  -5  -2   3    7.91    0.46
  -5  -2   3    7.73    0.50
   4   2  -3    0.44    0.19
   4   2  -3    0.39    0.19
   4   2  -3    0.27    0.19
   4   2  -3    0.22    0.16
   4   2  -3    0.34    0.19
  -4  -2   3    0.24    0.19
  -4  -2   3    0.11    0.18
  -4  -2   3    0.43    0.17
  -4  -2   3    0.12    0.16
  -4  -2   3    0.61    0.23
   3   2  -3    0.27    0.18
   3   2  -3    0.09    0.15
   3   2  -3    0.34    0.18
   3   2  -3    0.06    0.15
   3   2  -3   -0.10    0.11
  -3  -2   3    0.19    0.15
  -3  -2   3    0.10    0.16
  -3  -2   3    0.12    0.17
  -3  -2   3    0.18    0.16
  -3  -2   3   -0.13    0.12
   2   2  -3   34.88    1.23
   2   2  -3   33.50    1.23
   2   2  -3   34.96    1.23
  -2  -2   3   36.59    1.23
  -2  -2   3   36.64    1.23
  -2  -2   3   35.59    1.23
   1   2  -3    1.35    0.17
   1   2  -3    1.60    0.19
   1   2  -3    2.08    0.25
   1   2  -3    1.51    0.18
  -1  -2   3    1.29    0.18
  -1  -2   3    1.43    0.19
  -1  -2   3    1.31    0.17
  -1  -2   3    1.56    0.19
   0   2  -3    8.67    0.39
   0   2  -3    8.74    0.39
   0   2  -3    8.28    0.39
   0   2  -3    7.56    0.33
   0   2  -3    9.02    0.40
   0   2  -3    7.92    0.41
   0  -2   3    9.25    0.40
   0  -2   3    7.95    0.39
   0  -2   3    8.22    0.33
   0  -2   3    8.34    0.40
   0  -2   3    9.29    0.40
  -1   2  -3    8.34    0.39
  -1   2  -3    7.69    0.37
  -1   2  -3    8.20    0.43
  -1   2  -3    8.12    0.39
  -1   2  -3    7.91    0.39
  -1   2  -3    8.18    0.40
   1  -2   3    7.51    0.40
   1  -2   3    8.01    0.39
   1  -2   3    7.12    0.41
   1  -2   3    8.10    0.39
   1  -2   3    6.83    0.35
   1  -2   3    7.99    0.39
  -2   2  -3   10.38    0.53
  -2   2  -3    9.62    0.49
  -2   2  -3    9.82    0.48
  -2   2  -3   10.21    0.50
  -2   2  -3   10.41    0.50
  -2   2  -3   10.72    0.49
   2  -2   3    9.85    0.50
   2  -2   3   10.34    0.51
   2  -2   3   10.44    0.50
   2  -2   3   10.06    0.49
   2  -2   3   11.11    0.50
   2  -2   3   10.03    0.47
  -3   2  -3   26.28    1.01
  -3   2  -3   25.24    1.02
  -3   2  -3   26.34    1.02
  -3   2  -3   25.74    1.03
  -3   2  -3   25.94    1.00
  -3   2  -3   25.69    1.05
   3  -2   3   26.96    1.00
   3  -2   3   26.18    1.03
   3  -2   3   25.91    1.02
   3  -2   3   26.30    1.00
   3  -2   3   25.02    1.02
   3  -2   3   25.36    1.00
  -4   2  -3    3.54    0.34
  -4   2  -3    3.77    0.39
  -4   2  -3    3.98    0.38
  -4   2  -3    4.04    0.34
  -4   2  -3    3.63    0.38
  -4   2  -3    3.73    0.36
   4  -2   3    4.11    0.34
   4  -2   3    3.89    0.37
   4  -2   3    3.91    0.34
   4  -2   3    4.06    0.36
   4  -2   3    3.26    0.42
   4  -2   3    3.36    0.35
  -5   2  -3    3.95    0.39
  -5   2  -3    4.30    0.45
  -5   2  -3    3.63    0.43
  -5   2  -3    3.46    0.38
  -5   2  -3    3.66    0.40
   5  -2   3    4.19    0.43
   5  -2   3    4.12    0.42
   5  -2   3    4.03    0.43
   5  -2   3    3.39    0.39
   5  -2   3    5.28    0.76
  -6   2  -3    0.92    0.37
  -6   2  -3    0.71    0.30
  -6   2  -3    0.27    0.32
   6  -2   3    0.90    0.35
   6  -2   3    0.66    0.38
  -7   2  -3    0.29    0.32
  -7   2  -3   -0.35    0.33
  -7   2  -3    0.89    0.44
  -7   2  -3    0.24    0.40
   7  -2   3    0.49    0.40
   7  -2   3    0.20    0.46
   7  -2   3    0.04    0.35
   8   1  -3    4.36    0.57
  -8  -1   3    3.83    0.57
  -8  -1   3    4.71    0.66
   7   1  -3    0.94    0.39
   7   1  -3    1.22    0.44
   7   1  -3    1.60    0.42
  -7  -1   3    0.47    0.31
  -7  -1   3    1.13    0.35
  -7  -1   3    0.65    0.35
  -7  -1   3    0.56    0.33
   6   1  -3    0.32    0.27
   6   1  -3   -0.01    0.26
   6   1  -3    0.50    0.31
  -6  -1   3    0.38    0.27
  -6  -1   3    0.38    0.27
  -6  -1   3    0.17    0.26
  -6  -1   3    0.45    0.29
   5   1  -3   12.05    0.64
   5   1  -3   11.29    0.53
   5   1  -3   10.04    0.58
   5   1  -3   10.60    0.60
  -5  -1   3   11.25    0.59
  -5  -1   3   10.72    0.58
  -5  -1   3   10.83    0.60
  -5  -1   3   11.13    0.59
  -5  -1   3   10.32    0.56
   4   1  -3    0.32    0.19
   4   1  -3    0.05    0.19
   4   1  -3    0.29    0.14
   4   1  -3    0.21    0.21
  -4  -1   3    0.23    0.19
  -4  -1   3    0.00    0.17
  -4  -1   3    0.34    0.19
  -4  -1   3    0.47    0.18
  -4  -1   3    0.47    0.19
   3   1  -3   20.88    0.85
   3   1  -3   22.18    0.86
   3   1  -3   22.75    0.80
  -3  -1   3   21.97    0.85
  -3  -1   3   22.87    0.82
  -3  -1   3   22.89    0.86
  -3  -1   3   22.82    0.84
  -3  -1   3   23.65    0.87
   2   1  -3   12.64    0.51
   2   1  -3   12.35    0.50
  -2  -1   3   12.13    0.49
  -2  -1   3   12.46    0.50
  -2  -1   3   11.92    0.50
  -2  -1   3   12.99    0.51
   1   1  -3   83.12    2.71
   1   1  -3   83.99    2.71
  -1  -1   3   88.96    2.72
  -1  -1   3   85.13    2.72
  -1  -1   3   88.77    2.72
   0   1  -3  344.83   10.45
   0   1  -3  346.97   10.45
   0   1  -3  336.59   10.45
   0   1  -3  329.18   10.46
   0   1  -3  345.13   10.45
   0  -1   3  339.91   10.45
   0  -1   3  324.85   10.45
   0  -1   3  352.76   10.45
   0  -1   3  345.21   10.45
   0  -1   3  319.49   10.45
  -1   1  -3  239.62    7.29
  -1   1  -3  247.78    7.29
  -1   1  -3  248.80    7.30
  -1   1  -3  217.41    7.26
  -1   1  -3  215.68    7.29
  -1   1  -3  239.86    7.29
   1  -1   3  232.65    7.29
   1  -1   3  230.84    7.29
   1  -1   3  227.09    7.30
   1  -1   3  233.11    7.27
   1  -1   3  236.64    7.29
   1  -1   3  242.96    7.29
  -2   1  -3    1.33    0.24
  -2   1  -3    1.05    0.21
  -2   1  -3    1.54    0.22
  -2   1  -3    1.16    0.21
  -2   1  -3    1.02    0.21
  -2   1  -3    1.52    0.25
   2  -1   3    1.39    0.23
   2  -1   3    1.19    0.22
   2  -1   3    1.14    0.23
   2  -1   3    1.38    0.21
   2  -1   3    1.25    0.23
   2  -1   3    1.53    0.23
  -3   1  -3    1.94    0.25
  -3   1  -3    2.37    0.31
  -3   1  -3    2.23    0.26
  -3   1  -3    2.23    0.27
  -3   1  -3    2.14    0.26
  -3   1  -3    2.11    0.24
   3  -1   3    2.26    0.24
   3  -1   3    2.51    0.24
   3  -1   3    2.15    0.26
   3  -1   3    2.05    0.27
   3  -1   3    2.64    0.25
   3  -1   3    2.44    0.26
  -4   1  -3    0.05    0.19
  -4   1  -3   -0.02    0.21
  -4   1  -3    0.42    0.16
  -4   1  -3    0.04    0.19
  -4   1  -3    0.19    0.22
   4  -1   3    0.06    0.16
   4  -1   3    0.33    0.21
   4  -1   3    0.19    0.19
   4  -1   3    0.08    0.20
   4  -1   3    0.01    0.35
   4  -1   3   -0.18    0.19
  -5   1  -3    4.23    0.43
  -5   1  -3    4.43    0.39
  -5   1  -3    4.70    0.43
  -5   1  -3    3.57    0.41
  -5   1  -3    3.78    0.40
   5  -1   3    4.62    0.45
   5  -1   3    4.10    0.41
   5  -1   3    4.51    0.39
   5  -1   3    4.31    0.41
  -6   1  -3   47.38    1.84
  -6   1  -3   46.89    1.85
  -6   1  -3   48.91    1.91
   6  -1   3   49.49    1.85
   6  -1   3   48.61    1.90
   6  -1   3   49.57    1.88
  -7   1  -3    6.89    0.59
  -7   1  -3    6.86    0.61
  -7   1  -3    6.21    0.57
  -7   1  -3    6.46    0.59
   7  -1   3    5.06    0.54
   7  -1   3    6.04    0.61
   7  -1   3    6.59    0.62
  -8   1  -3    0.51    0.41
  -8   1  -3    3.71    1.19
   8  -1   3    0.88    0.48
   8   0  -3    0.64    0.46
  -8   0   3    0.38    0.41
  -8   0   3    0.52    0.39
   7   0  -3    0.29    0.30
   7   0  -3   -0.25    0.31
   7   0  -3    0.27    0.28
  -7   0   3   -0.18    0.28
  -7   0   3    0.10    0.31
  -7   0   3    0.17    0.29
  -7   0   3    0.12    0.31
   6   0  -3    0.48    0.25
   6   0  -3    0.79    0.32
   6   0  -3    0.77    0.30
  -6   0   3    0.99    0.32
  -6   0   3    0.42    0.27
  -6   0   3    0.52    0.30
  -6   0   3    1.00    0.29
   5   0  -3    1.87    0.34
   5   0  -3    1.71    0.35
   5   0  -3    1.37    0.33
   5   0  -3    2.00    0.35
  -5   0   3    1.49    0.31
  -5   0   3    1.58    0.32
  -5   0   3    1.75    0.30
  -5   0   3    2.09    0.35
   4   0  -3    0.87    0.20
   4   0  -3    1.39    0.23
   4   0  -3    1.05    0.23
   4   0  -3    1.36    0.28
  -4   0   3    1.84    0.27
  -4   0   3    0.97    0.25
  -4   0   3    1.44    0.25
  -4   0   3    1.45    0.25
  -4   0   3    1.31    0.25
   3   0  -3  104.48    3.42
   3   0  -3  104.89    3.43
   3   0  -3  110.58    3.41
   3   0  -3  108.85    3.44
   3   0  -3  109.56    3.45
  -3   0   3  103.01    3.41
  -3   0   3  107.04    3.43
  -3   0   3  106.13    3.44
  -3   0   3  107.22    3.43
  -3   0   3  110.28    3.43
   2   0  -3    2.43    0.17
   2   0  -3    2.37    0.31
   2   0  -3    1.88    0.17
   2   0  -3    2.32    0.21
   2   0  -3    2.22    0.18
  -2   0   3    2.11    0.17
  -2   0   3    2.27    0.22
  -2   0   3    2.09    0.19
  -2   0   3    2.11    0.18
   1   0  -3   52.39    1.55
   1   0  -3   46.58    1.55
   1   0  -3   50.89    1.55
  -1   0   3   48.47    1.55
  -1   0   3   48.56    1.54
  -1   0   3   47.49    1.55
   0   0  -3  131.69    4.05
   0   0  -3  127.19    4.07
   0   0  -3  123.89    4.04
   0   0  -3  135.32    4.05
   0   0  -3  137.38    4.05
   0   0   3  127.05    4.04
   0   0   3  136.60    4.05
   0   0   3  136.69    4.05
   0   0   3  120.62    4.07
  -1   0  -3    6.40    0.31
  -1   0  -3    6.73    0.34
  -1   0  -3    7.12    0.32
  -1   0  -3    6.92    0.31
  -1   0  -3    6.64    0.31
  -1   0  -3    7.00    0.31
   1   0   3    7.00    0.34
   1   0   3    7.16    0.31
   1   0   3    6.86    0.32
   1   0   3    6.94    0.31
   1   0   3    7.50    0.32
   1   0   3    7.11    0.32
  -2   0  -3   63.94    2.09
  -2   0  -3   64.69    2.08
  -2   0  -3   63.46    2.08
  -2   0  -3   62.94    2.08
  -2   0  -3   63.29    2.08
  -2   0  -3   60.91    2.06
   2   0   3   63.83    2.08
   2   0   3   63.87    2.09
   2   0   3   62.46    2.07
   2   0   3   65.71    2.09
   2   0   3   61.25    2.06
  -3   0  -3   75.15    2.50
  -3   0  -3   77.01    2.50
  -3   0  -3   75.83    2.52
  -3   0  -3   70.89    2.46
  -3   0  -3   72.34    2.50
  -3   0  -3   75.67    2.50
   3   0   3   73.74    2.46
   3   0   3   76.18    2.49
   3   0   3   76.65    2.51
   3   0   3   76.57    2.51
   3   0   3   76.31    2.51
   3   0   3   77.18    2.50
  -4   0  -3    1.76    0.30
  -4   0  -3    1.60    0.28
  -4   0  -3    1.58    0.30
  -4   0  -3    1.82    0.33
   4   0   3    1.97    0.35
   4   0   3    2.27    0.33
   4   0   3    1.82    0.24
   4   0   3    1.80    0.32
   4   0   3    1.89    0.29
  -5   0  -3    5.24    0.41
  -5   0  -3    5.21    0.44
  -5   0  -3    5.73    0.46
  -5   0  -3    5.26    0.44
  -5   0  -3    4.59    0.42
   5   0   3    4.92    0.43
   5   0   3    5.60    0.41
   5   0   3    4.69    0.44
   5   0   3    6.46    0.65
   5   0   3    5.38    0.42
  -6   0  -3    0.53    0.31
  -6   0  -3    0.61    0.33
  -6   0  -3    0.07    0.26
   6   0   3    0.74    0.35
   6   0   3    0.27    0.27
   6   0   3    0.55    0.33
  -7   0  -3    1.77    0.44
  -7   0  -3    3.25    0.54
  -7   0  -3    2.69    0.50
  -7   0  -3    1.89    0.46
   7   0   3    3.15    0.53
   7   0   3    2.60    0.52
   7   0   3    2.29    0.51
  -8   0  -3    7.28    0.62
  -8   0  -3    6.03    0.63
  -8   0  -3    8.56    0.70
   8   0   3    6.80    0.69
   8   0   3    8.51    1.19
   8   0   3    5.98    0.77
   8  -1  -3    1.19    0.47
  -8   1   3    0.41    0.43
  -8   1   3    0.75    0.43
   7  -1  -3    1.30    0.41
  -7   1   3    1.27    0.34
  -7   1   3    0.94    0.35
  -7   1   3    0.85    0.35
  -7   1   3    1.10    0.36
   6  -1  -3    1.33    0.35
   6  -1  -3    1.09    0.34
   6  -1  -3    1.07    0.27
  -6   1   3    1.63    0.37
  -6   1   3    1.07    0.34
  -6   1   3    1.37    0.31
   5  -1  -3    6.55    0.44
   5  -1  -3    7.02    0.50
   5  -1  -3    6.59    0.45
  -5   1   3    7.34    0.44
  -5   1   3    7.22    0.46
  -5   1   3    7.50    0.50
  -5   1   3    7.05    0.47
   4  -1  -3    2.35    0.25
   4  -1  -3    2.60    0.28
   4  -1  -3    2.07    0.23
   4  -1  -3    2.47    0.34
   4  -1  -3    2.69    0.25
  -4   1   3    2.59    0.35
  -4   1   3    2.15    0.27
  -4   1   3    2.03    0.23
   3  -1  -3   28.80    1.01
   3  -1  -3   29.87    1.03
   3  -1  -3   27.86    1.01
   3  -1  -3   27.80    1.07
   3  -1  -3   29.00    1.03
  -3   1   3   28.46    1.05
  -3   1   3   29.09    1.06
  -3   1   3   27.54    1.02
   2  -1  -3    9.47    0.39
   2  -1  -3    9.50    0.38
  -2   1   3    9.20    0.40
  -2   1   3    9.75    0.41
  -2   1   3   10.26    0.42
   1  -1  -3   14.59    0.53
  -1   1   3   14.77    0.53
  -1   1   3   14.01    0.53
   0  -1  -3    1.08    0.13
   0  -1  -3    1.34    0.17
   0   1   3    0.98    0.12
   0   1   3    1.26    0.16
  -1  -1  -3    6.59    0.30
  -1  -1  -3    5.73    0.32
  -1  -1  -3    6.44    0.30
  -1  -1  -3    6.69    0.29
  -1  -1  -3    6.74    0.33
   1   1   3    6.35    0.32
   1   1   3    6.61    0.30
   1   1   3    6.85    0.30
   1   1   3    6.64    0.30
   1   1   3    6.53    0.29
   1   1   3    6.66    0.30
  -2  -1  -3   68.46    2.22
  -2  -1  -3   66.14    2.22
  -2  -1  -3   67.77    2.22
  -2  -1  -3   67.52    2.25
  -2  -1  -3   69.71    2.22
  -2  -1  -3   66.71    2.21
   2   1   3   70.13    2.24
   2   1   3   69.70    2.23
   2   1   3   68.24    2.22
   2   1   3   70.80    2.24
   2   1   3   67.02    2.21
  -3  -1  -3   51.26    1.75
  -3  -1  -3   53.39    1.82
  -3  -1  -3   52.26    1.80
  -3  -1  -3   53.18    1.78
  -3  -1  -3   52.66    1.80
  -3  -1  -3   51.82    1.79
   3   1   3   53.84    1.79
   3   1   3   53.46    1.89
   3   1   3   51.75    1.80
   3   1   3   52.65    1.81
   3   1   3   52.87    1.81
   3   1   3   51.57    1.76
  -4  -1  -3    7.67    0.46
  -4  -1  -3    7.43    0.45
  -4  -1  -3    7.68    0.45
  -4  -1  -3    7.96    0.47
  -4  -1  -3    7.08    0.43
   4   1   3    7.45    0.45
   4   1   3    6.79    0.45
   4   1   3    7.61    0.44
   4   1   3    7.53    0.45
   4   1   3    8.07    0.46
  -5  -1  -3    0.33    0.22
  -5  -1  -3    0.10    0.22
  -5  -1  -3    0.04    0.23
  -5  -1  -3    0.46    0.21
  -5  -1  -3   -0.06    0.24
   5   1   3    0.10    0.25
   5   1   3    0.01    0.26
   5   1   3    0.39    0.19
   5   1   3    0.16    0.23
   5   1   3    0.11    0.22
  -6  -1  -3    3.74    0.52
  -6  -1  -3    4.03    0.57
  -6  -1  -3    3.13    0.39
  -6  -1  -3    2.84    0.38
  -6  -1  -3    3.03    0.50
   6   1   3    4.00    0.57
   6   1   3    3.41    0.54
   6   1   3    3.51    0.52
   6   1   3    2.95    0.39
  -7  -1  -3   -0.09    0.29
  -7  -1  -3    0.63    0.33
  -7  -1  -3    0.60    0.30
  -7  -1  -3    0.23    0.31
   7   1   3   -0.16    0.27
   7   1   3    0.72    0.37
   7   1   3   -0.16    0.30
  -8  -1  -3   21.34    1.39
  -8  -1  -3   24.54    1.15
  -8  -1  -3   22.39    1.15
   8   1   3   19.94    1.21
   7  -2  -3   -0.32    0.74
   7  -2  -3    0.24    0.42
   7  -2  -3    1.82    0.44
  -7   2   3    1.07    0.38
  -7   2   3    1.01    0.41
  -7   2   3    0.69    0.37
   6  -2  -3    1.22    0.30
   6  -2  -3    0.87    0.35
  -6   2   3    1.02    0.34
  -6   2   3    1.54    0.41
   5  -2  -3    5.59    0.46
   5  -2  -3    5.69    0.41
   5  -2  -3    5.57    0.41
  -5   2   3    5.44    0.45
  -5   2   3    5.07    0.42
  -5   2   3    6.00    0.45
   4  -2  -3    0.26    0.15
   4  -2  -3    0.21    0.19
   4  -2  -3    0.03    0.19
   4  -2  -3    0.52    0.22
   4  -2  -3    0.24    0.18
  -4   2   3    0.43    0.25
  -4   2   3    0.13    0.20
  -4   2   3    0.26    0.18
   3  -2  -3    3.88    0.28
   3  -2  -3    3.80    0.27
   3  -2  -3    4.17    0.29
   3  -2  -3    3.87    0.24
   3  -2  -3    3.89    0.29
  -3   2   3    3.63    0.28
  -3   2   3    3.84    0.28
  -3   2   3    3.85    0.30
   2  -2  -3   13.23    0.56
   2  -2  -3   13.13    0.49
   2  -2  -3   13.23    0.51
  -2   2   3   13.71    0.56
  -2   2   3   13.20    0.51
  -2   2   3   12.69    0.52
   1  -2  -3   20.78    0.77
  -1   2   3   20.87    0.77
  -1   2   3   23.23    0.79
  -1   2   3   19.70    0.76
   0  -2  -3   19.20    0.68
   0   2   3   17.10    0.69
   0   2   3   19.06    0.62
   0   2   3   18.25    0.69
   0   2   3   19.42    0.68
  -1  -2  -3    7.40    0.32
  -1  -2  -3    7.68    0.37
  -1  -2  -3    7.59    0.33
  -1  -2  -3    7.47    0.33
  -1  -2  -3    7.94    0.35
  -1  -2  -3    7.95    0.34
   1   2   3    7.50    0.37
   1   2   3    7.72    0.32
   1   2   3    7.51    0.33
   1   2   3    8.34    0.35
   1   2   3    7.96    0.34
   1   2   3    7.52    0.33
  -2  -2  -3   13.71    0.57
  -2  -2  -3   13.68    0.57
  -2  -2  -3   13.85    0.56
  -2  -2  -3   13.86    0.55
  -2  -2  -3   13.92    0.55
  -2  -2  -3   12.72    0.72
   2   2   3   14.19    0.57
   2   2   3   13.18    0.56
   2   2   3   12.78    0.58
   2   2   3   14.64    0.56
   2   2   3   13.64    0.56
  -3  -2  -3  109.34    3.44
  -3  -2  -3  102.78    3.43
  -3  -2  -3  106.43    3.40
  -3  -2  -3  107.33    3.43
  -3  -2  -3  103.38    3.38
  -3  -2  -3  105.79    3.42
   3   2   3  105.68    3.43
   3   2   3   99.03    3.37
   3   2   3  109.16    3.42
   3   2   3  106.00    3.43
   3   2   3  105.33    3.44
   3   2   3  107.67    3.42
  -4  -2  -3   32.03    1.21
  -4  -2  -3   32.68    1.22
  -4  -2  -3   32.39    1.19
  -4  -2  -3   32.59    1.23
  -4  -2  -3   30.79    1.21
   4   2   3   31.96    1.21
   4   2   3   31.20    1.51
   4   2   3   32.44    1.23
   4   2   3   31.41    1.20
   4   2   3   31.33    1.21
  -5  -2  -3    0.17    0.21
  -5  -2  -3    0.14    0.22
  -5  -2  -3    0.49    0.25
  -5  -2  -3    0.22    0.22
  -5  -2  -3    0.04    0.22
   5   2   3    0.02    0.18
   5   2   3    0.12    0.21
   5   2   3    0.06    0.23
   5   2   3    0.15    0.24
   5   2   3   -0.06    0.20
  -6  -2  -3    2.33    0.44
  -6  -2  -3    1.76    0.42
  -6  -2  -3    2.61    0.42
  -6  -2  -3    1.49    0.36
  -6  -2  -3    1.61    0.41
   6   2   3    2.66    0.46
   6   2   3    2.74    0.43
   6   2   3    2.68    0.66
   6   2   3    1.77    0.43
  -7  -2  -3    1.73    0.41
  -7  -2  -3    2.24    0.43
  -7  -2  -3    1.54    0.39
  -7  -2  -3    2.10    0.46
   7   2   3    2.21    0.50
   7   2   3    1.97    0.45
   7   2   3    0.38    0.68
  -8  -2  -3   12.81    0.78
  -8  -2  -3    9.61    0.77
  -8  -2  -3   12.65    0.79
  -8  -2  -3   11.83    0.81
   8   2   3   10.72    0.82
  -7   3   3    0.08    0.34
  -7   3   3   -0.20    0.39
   6  -3  -3   -0.06    0.30
   6  -3  -3    0.20    0.31
   6  -3  -3    0.00    0.30
  -6   3   3   -0.07    0.30
  -6   3   3    0.61    0.30
  -6   3   3    0.07    0.26
   5  -3  -3    5.46    0.49
   5  -3  -3    5.21    0.68
   5  -3  -3    5.69    0.42
  -5   3   3    5.58    0.42
  -5   3   3    6.12    0.44
  -5   3   3    5.44    0.48
   4  -3  -3    0.10    0.20
   4  -3  -3    0.09    0.20
   4  -3  -3    0.11    0.20
  -4   3   3    0.15    0.19
  -4   3   3   -0.01    0.16
  -4   3   3    0.32    0.22
   3  -3  -3    1.14    0.21
   3  -3  -3    1.06    0.24
   3  -3  -3    1.15    0.18
   3  -3  -3    1.19    0.22
   3  -3  -3    1.79    0.34
  -3   3   3    0.95    0.21
  -3   3   3    1.15    0.23
  -3   3   3    1.15    0.25
   2  -3  -3   31.23    1.10
   2  -3  -3   33.39    1.12
   2  -3  -3   32.54    1.19
   2  -3  -3   33.95    1.14
   2  -3  -3   31.59    1.19
  -2   3   3   32.95    1.14
  -2   3   3   31.74    1.18
  -2   3   3   32.00    1.13
  -2   3   3   34.91    1.21
   1  -3  -3    1.76    0.24
   1  -3  -3    1.76    0.15
   1  -3  -3    1.74    0.16
  -1   3   3    1.80    0.21
  -1   3   3    1.60    0.16
  -1   3   3    2.18    0.27
  -1   3   3    1.46    0.16
  -1   3   3    2.03    0.21
   0  -3  -3   67.31    2.15
   0  -3  -3   68.27    2.07
   0  -3  -3   67.79    2.14
   0  -3  -3   62.87    2.06
   0  -3  -3   61.33    2.07
   0   3   3   62.57    2.12
   0   3   3   65.43    2.07
   0   3   3   62.95    2.14
  -1  -3  -3    3.47    0.25
  -1  -3  -3    3.66    0.23
  -1  -3  -3    3.57    0.22
  -1  -3  -3    3.24    0.23
  -1  -3  -3    3.43    0.23
   1   3   3    3.53    0.24
   1   3   3    3.78    0.23
   1   3   3    3.25    0.23
   1   3   3    3.45    0.28
   1   3   3    3.43    0.23
   1   3   3    3.50    0.22
   1   3   3    3.49    0.27
  -2  -3  -3   10.47    0.46
  -2  -3  -3    9.91    0.45
  -2  -3  -3    9.12    0.45
  -2  -3  -3   10.01    0.46
   2   3   3    9.66    0.44
   2   3   3    9.77    0.44
   2   3   3    9.47    0.45
   2   3   3    9.26    0.45
   2   3   3    9.77    0.45
   2   3   3    9.95    0.46
   2   3   3    8.90    0.46
  -3  -3  -3  180.76    5.48
  -3  -3  -3  170.95    5.49
  -3  -3  -3  172.18    5.49
  -3  -3  -3  174.46    5.50
  -3  -3  -3  169.39    5.49
  -3  -3  -3  174.32    5.45
   3   3   3  172.10    5.48
   3   3   3  161.26    5.44
   3   3   3  174.24    5.49
   3   3   3  171.63    5.50
   3   3   3  173.75    5.50
   3   3   3  178.48    5.48
  -4  -3  -3    1.25    0.25
  -4  -3  -3    0.66    0.22
  -4  -3  -3    0.79    0.24
  -4  -3  -3    1.11    0.43
  -4  -3  -3    1.21    0.26
   4   3   3    0.80    0.27
   4   3   3    1.09    0.23
   4   3   3    1.48    0.28
   4   3   3    0.87    0.25
   4   3   3    1.36    0.27
  -5  -3  -3    2.60    0.32
  -5  -3  -3    3.14    0.36
  -5  -3  -3    2.75    0.34
  -5  -3  -3    2.84    0.36
  -5  -3  -3    2.89    0.33
   5   3   3    3.04    0.35
   5   3   3    3.57    0.47
   5   3   3    2.91    0.33
   5   3   3    2.59    0.33
   5   3   3    3.60    0.47
  -6  -3  -3    7.82    0.56
  -6  -3  -3    9.49    0.91
  -6  -3  -3    6.25    0.68
  -6  -3  -3    6.75    0.53
  -6  -3  -3    6.48    0.49
   6   3   3    7.79    0.87
   6   3   3    7.78    0.55
   6   3   3    6.50    0.53
   6   3   3    7.90    0.55
  -7  -3  -3    3.90    0.62
  -7  -3  -3    3.66    0.46
  -7  -3  -3    4.20    0.55
   7   3   3    3.12    0.54
   7   3   3    3.59    0.52
   7   3   3    4.17    0.63
  -8  -3  -3    0.90    0.43
  -8  -3  -3    1.13    0.42
  -8  -3  -3   -0.31    0.70
  -8  -3  -3    0.41    0.36
   8   3   3    1.08    0.41
   8   3   3    1.42    0.39
   7  -4  -3    0.33    0.38
  -7   4   3    0.72    0.36
  -7   4   3    0.45    0.49
   6  -4  -3    4.16    0.49
   6  -4  -3    5.98    0.55
  -6   4   3    5.06    0.48
  -6   4   3    5.69    0.58
  -6   4   3    4.71    0.49
   5  -4  -3    0.19    0.25
   5  -4  -3    0.19    0.26
   5  -4  -3    0.13    0.25
  -5   4   3    0.26    0.18
  -5   4   3   -0.14    0.27
  -5   4   3    0.28    0.25
   4  -4  -3    0.29    0.27
   4  -4  -3    0.58    0.25
   4  -4  -3    0.70    0.26
  -4   4   3    0.78    0.23
  -4   4   3    0.77    0.25
  -4   4   3    0.59    0.30
   3  -4  -3    1.33    0.24
   3  -4  -3    1.51    0.28
   3  -4  -3    1.21    0.25
   3  -4  -3    1.58    0.28
  -3   4   3    1.48    0.25
  -3   4   3    1.67    0.31
  -3   4   3    2.12    0.31
  -3   4   3    2.16    0.36
   2  -4  -3   50.88    1.87
   2  -4  -3   54.80    1.89
   2  -4  -3   53.45    1.79
   2  -4  -3   53.75    1.81
   2  -4  -3   52.86    1.80
   2  -4  -3   58.13    1.80
  -2   4   3   53.64    1.89
  -2   4   3   52.18    1.80
  -2   4   3   53.72    1.87
  -2   4   3   52.39    1.81
  -2   4   3   52.70    1.87
   1  -4  -3    3.89    0.26
   1  -4  -3    3.61    0.26
   1  -4  -3    3.74    0.23
   1  -4  -3    3.78    0.32
   1  -4  -3    3.62    0.24
  -1   4   3    3.73    0.28
  -1   4   3    3.93    0.25
  -1   4   3    4.29    0.30
  -1   4   3    3.72    0.25
  -1   4   3    3.57    0.32
   0  -4  -3   30.69    1.10
   0  -4  -3   30.92    1.09
   0  -4  -3   32.14    1.18
   0  -4  -3   30.50    1.08
   0   4   3   31.84    1.17
   0   4   3   32.51    1.15
   0   4   3   31.67    1.14
   0   4   3   32.69    1.10
   0   4   3   31.03    1.09
  -1  -4  -3    0.07    0.11
  -1  -4  -3    0.08    0.14
  -1  -4  -3   -0.09    0.12
  -1  -4  -3    0.11    0.19
  -1  -4  -3    0.06    0.12
  -1  -4  -3   -0.01    0.12
   1   4   3    0.05    0.11
   1   4   3    0.02    0.12
   1   4   3    0.11    0.13
   1   4   3    0.00    0.13
   1   4   3    0.12    0.18
   1   4   3    0.09    0.10
  -2  -4  -3    3.70    0.28
  -2  -4  -3    4.16    0.29
  -2  -4  -3    3.57    0.29
  -2  -4  -3    3.34    0.27
   2   4   3    3.50    0.27
   2   4   3    3.38    0.28
   2   4   3    3.14    0.26
   2   4   3    3.45    0.26
   2   4   3    3.78    0.28
   2   4   3    3.82    0.31
   2   4   3    3.41    0.28
  -3  -4  -3   25.31    0.98
  -3  -4  -3   25.39    0.99
  -3  -4  -3   24.44    0.98
  -3  -4  -3   25.07    0.99
  -3  -4  -3   24.13    0.97
   3   4   3   25.07    0.98
   3   4   3   26.40    0.99
   3   4   3   25.13    0.97
   3   4   3   26.80    0.97
   3   4   3   23.47    0.95
   3   4   3   26.19    0.99
   3   4   3   25.37    0.97
  -4  -4  -3    4.67    0.37
  -4  -4  -3    3.90    0.34
  -4  -4  -3    4.37    0.34
  -4  -4  -3    4.41    0.39
  -4  -4  -3    3.69    0.38
   4   4   3    4.61    0.37
   4   4   3    5.02    0.39
   4   4   3    4.24    0.36
   4   4   3    4.71    0.38
   4   4   3    4.42    0.34
  -5  -4  -3    1.58    0.31
  -5  -4  -3    1.90    0.35
  -5  -4  -3    2.23    0.40
  -5  -4  -3    2.14    0.35
  -5  -4  -3    1.85    0.37
   5   4   3    2.48    0.43
   5   4   3    1.95    0.37
   5   4   3    1.37    0.35
   5   4   3    1.83    0.43
   5   4   3    1.90    0.35
  -6  -4  -3    0.83    0.32
  -6  -4  -3    0.57    0.27
  -6  -4  -3    0.16    0.30
  -6  -4  -3    0.44    0.33
  -6  -4  -3    0.50    0.34
   6   4   3    0.19    0.34
   6   4   3    0.85    0.31
   6   4   3    0.53    0.31
   6   4   3    0.13    0.30
  -7  -4  -3    5.12    0.51
  -7  -4  -3    6.32    0.56
  -7  -4  -3    5.16    0.47
  -7  -4  -3    4.95    0.52
   7   4   3    5.83    0.55
   7   4   3    5.45    0.54
  -8  -4  -3    0.46    0.39
  -8  -4  -3    1.69    0.46
  -8  -4  -3    0.74    0.36
   8   4   3    0.76    0.36
   8   4   3    1.22    0.42
   6  -5  -3    0.42    0.40
  -6   5   3    0.97    0.37
  -6   5   3    0.67    0.59
   5  -5  -3    0.06    0.33
   5  -5  -3    0.30    0.32
   5  -5  -3    0.29    0.29
  -5   5   3    0.70    0.30
  -5   5   3    0.47    0.34
  -5   5   3    0.21    0.26
   4  -5  -3    4.46    0.44
   4  -5  -3    4.46    0.38
   4  -5  -3    4.21    0.42
  -4   5   3    3.84    0.47
  -4   5   3    4.49    0.40
  -4   5   3    4.46    0.45
  -4   5   3    4.68    0.41
   3  -5  -3    9.52    0.53
   3  -5  -3    8.60    0.51
  -3   5   3    8.54    0.56
  -3   5   3    8.98    0.50
  -3   5   3    8.92    0.56
  -3   5   3    9.40    0.52
   2  -5  -3    2.87    0.27
   2  -5  -3    3.05    0.36
   2  -5  -3    2.39    0.28
   2  -5  -3    3.02    0.30
  -2   5   3    2.88    0.28
  -2   5   3    3.09    0.28
  -2   5   3    2.99    0.32
  -2   5   3    2.45    0.35
   1  -5  -3    9.70    0.55
   1  -5  -3    8.62    0.44
   1  -5  -3    9.25    0.47
   1  -5  -3    9.50    0.45
   1  -5  -3    9.91    0.48
  -1   5   3   10.27    0.52
  -1   5   3    9.33    0.54
  -1   5   3    8.82    0.46
  -1   5   3   10.00    0.47
  -1   5   3    9.17    0.51
   0  -5  -3    3.34    0.40
   0  -5  -3    3.48    0.46
   0  -5  -3    3.75    0.27
   0  -5  -3    4.06    0.29
   0   5   3    3.62    0.30
   0   5   3    3.66    0.34
   0   5   3    4.01    0.31
   0   5   3    3.55    0.27
   0   5   3    3.42    0.41
   0   5   3    3.95    0.28
  -1  -5  -3   14.53    0.64
  -1  -5  -3   14.34    0.63
  -1  -5  -3   15.04    0.70
  -1  -5  -3   14.62    0.63
  -1  -5  -3   15.67    0.67
   1   5   3   15.74    0.65
   1   5   3   15.39    0.66
   1   5   3   15.32    0.71
   1   5   3   15.37    0.63
   1   5   3   14.74    0.63
   1   5   3   15.02    0.63
  -2  -5  -3    1.56    0.27
  -2  -5  -3    1.67    0.28
  -2  -5  -3    1.85    0.27
  -2  -5  -3    2.02    0.29
   2   5   3    2.31    0.34
   2   5   3    2.04    0.33
   2   5   3    1.73    0.27
   2   5   3    1.92    0.29
   2   5   3    1.22    0.23
   2   5   3    2.07    0.29
   2   5   3    2.25    0.30
  -3  -5  -3    3.24    0.33
  -3  -5  -3    3.54    0.32
  -3  -5  -3    3.45    0.31
  -3  -5  -3    3.02    0.30
  -3  -5  -3    3.80    0.32
   3   5   3    3.73    0.32
   3   5   3    3.83    0.33
   3   5   3    3.73    0.29
   3   5   3    3.61    0.34
   3   5   3    3.38    0.33
   3   5   3    3.32    0.30
   3   5   3    3.42    0.31
  -4  -5  -3    2.25    0.28
  -4  -5  -3    2.26    0.31
  -4  -5  -3    2.79    0.38
  -4  -5  -3    2.76    0.55
  -4  -5  -3    2.38    0.32
   4   5   3    2.23    0.31
   4   5   3    3.37    0.45
   4   5   3    3.41    0.43
   4   5   3    2.23    0.38
   4   5   3    2.73    0.28
   4   5   3    2.30    0.29
  -5  -5  -3    1.91    0.32
  -5  -5  -3    1.59    0.34
  -5  -5  -3    1.32    0.32
  -5  -5  -3    2.05    0.37
  -5  -5  -3    1.21    0.30
   5   5   3    1.19    0.35
   5   5   3    1.30    0.35
   5   5   3    1.34    0.34
   5   5   3    1.61    0.39
  -6  -5  -3    4.82    0.51
  -6  -5  -3    3.21    0.44
  -6  -5  -3    4.65    0.46
  -6  -5  -3    4.12    0.39
  -6  -5  -3    4.75    0.49
   6   5   3    3.85    0.45
   6   5   3    4.34    0.48
   6   5   3    5.16    0.48
  -7  -5  -3    0.01    0.25
  -7  -5  -3    0.26    0.31
  -7  -5  -3    0.59    0.31
   7   5   3    0.37    0.30
   7   5   3    0.14    0.32
   7   5   3    0.98    0.43
  -8  -5  -3    0.62    0.36
  -8  -5  -3    1.34    0.36
  -8  -5  -3    0.80    0.44
   8   5   3    0.49    0.38
   8   5   3    0.90    0.38
   5  -6  -3    2.58    0.50
  -5   6   3    1.54    0.37
  -5   6   3    1.96    0.46
  -5   6   3    1.73    0.51
  -5   6   3    2.49    0.46
   4  -6  -3    0.16    0.31
   4  -6  -3    0.60    0.33
   4  -6  -3    0.75    0.32
  -4   6   3    0.66    0.28
  -4   6   3    1.66    0.37
  -4   6   3    0.05    0.37
  -4   6   3    1.05    0.33
   3  -6  -3    6.33    0.42
   3  -6  -3    5.14    0.45
   3  -6  -3    5.53    0.47
  -3   6   3    5.30    0.50
  -3   6   3    5.51    0.49
  -3   6   3    5.49    0.43
  -3   6   3    5.59    0.43
   2  -6  -3   22.10    0.95
   2  -6  -3   22.36    0.94
   2  -6  -3   20.35    0.92
  -2   6   3   22.70    0.94
  -2   6   3   20.83    0.92
  -2   6   3   23.41    0.99
  -2   6   3   23.05    1.04
   1  -6  -3    1.92    0.24
   1  -6  -3    1.19    0.30
  -1   6   3    1.65    0.37
  -1   6   3    1.72    0.32
  -1   6   3    1.17    0.26
  -1   6   3    1.29    0.27
   0  -6  -3    0.35    0.19
   0  -6  -3    0.48    0.19
   0  -6  -3    0.21    0.21
   0   6   3    0.05    0.18
   0   6   3    0.22    0.24
   0   6   3   -0.10    0.15
   0   6   3    0.62    0.22
  -1  -6  -3    6.22    0.49
  -1  -6  -3    5.91    0.43
  -1  -6  -3    5.93    0.40
  -1  -6  -3    6.58    0.44
  -1  -6  -3    6.90    0.39
   1   6   3    6.16    0.40
   1   6   3    6.54    0.49
   1   6   3    6.30    0.40
   1   6   3    6.64    0.40
   1   6   3    5.73    0.39
   1   6   3    6.38    0.41
   1   6   3    6.71    0.41
  -2  -6  -3    0.09    0.21
  -2  -6  -3   -0.02    0.19
  -2  -6  -3    0.51    0.21
  -2  -6  -3    0.04    0.21
  -2  -6  -3    0.18    0.19
   2   6   3    0.28    0.20
   2   6   3    0.57    0.26
   2   6   3    0.48    0.19
   2   6   3    0.69    0.23
   2   6   3    0.44    0.21
   2   6   3    0.25    0.22
  -3  -6  -3   24.25    1.04
  -3  -6  -3   25.42    1.02
  -3  -6  -3   26.07    1.06
  -3  -6  -3   25.61    1.05
   3   6   3   26.05    1.05
   3   6   3   23.61    0.99
   3   6   3   24.81    1.05
   3   6   3   26.29    1.05
   3   6   3   24.00    1.02
   3   6   3   24.45    1.04
  -4  -6  -3   10.51    0.63
  -4  -6  -3   12.77    0.90
  -4  -6  -3   10.44    0.64
  -4  -6  -3   11.48    0.60
  -4  -6  -3   10.68    0.61
   4   6   3   10.82    0.61
   4   6   3   10.58    0.61
   4   6   3   10.96    0.63
   4   6   3   10.82    0.63
   4   6   3   10.39    0.61
  -5  -6  -3    0.20    0.22
  -5  -6  -3    0.49    0.30
  -5  -6  -3    0.37    0.26
  -5  -6  -3    0.27    0.23
   5   6   3   -0.04    0.28
   5   6   3    0.72    0.29
   5   6   3    0.52    0.28
  -6  -6  -3    4.30    0.49
  -6  -6  -3    4.30    0.57
  -6  -6  -3    4.19    0.44
  -6  -6  -3    3.35    0.40
   6   6   3    4.42    0.46
   6   6   3    3.46    0.44
   6   6   3    3.55    0.47
  -7  -6  -3    6.85    0.51
  -7  -6  -3    6.58    0.59
  -7  -6  -3    6.11    0.54
   7   6   3    5.35    0.54
   7   6   3    7.24    1.05
   7   6   3    5.79    0.56
  -8  -6  -3    0.34    0.36
  -8  -6  -3    0.10    0.35
  -8  -6  -3    0.58    0.41
   8   6   3    0.60    0.38
   8   6   3   -0.50    0.34
   4  -7  -3    7.84    0.61
  -4   7   3    6.38    0.58
  -4   7   3    6.72    0.65
  -4   7   3    5.51    0.53
  -4   7   3    5.39    0.59
   3  -7  -3    7.66    0.57
   3  -7  -3    6.92    0.54
  -3   7   3    7.99    0.62
  -3   7   3    7.72    0.58
  -3   7   3    7.44    0.55
  -3   7   3    7.04    0.53
   2  -7  -3    2.55    0.39
   2  -7  -3    2.90    0.38
  -2   7   3    2.46    0.39
  -2   7   3    2.21    0.34
  -2   7   3    3.58    0.56
  -2   7   3    2.90    0.37
   1  -7  -3    1.58    0.36
   1  -7  -3    1.07    0.29
   1  -7  -3    1.00    0.29
  -1   7   3    2.24    0.47
  -1   7   3    1.27    0.30
  -1   7   3    1.07    0.32
   0  -7  -3    0.28    0.25
   0  -7  -3    0.20    0.20
   0   7   3    0.25    0.22
   0   7   3    0.12    0.20
   0   7   3    0.35    0.22
   0   7   3    0.40    0.22
   0   7   3   -0.03    0.26
  -1  -7  -3    0.72    0.25
  -1  -7  -3    0.92    0.28
   1   7   3    0.76    0.24
   1   7   3    0.78    0.33
   1   7   3    1.34    0.28
   1   7   3    1.07    0.29
   1   7   3    0.50    0.24
  -2  -7  -3   18.48    0.82
  -2  -7  -3   14.88    0.78
  -2  -7  -3   17.24    0.83
   2   7   3   17.31    0.79
   2   7   3   18.34    0.81
   2   7   3   16.61    0.86
  -3  -7  -3    4.86    0.44
  -3  -7  -3    4.26    0.40
  -3  -7  -3    4.39    0.40
   3   7   3    4.23    0.40
   3   7   3    4.35    0.41
   3   7   3    4.31    0.40
   3   7   3    4.82    0.47
  -4  -7  -3    1.13    0.36
  -4  -7  -3    1.25    0.37
  -4  -7  -3    1.01    0.28
  -4  -7  -3    1.09    0.28
   4   7   3    1.32    0.32
   4   7   3    1.68    0.35
   4   7   3    1.93    0.41
   4   7   3    1.38    0.33
  -5  -7  -3    0.31    0.23
  -5  -7  -3   -0.01    0.30
  -5  -7  -3    0.40    0.36
  -5  -7  -3    0.24    0.26
   5   7   3    0.21    0.26
   5   7   3    0.93    0.31
   5   7   3    0.51    0.31
   5   7   3    0.23    0.27
  -6  -7  -3    4.64    0.43
  -6  -7  -3    4.02    0.47
  -6  -7  -3    6.20    0.96
  -6  -7  -3    5.54    0.54
   6   7   3    4.92    0.49
   6   7   3    4.34    0.51
   6   7   3    4.26    0.45
  -7  -7  -3    7.57    0.54
  -7  -7  -3    6.16    0.59
  -7  -7  -3    4.62    0.56
   7   7   3    6.04    0.60
   7   7   3    6.46    0.59
   8   7   3    1.41    0.49
   3  -8  -3    0.69    0.34
  -3   8   3    0.66    0.37
  -3   8   3   -0.22    0.50
  -3   8   3    0.09    0.34
  -3   8   3    0.59    0.43
   2  -8  -3    4.26    0.46
  -2   8   3    3.47    0.40
  -2   8   3    2.36    0.41
  -2   8   3    3.68    0.45
  -2   8   3    3.82    0.60
   1  -8  -3    0.27    0.23
  -1   8   3    0.56    0.26
  -1   8   3    0.44    0.33
  -1   8   3    0.42    0.28
  -1   8   3    0.46    0.26
   0  -8  -3    2.23    0.36
   0  -8  -3    1.61    0.36
   0  -8  -3    3.21    0.38
   0   8   3    2.43    0.39
   0   8   3    3.20    0.46
   0   8   3    2.01    0.35
   0   8   3    2.27    0.31
  -1  -8  -3    1.29    0.40
  -1  -8  -3    1.47    0.36
  -1  -8  -3    1.21    0.29
   1   8   3    1.78    0.39
   1   8   3    1.12    0.29
   1   8   3    1.29    0.32
   1   8   3    1.21    0.31
   1   8   3    1.06    0.41
  -2  -8  -3    9.71    0.61
  -2  -8  -3   10.11    0.62
   2   8   3   10.58    0.61
   2   8   3   10.61    0.62
   2   8   3   11.45    0.71
   2   8   3   12.08    0.71
   2   8   3   11.62    0.65
  -3  -8  -3    0.15    0.26
  -3  -8  -3    0.33    0.31
  -3  -8  -3    0.12    0.26
  -3  -8  -3    0.62    0.26
   3   8   3    0.27    0.30
   3   8   3    0.46    0.23
   3   8   3    0.06    0.26
   3   8   3    0.18    0.23
  -4  -8  -3    5.03    0.47
  -4  -8  -3    6.29    0.56
  -4  -8  -3    6.07    0.64
  -4  -8  -3    5.65    0.50
   4   8   3    6.45    0.63
   4   8   3    7.87    0.87
   4   8   3    5.96    0.51
   4   8   3    5.84    0.49
  -5  -8  -3   -0.59    0.43
  -5  -8  -3    0.41    0.50
  -5  -8  -3    0.19    0.24
  -5  -8  -3    0.10    0.32
   5   8   3    0.35    0.30
   5   8   3    0.37    0.35
  -6  -8  -3    0.29    0.65
  -6  -8  -3    0.21    0.36
  -6  -8  -3    1.21    0.47
  -6  -8  -3    1.07    0.34
   6   8   3    1.20    0.43
   6   8   3    0.91    0.39
   6   8   3    1.03    0.39
  -7  -8  -3    0.69    0.42
  -7  -8  -3    0.84    0.47
  -7  -8  -3    0.59    0.49
   7   8   3    1.25    0.46
   7   8   3    1.66    0.50
   2  -9  -3    0.83    0.48
  -2   9   3    0.89    0.38
  -2   9   3    0.66    0.35
  -2   9   3    0.06    0.55
   1  -9  -3    0.85    0.37
  -1   9   3    0.40    0.42
  -1   9   3    0.20    0.31
  -1   9   3    0.72    0.34
  -1   9   3    1.10    0.49
   0  -9  -3    0.90    0.35
   0  -9  -3   -0.18    0.37
   0  -9  -3   -0.15    0.40
   0   9   3    1.01    0.47
   0   9   3    0.95    0.39
   0   9   3    0.84    0.32
   0   9   3    0.72    0.32
  -1  -9  -3    3.43    0.41
   1   9   3    2.74    0.38
   1   9   3    3.80    0.51
   1   9   3    3.12    0.40
   1   9   3    3.54    0.41
  -2  -9  -3    7.61    0.58
   2   9   3    8.36    0.66
   2   9   3    6.91    0.53
   2   9   3    6.74    0.52
   2   9   3    6.03    0.53
  -3  -9  -3    0.65    0.56
   3   9   3    1.09    0.37
   3   9   3    1.34    0.38
   3   9   3    1.28    0.36
   3   9   3    1.99    0.47
  -4  -9  -3    1.73    0.37
  -4  -9  -3    0.59    0.49
  -4  -9  -3    0.54    0.35
  -4  -9  -3    1.46    0.39
   4   9   3    1.69    0.50
   4   9   3    1.51    0.38
   4   9   3    1.03    0.42
  -5  -9  -3    2.19    0.56
  -5  -9  -3    1.65    0.39
   5   9   3    2.12    0.45
   5   9   3    1.97    0.46
   5   9   3    1.88    0.46
  -6  -9  -3    1.03    0.42
  -6  -9  -3   -1.03    0.43
  -6  -9  -3    0.72    0.35
   6   9   3   -0.16    0.31
   0 -10  -3    0.75    0.47
   0  10   3    0.02    0.57
   0  10   3    0.88    0.37
   0  10   3    0.00    0.48
  -1 -10  -3    1.33    0.47
   1  10   3    0.78    0.32
   1  10   3    0.62    0.47
   1  10   3    1.41    0.44
  -2 -10  -3    1.08    0.42
   2  10   3    0.95    0.37
   2  10   3    1.19    0.36
  -3 -10  -3    0.60    0.42
   3  10   3    0.57    0.34
   3  10   3    1.09    0.45
   3  10   3    0.75    0.35
   4  10   3    2.20    0.48
   4  10   3    3.90    0.46
   4  10   3    3.16    0.58
   4   9  -4    1.39    0.51
   4   9  -4    1.06    0.44
   4   9  -4    0.99    0.39
   4   9  -4    1.06    0.32
  -4  -9   4    1.92    0.53
  -4  -9   4    1.69    0.44
   3   9  -4    1.08    0.49
   3   9  -4    0.55    0.39
   3   9  -4    1.17    0.44
   3   9  -4    1.07    0.30
  -3  -9   4    0.36    0.43
  -3  -9   4    1.26    0.40
   2   9  -4    6.06    0.70
   2   9  -4    6.55    0.63
   2   9  -4    6.93    0.49
   2   9  -4    6.62    0.60
  -2  -9   4    8.39    0.89
  -2  -9   4    5.05    0.60
   1   9  -4   -0.02    0.47
   1   9  -4    0.70    0.31
   1   9  -4    0.72    0.41
   1   9  -4    0.93    0.38
  -1  -9   4    1.45    0.45
   0   9  -4    0.78    0.36
   0   9  -4    0.78    0.40
   0   9  -4    0.43    0.33
   0  -9   4    0.68    0.36
   0  -9   4    0.18    0.43
  -1   9  -4    1.74    0.59
  -1   9  -4    2.00    0.51
  -6  -8   4    0.97    0.42
   5   8  -4    0.80    0.34
   5   8  -4    0.83    0.35
  -5  -8   4    0.84    0.42
   4   8  -4    0.39    0.31
   4   8  -4    0.37    0.30
   4   8  -4    0.45    0.24
   4   8  -4   -0.01    0.27
  -4  -8   4    0.56    0.34
  -4  -8   4    0.52    0.32
   3   8  -4    1.29    0.32
   3   8  -4    0.53    0.31
   3   8  -4    0.96    0.23
   3   8  -4    0.81    0.38
   3   8  -4    0.50    0.29
  -3  -8   4    0.57    0.35
  -3  -8   4    0.94    0.39
   2   8  -4    9.06    0.53
   2   8  -4    9.16    0.67
   2   8  -4   10.89    0.67
   2   8  -4    9.99    0.74
  -2  -8   4    9.77    0.66
  -2  -8   4    9.39    0.68
   1   8  -4    1.38    0.34
   1   8  -4    1.02    0.35
   1   8  -4    1.28    0.52
  -1  -8   4    1.88    0.51
  -1  -8   4    1.37    0.37
  -1  -8   4    2.13    0.43
   0   8  -4    0.50    0.28
   0   8  -4    0.21    0.26
   0   8  -4    0.36    0.26
   0   8  -4    0.38    0.40
   0   8  -4    0.43    0.32
   0  -8   4   -0.15    0.25
   0  -8   4    0.07    0.42
   0  -8   4    0.47    0.29
  -1   8  -4    0.53    0.31
  -1   8  -4    1.31    0.37
  -1   8  -4   -0.04    0.35
  -1   8  -4    0.51    0.36
  -1   8  -4   -0.12    0.42
   1  -8   4   -0.22    0.60
   1  -8   4    0.39    0.35
   1  -8   4    0.26    0.34
  -2   8  -4    0.99    0.53
  -2   8  -4    0.55    0.33
  -2   8  -4    0.64    0.41
  -2   8  -4    0.21    0.37
   2  -8   4    1.50    0.40
   7   7  -4    4.16    0.55
  -7  -7   4    2.91    0.31
  -7  -7   4    3.19    0.55
   6   7  -4   11.66    0.74
  -6  -7   4    8.78    0.70
  -6  -7   4   10.51    0.72
   5   7  -4    2.62    0.47
   5   7  -4    1.39    0.33
  -5  -7   4    1.64    0.45
  -5  -7   4    1.68    0.40
  -5  -7   4    1.17    0.33
   4   7  -4    4.12    0.43
   4   7  -4    5.18    0.37
   4   7  -4    4.29    0.32
   4   7  -4    5.08    0.76
   4   7  -4    5.35    0.50
  -4  -7   4    4.35    0.57
  -4  -7   4    5.22    0.48
   3   7  -4    1.78    0.37
   3   7  -4    1.52    0.37
   3   7  -4    1.29    0.23
   3   7  -4    0.63    0.39
   3   7  -4    1.35    0.28
   3   7  -4    0.92    0.37
   3   7  -4    1.57    0.28
  -3  -7   4    0.64    0.46
  -3  -7   4    1.78    0.40
  -3  -7   4    1.19    0.33
  -3  -7   4    1.38    0.35
   2   7  -4    2.11    0.27
   2   7  -4    1.86    0.44
   2   7  -4    2.67    0.44
   2   7  -4    1.76    0.37
   2   7  -4    1.69    0.42
   2   7  -4    2.05    0.27
  -2  -7   4    1.56    0.40
  -2  -7   4    2.59    0.43
  -2  -7   4    1.78    0.42
   1   7  -4    6.55    0.53
   1   7  -4    6.55    0.42
   1   7  -4    5.70    0.40
   1   7  -4    6.12    0.50
   1   7  -4    8.27    0.74
   1   7  -4    6.78    0.52
  -1  -7   4    7.05    0.53
  -1  -7   4    6.70    0.54
  -1  -7   4    7.14    0.51
   0   7  -4    0.04    0.24
   0   7  -4    0.44    0.22
   0   7  -4    0.73    0.26
   0   7  -4    1.05    0.23
   0   7  -4    0.63    0.39
   0  -7   4    0.47    0.31
   0  -7   4    1.05    0.26
   0  -7   4    0.62    0.31
  -1   7  -4    1.75    0.38
  -1   7  -4    1.82    0.37
  -1   7  -4    1.43    0.44
  -1   7  -4    1.44    0.36
  -1   7  -4    0.73    0.29
   1  -7   4    1.18    0.38
   1  -7   4    1.84    0.39
   1  -7   4    1.12    0.36
  -2   7  -4    0.32    0.31
  -2   7  -4   -0.04    0.29
  -2   7  -4    0.28    0.34
  -2   7  -4   -0.26    0.28
  -2   7  -4    0.33    0.38
   2  -7   4   -0.22    0.34
   2  -7   4    0.37    0.35
   2  -7   4   -0.54    0.28
  -3   7  -4    0.91    0.42
  -3   7  -4    0.33    0.50
  -3   7  -4    0.80    0.47
  -3   7  -4    0.85    0.43
  -3   7  -4    0.62    0.36
   3  -7   4    0.25    0.39
   3  -7   4    1.04    0.42
   3  -7   4   -0.15    0.60
  -4   7  -4    7.88    0.71
  -4   7  -4    7.02    0.71
   4  -7   4    7.47    0.72
   7   6  -4    5.79    0.59
  -7  -6   4    5.54    0.56
  -7  -6   4    4.45    0.36
  -7  -6   4    5.31    0.56
   6   6  -4    7.21    0.59
   6   6  -4    5.82    0.53
   6   6  -4    7.02    0.88
  -6  -6   4    6.66    0.64
  -6  -6   4    7.25    0.59
  -6  -6   4    7.62    0.58
  -6  -6   4    7.28    0.41
   5   6  -4    1.35    0.35
   5   6  -4    1.46    0.37
   5   6  -4    1.44    0.42
  -5  -6   4    2.04    0.38
  -5  -6   4    0.96    0.35
  -5  -6   4    2.41    0.41
   4   6  -4    2.35    0.43
   4   6  -4    3.64    0.53
   4   6  -4    2.79    0.28
   4   6  -4    2.92    0.39
  -4  -6   4    3.00    0.40
  -4  -6   4    3.50    0.43
  -4  -6   4    2.36    0.23
  -4  -6   4    2.82    0.38
   3   6  -4    4.36    0.30
   3   6  -4    4.58    0.44
   3   6  -4    4.53    0.29
   3   6  -4    5.15    0.45
   3   6  -4    3.99    0.39
   3   6  -4    4.68    0.44
  -3  -6   4    5.16    0.47
  -3  -6   4    5.16    0.46
  -3  -6   4    4.62    0.43
   2   6  -4    0.29    0.16
   2   6  -4    0.76    0.32
   2   6  -4    0.12    0.27
   2   6  -4    0.58    0.26
  -2  -6   4    1.22    0.33
  -2  -6   4    0.14    0.26
  -2  -6   4    0.55    0.29
  -2  -6   4    0.59    0.27
  -2  -6   4    0.97    0.33
   1   6  -4   79.68    2.76
   1   6  -4   75.92    2.75
   1   6  -4   76.46    2.64
   1   6  -4   85.63    2.79
   1   6  -4   80.75    2.81
   1   6  -4   79.21    2.65
  -1  -6   4   80.66    2.78
  -1  -6   4   81.09    2.78
  -1  -6   4   82.61    2.78
  -1  -6   4   79.47    2.77
   0   6  -4    0.92    0.29
   0   6  -4    1.38    0.39
   0   6  -4    1.16    0.28
   0   6  -4    1.05    0.29
   0   6  -4    0.59    0.25
   0   6  -4    1.00    0.31
   0  -6   4    1.22    0.32
   0  -6   4    0.79    0.29
   0  -6   4    0.43    0.26
   0  -6   4    0.73    0.31
  -1   6  -4    0.97    0.28
  -1   6  -4    1.14    0.29
  -1   6  -4    0.83    0.29
  -1   6  -4    1.21    0.33
  -1   6  -4    0.85    0.27
  -1   6  -4    0.95    0.39
   1  -6   4    0.80    0.29
   1  -6   4    1.01    0.32
   1  -6   4    0.56    0.24
  -2   6  -4    1.07    0.35
  -2   6  -4    1.44    0.41
  -2   6  -4    1.47    0.36
  -2   6  -4    0.66    0.27
  -2   6  -4    0.69    0.32
   2  -6   4    1.01    0.33
   2  -6   4    1.34    0.36
   2  -6   4    1.52    0.36
  -3   6  -4    0.38    0.33
  -3   6  -4    1.14    0.42
  -3   6  -4    0.65    0.34
  -3   6  -4    0.19    0.28
  -3   6  -4    0.16    0.25
   3  -6   4    0.85    0.37
   3  -6   4    1.00    0.37
   3  -6   4    0.41    0.33
  -4   6  -4    0.33    0.35
  -4   6  -4    0.16    0.45
  -4   6  -4    0.86    0.43
  -4   6  -4    1.23    0.44
  -4   6  -4   -0.16    0.33
   4  -6   4    0.22    0.41
   4  -6   4    0.46    0.37
   4  -6   4    0.09    0.45
  -5   6  -4   21.17    1.29
  -5   6  -4   20.94    1.16
  -5   6  -4   18.20    1.11
   5  -6   4   21.72    1.16
   8   5  -4    1.98    0.51
  -8  -5   4    2.13    0.48
   7   5  -4    0.69    0.35
   7   5  -4    0.47    0.59
   7   5  -4    1.44    0.42
  -7  -5   4    0.99    0.27
  -7  -5   4    1.05    0.40
  -7  -5   4    1.58    0.37
  -7  -5   4    1.81    0.47
   6   5  -4    5.24    0.56
   6   5  -4    4.95    0.46
   6   5  -4    3.43    0.36
   6   5  -4    5.12    0.50
  -6  -5   4    4.36    0.46
  -6  -5   4    4.59    0.48
  -6  -5   4    4.29    0.33
  -6  -5   4    4.27    0.48
   5   5  -4    0.51    0.26
   5   5  -4    0.21    0.26
   5   5  -4    0.69    0.28
   5   5  -4    0.30    0.22
  -5  -5   4    0.59    0.30
  -5  -5   4    0.30    0.27
  -5  -5   4    0.20    0.16
  -5  -5   4    0.21    0.24
   4   5  -4    1.04    0.30
   4   5  -4    1.07    0.27
   4   5  -4    1.81    0.34
   4   5  -4    1.83    0.37
  -4  -5   4    1.68    0.37
  -4  -5   4    0.86    0.30
  -4  -5   4    1.38    0.31
  -4  -5   4    1.05    0.33
   3   5  -4    6.11    0.45
   3   5  -4    6.67    0.46
   3   5  -4    6.51    0.45
  -3  -5   4    6.82    0.47
  -3  -5   4    6.69    0.47
  -3  -5   4    6.58    0.48
   2   5  -4    5.80    0.40
   2   5  -4    5.50    0.30
   2   5  -4    5.43    0.42
   2   5  -4    5.49    0.42
   2   5  -4    5.79    0.42
   2   5  -4    5.46    0.44
   2   5  -4    5.37    0.30
  -2  -5   4    6.09    0.43
  -2  -5   4    5.84    0.42
  -2  -5   4    6.09    0.41
  -2  -5   4    6.06    0.43
  -2  -5   4    5.70    0.42
   1   5  -4    8.78    0.41
   1   5  -4    8.22    0.41
   1   5  -4    8.30    0.50
   1   5  -4    8.64    0.51
   1   5  -4    8.84    0.51
   1   5  -4    7.58    0.53
   1   5  -4    8.40    0.51
  -1  -5   4    8.63    0.52
  -1  -5   4    8.88    0.51
  -1  -5   4    8.76    0.52
  -1  -5   4    8.66    0.51
  -1  -5   4    8.78    0.52
   0   5  -4   16.76    0.79
   0   5  -4   16.89    0.84
   0   5  -4   18.08    0.80
   0   5  -4   18.64    0.83
   0   5  -4   18.23    0.81
   0   5  -4   17.14    0.71
   0   5  -4   17.12    0.73
   0  -5   4   16.36    0.80
   0  -5   4   18.54    0.81
   0  -5   4   17.61    0.80
   0  -5   4   18.53    0.82
   0  -5   4   17.85    0.80
  -1   5  -4    1.60    0.34
  -1   5  -4    1.54    0.31
  -1   5  -4    2.05    0.36
  -1   5  -4    1.95    0.32
  -1   5  -4    1.93    0.39
   1  -5   4    2.02    0.34
   1  -5   4    2.13    0.29
   1  -5   4    2.01    0.38
   1  -5   4    1.91    0.24
   1  -5   4    2.46    0.30
  -2   5  -4    0.85    0.30
  -2   5  -4    0.78    0.32
  -2   5  -4    1.26    0.31
  -2   5  -4    1.23    0.40
  -2   5  -4    0.79    0.26
  -2   5  -4    0.63    0.30
   2  -5   4    0.52    0.26
   2  -5   4    0.55    0.24
   2  -5   4    1.04    0.30
   2  -5   4    0.48    0.30
   2  -5   4    0.03    0.24
  -3   5  -4    5.01    0.54
  -3   5  -4    4.05    0.44
  -3   5  -4    3.53    0.42
  -3   5  -4    4.25    0.41
  -3   5  -4    4.89    0.44
   3  -5   4    3.76    0.44
   3  -5   4    4.85    0.45
   3  -5   4    4.56    0.44
  -4   5  -4    8.91    0.69
  -4   5  -4    8.76    0.65
  -4   5  -4    8.65    0.59
  -4   5  -4    8.43    0.65
  -4   5  -4    8.92    0.64
   4  -5   4    9.56    0.66
   4  -5   4    8.48    0.65
   4  -5   4    8.96    0.64
  -5   5  -4   21.35    1.14
  -5   5  -4   23.44    1.17
  -5   5  -4   23.49    1.15
  -5   5  -4   24.23    1.18
  -5   5  -4   21.89    1.08
   5  -5   4   19.90    1.13
   5  -5   4   22.68    1.16
  -6   5  -4    0.97    0.45
  -6   5  -4    0.20    0.44
  -6   5  -4    0.90    0.48
   6  -5   4    0.59    0.48
   8   4  -4    0.07    0.40
   8   4  -4   -0.13    0.45
  -8  -4   4    0.17    0.33
  -8  -4   4    0.37    0.31
   7   4  -4    1.86    0.48
   7   4  -4    2.79    0.51
  -7  -4   4    3.02    0.46
  -7  -4   4    1.71    0.42
  -7  -4   4    2.26    0.29
  -7  -4   4    2.16    0.44
   6   4  -4    8.25    0.48
   6   4  -4    8.58    0.59
   6   4  -4    8.25    0.62
   6   4  -4    8.41    0.60
  -6  -4   4    8.17    0.58
  -6  -4   4    8.54    0.46
  -6  -4   4    7.62    0.57
  -6  -4   4    7.92    0.59
   5   4  -4    4.37    0.33
   5   4  -4    4.22    0.42
   5   4  -4    4.82    0.45
   5   4  -4    4.41    0.46
  -5  -4   4    5.08    0.32
  -5  -4   4    4.73    0.43
  -5  -4   4    4.98    0.45
  -5  -4   4    4.00    0.42
   4   4  -4    5.21    0.42
   4   4  -4    6.55    0.69
   4   4  -4    4.87    0.40
   4   4  -4    4.78    0.38
  -4  -4   4    5.20    0.42
  -4  -4   4    4.82    0.41
  -4  -4   4    4.66    0.42
  -4  -4   4    4.56    0.40
   3   4  -4    6.18    0.42
   3   4  -4    6.08    0.41
  -3  -4   4    7.52    0.62
  -3  -4   4    5.74    0.42
  -3  -4   4    6.41    0.43
  -3  -4   4    6.20    0.42
   2   4  -4    1.95    0.26
   2   4  -4    1.99    0.25
   2   4  -4    2.18    0.26
  -2  -4   4    1.84    0.25
  -2  -4   4    2.24    0.26
  -2  -4   4    1.75    0.28
   1   4  -4    1.07    0.26
   1   4  -4    1.38    0.18
   1   4  -4    1.12    0.25
   1   4  -4    1.26    0.32
   1   4  -4    1.30    0.17
   1   4  -4    1.32    0.28
   1   4  -4    1.12    0.27
  -1  -4   4    1.01    0.26
  -1  -4   4    0.93    0.20
  -1  -4   4    1.15    0.24
  -1  -4   4    0.94    0.25
   0   4  -4  132.83    4.26
   0   4  -4  130.70    4.26
   0   4  -4  128.46    4.28
   0   4  -4  131.43    4.26
   0   4  -4  125.50    4.16
   0   4  -4  133.43    4.28
   0   4  -4  134.27    4.17
   0  -4   4  133.74    4.27
   0  -4   4  129.78    4.26
   0  -4   4  132.08    4.26
   0  -4   4  134.56    4.27
  -1   4  -4    7.32    0.44
  -1   4  -4    8.58    0.43
  -1   4  -4    7.63    0.45
  -1   4  -4    8.02    0.47
  -1   4  -4    8.13    0.47
  -1   4  -4    8.86    0.53
   1  -4   4    7.24    0.46
   1  -4   4    8.54    0.50
   1  -4   4    7.48    0.46
   1  -4   4    8.13    0.42
   1  -4   4    8.52    0.47
   1  -4   4    7.50    0.47
  -2   4  -4    1.45    0.36
  -2   4  -4    0.90    0.24
  -2   4  -4    1.54    0.28
  -2   4  -4    1.30    0.27
  -2   4  -4    1.28    0.28
   2  -4   4    1.04    0.26
   2  -4   4    0.85    0.22
   2  -4   4    1.54    0.48
   2  -4   4    0.55    0.23
   2  -4   4    0.99    0.29
   2  -4   4    2.10    0.43
  -3   4  -4   13.74    0.69
  -3   4  -4   13.61    0.74
  -3   4  -4   12.73    0.71
  -3   4  -4   12.96    0.68
  -3   4  -4   13.60    0.71
  -3   4  -4   11.89    0.66
   3  -4   4   12.95    0.72
   3  -4   4   12.04    0.69
   3  -4   4   13.97    0.69
   3  -4   4   13.50    0.68
  -4   4  -4    3.31    0.52
  -4   4  -4    2.73    0.39
  -4   4  -4    2.17    0.44
  -4   4  -4    2.23    0.44
  -4   4  -4    2.17    0.40
   4  -4   4    2.45    0.42
   4  -4   4    2.51    0.42
   4  -4   4    2.44    0.47
  -5   4  -4    7.43    0.59
  -5   4  -4    7.38    0.54
  -5   4  -4    6.40    0.59
  -5   4  -4    6.65    0.59
  -5   4  -4    7.38    0.62
   5  -4   4    7.04    0.62
   5  -4   4    6.39    0.59
   5  -4   4    6.13    0.55
  -6   4  -4    0.60    0.49
  -6   4  -4    1.10    0.36
  -6   4  -4    0.76    0.39
  -6   4  -4    0.59    0.43
   6  -4   4    0.96    0.42
   6  -4   4   -0.09    0.38
   6  -4   4   -0.40    0.56
   8   3  -4    0.03    0.51
   8   3  -4    0.17    0.42
  -8  -3   4   -0.34    0.35
   7   3  -4    3.13    0.63
   7   3  -4    3.09    0.53
   7   3  -4    2.31    0.58
  -7  -3   4    3.41    0.49
  -7  -3   4    3.24    0.35
  -7  -3   4    3.21    0.52
  -7  -3   4    3.24    0.50
   6   3  -4    0.83    0.31
   6   3  -4    0.33    0.30
   6   3  -4    1.10    0.39
   6   3  -4    0.65    0.30
  -6  -3   4    0.25    0.29
  -6  -3   4    0.54    0.23
  -6  -3   4    0.77    0.38
  -6  -3   4    0.37    0.27
   5   3  -4    0.30    0.23
   5   3  -4    0.13    0.20
   5   3  -4    0.36    0.24
   5   3  -4    0.34    0.20
  -5  -3   4    0.22    0.20
  -5  -3   4    0.41    0.19
  -5  -3   4   -0.15    0.29
  -5  -3   4    0.55    0.24
   4   3  -4    2.53    0.22
   4   3  -4    2.46    0.30
   4   3  -4    2.61    0.32
   4   3  -4    2.35    0.28
  -4  -3   4    3.39    0.33
  -4  -3   4    2.64    0.31
  -4  -3   4    2.72    0.32
  -4  -3   4    2.93    0.30
  -4  -3   4    2.36    0.20
   3   3  -4    5.29    0.37
   3   3  -4    5.37    0.36
   3   3  -4    5.47    0.36
   3   3  -4    4.85    0.34
  -3  -3   4    5.05    0.35
  -3  -3   4    5.02    0.35
  -3  -3   4    5.60    0.36
  -3  -3   4    5.40    0.35
   2   3  -4    5.75    0.35
   2   3  -4    5.58    0.35
   2   3  -4    6.02    0.37
  -2  -3   4    5.88    0.35
  -2  -3   4    5.03    0.35
  -2  -3   4    6.03    0.35
   1   3  -4    8.69    0.46
   1   3  -4    8.08    0.43
   1   3  -4    8.66    0.45
   1   3  -4    9.02    0.45
   1   3  -4    8.75    0.44
  -1  -3   4    8.60    0.44
  -1  -3   4    9.32    0.46
  -1  -3   4    8.84    0.45
  -1  -3   4    8.47    0.44
  -1  -3   4    8.62    0.44
   0   3  -4  112.16    3.55
   0   3  -4  105.26    3.46
   0   3  -4  111.62    3.55
   0   3  -4  117.60    3.56
   0   3  -4  105.61    3.56
   0  -3   4  105.68    3.46
   0  -3   4  113.47    3.56
   0  -3   4  110.04    3.55
   0  -3   4  102.75    3.55
   0  -3   4  109.85    3.56
   0  -3   4  113.90    3.56
  -1   3  -4   14.18    0.64
  -1   3  -4   15.13    0.69
  -1   3  -4   15.32    0.65
  -1   3  -4   12.93    0.77
  -1   3  -4   14.86    0.65
  -1   3  -4   14.62    0.61
   1  -3   4   14.46    0.64
   1  -3   4   14.36    0.65
   1  -3   4   14.75    0.65
   1  -3   4   15.39    0.64
   1  -3   4   14.40    0.66
   1  -3   4   13.98    0.59
  -2   3  -4    3.56    0.37
  -2   3  -4    2.93    0.35
  -2   3  -4    3.71    0.35
  -2   3  -4    3.67    0.34
  -2   3  -4    3.96    0.33
  -2   3  -4    3.56    0.30
   2  -3   4    3.41    0.32
   2  -3   4    3.78    0.30
   2  -3   4    3.40    0.32
   2  -3   4    3.86    0.35
   2  -3   4    3.80    0.28
   2  -3   4    3.63    0.31
  -3   3  -4    1.42    0.28
  -3   3  -4    1.89    0.34
  -3   3  -4    1.56    0.43
  -3   3  -4    1.45    0.35
  -3   3  -4    1.83    0.32
  -3   3  -4    1.49    0.27
   3  -3   4    1.38    0.32
   3  -3   4    1.68    0.28
   3  -3   4    1.89    0.31
   3  -3   4    1.33    0.26
   3  -3   4    2.07    0.43
   3  -3   4    1.61    0.31
  -4   3  -4    0.23    0.28
  -4   3  -4   -0.05    0.20
  -4   3  -4   -0.03    0.23
  -4   3  -4    0.42    0.26
  -4   3  -4    0.19    0.28
  -4   3  -4    0.26    0.23
   4  -3   4    0.62    0.26
   4  -3   4    0.08    0.21
   4  -3   4    0.24    0.28
   4  -3   4    0.11    0.20
  -5   3  -4    0.47    0.30
  -5   3  -4    0.93    0.37
  -5   3  -4    0.75    0.31
  -5   3  -4    0.14    0.24
  -5   3  -4    1.17    0.40
   5  -3   4    0.34    0.29
   5  -3   4    0.53    0.32
   5  -3   4    0.38    0.33
  -6   3  -4    5.25    0.70
  -6   3  -4    4.10    0.49
  -6   3  -4    4.14    0.85
  -6   3  -4    4.14    0.63
  -6   3  -4    3.78    0.59
   6  -3   4    3.12    0.53
   6  -3   4    4.63    0.58
   6  -3   4    3.66    0.55
  -7   3  -4    0.91    0.42
  -7   3  -4    2.47    0.85
  -7   3  -4    0.32    0.74
   7  -3   4    2.09    0.53
   8   2  -4    1.40    0.43
   8   2  -4    0.06    0.46
  -8  -2   4    0.75    0.39
  -8  -2   4    0.23    0.30
   7   2  -4    1.46    0.51
   7   2  -4    1.39    0.37
  -7  -2   4    0.64    0.32
  -7  -2   4    1.20    0.33
  -7  -2   4    1.13    0.35
   6   2  -4    2.73    0.38
   6   2  -4    2.23    0.30
   6   2  -4    2.95    0.45
  -6  -2   4    2.98    0.33
  -6  -2   4    2.85    0.45
  -6  -2   4    3.18    0.37
  -6  -2   4    1.78    0.36
   5   2  -4   27.92    1.03
   5   2  -4   28.05    1.15
   5   2  -4   26.78    1.13
  -5  -2   4   26.90    1.13
  -5  -2   4   27.41    1.12
  -5  -2   4   30.69    1.16
  -5  -2   4   26.89    1.11
   4   2  -4   54.70    2.02
   4   2  -4   53.56    1.78
   4   2  -4   59.02    2.01
   4   2  -4   54.78    1.89
   4   2  -4   49.58    1.87
  -4  -2   4   54.41    1.87
  -4  -2   4   53.27    1.88
  -4  -2   4   53.27    1.87
  -4  -2   4   52.39    1.78
   3   2  -4    1.34    0.23
   3   2  -4    0.88    0.20
   3   2  -4    1.05    0.22
   3   2  -4    1.14    0.24
  -3  -2   4    0.88    0.22
  -3  -2   4    0.91    0.20
  -3  -2   4    1.48    0.24
  -3  -2   4    0.98    0.21
   2   2  -4    2.60    0.24
   2   2  -4    3.48    0.25
   2   2  -4    3.06    0.25
   2   2  -4    2.88    0.25
  -2  -2   4    3.45    0.26
  -2  -2   4    3.14    0.25
  -2  -2   4    2.90    0.24
  -2  -2   4    3.10    0.25
   1   2  -4    0.38    0.18
   1   2  -4    0.17    0.14
   1   2  -4    0.21    0.13
   1   2  -4    0.24    0.14
  -1  -2   4    0.26    0.24
  -1  -2   4    0.48    0.15
  -1  -2   4    0.15    0.12
  -1  -2   4    0.07    0.12
   0   2  -4   19.51    0.73
   0   2  -4   18.57    0.75
   0   2  -4   18.95    0.72
   0   2  -4   20.74    0.77
   0   2  -4   17.22    0.65
   0   2  -4   19.31    0.73
   0  -2   4   20.13    0.73
   0  -2   4   18.73    0.73
   0  -2   4   17.96    0.65
   0  -2   4   19.10    0.73
   0  -2   4   17.61    0.73
  -1   2  -4   22.81    0.86
  -1   2  -4   22.11    0.83
  -1   2  -4   22.75    0.86
  -1   2  -4   22.73    0.86
  -1   2  -4   21.83    0.89
  -1   2  -4   22.55    0.87
   1  -2   4   22.87    0.87
   1  -2   4   24.34    0.93
   1  -2   4   22.03    0.96
   1  -2   4   23.47    0.86
   1  -2   4   24.08    0.87
   1  -2   4   21.69    0.88
  -2   2  -4  213.49    6.92
  -2   2  -4  217.12    6.89
  -2   2  -4  227.11    6.92
  -2   2  -4  215.10    6.91
  -2   2  -4  227.34    6.94
  -2   2  -4  216.94    6.94
   2  -2   4  215.16    6.92
   2  -2   4  220.36    6.92
   2  -2   4  213.79    7.11
   2  -2   4  228.26    7.02
   2  -2   4  221.34    6.93
   2  -2   4  216.44    6.87
  -3   2  -4   15.67    0.72
  -3   2  -4   16.22    0.73
  -3   2  -4   16.34    0.72
  -3   2  -4   15.88    0.70
  -3   2  -4   15.10    0.72
  -3   2  -4   15.21    0.71
   3  -2   4   15.61    0.73
   3  -2   4   15.55    0.70
   3  -2   4   15.25    0.71
   3  -2   4   15.83    0.73
   3  -2   4   16.37    0.68
   3  -2   4   15.44    0.71
  -4   2  -4    0.32    0.23
  -4   2  -4    0.29    0.25
  -4   2  -4    0.14    0.20
  -4   2  -4    0.15    0.24
  -4   2  -4    0.17    0.21
  -4   2  -4    0.17    0.24
   4  -2   4   -0.19    0.20
   4  -2   4    0.12    0.23
   4  -2   4    0.17    0.17
   4  -2   4    0.38    0.21
   4  -2   4    0.19    0.22
   4  -2   4   -0.18    0.18
  -5   2  -4    6.31    0.46
  -5   2  -4    6.03    0.48
  -5   2  -4    5.80    0.50
  -5   2  -4    7.35    0.52
  -5   2  -4    7.48    0.56
   5  -2   4    5.92    0.49
   5  -2   4    5.24    0.72
   5  -2   4    5.25    0.47
   5  -2   4    5.81    0.51
   5  -2   4    5.67    0.47
  -6   2  -4    1.33    0.38
  -6   2  -4    0.89    0.31
  -6   2  -4    0.71    0.30
  -6   2  -4    0.92    0.39
   6  -2   4    1.15    0.34
   6  -2   4    0.71    0.39
   6  -2   4    0.36    0.36
  -7   2  -4    1.16    0.46
  -7   2  -4    1.11    0.43
  -7   2  -4    0.46    0.39
  -7   2  -4    1.00    0.33
   7  -2   4    0.48    0.44
   7  -2   4    1.51    0.47
   8   1  -4    8.77    0.72
  -8  -1   4    6.72    0.58
  -8  -1   4    6.86    0.66
   7   1  -4    2.22    0.41
   7   1  -4    3.04    0.53
   7   1  -4    1.41    0.43
  -7  -1   4    2.24    0.43
  -7  -1   4    2.68    0.45
  -7  -1   4    2.28    0.38
  -7  -1   4    2.88    0.47
   6   1  -4    3.08    0.35
   6   1  -4    3.65    0.39
   6   1  -4    3.82    0.43
   6   1  -4    4.51    0.46
  -6  -1   4    4.11    0.39
  -6  -1   4    4.61    0.40
  -6  -1   4    4.10    0.41
  -6  -1   4    4.01    0.41
   5   1  -4    0.17    0.26
   5   1  -4    0.02    0.19
   5   1  -4   -0.26    0.22
   5   1  -4    0.05    0.18
  -5  -1   4    0.36    0.22
  -5  -1   4    0.14    0.21
  -5  -1   4    0.27    0.25
  -5  -1   4    0.09    0.22
   4   1  -4    0.05    0.16
   4   1  -4    0.13    0.15
   4   1  -4    0.01    0.19
   4   1  -4    0.14    0.19
  -4  -1   4    0.21    0.16
  -4  -1   4    0.12    0.16
  -4  -1   4   -0.04    0.17
  -4  -1   4   -0.04    0.17
   3   1  -4   60.21    2.04
   3   1  -4   61.02    1.96
   3   1  -4   62.21    2.02
   3   1  -4   59.56    2.03
  -3  -1   4   58.76    2.03
  -3  -1   4   61.25    1.98
  -3  -1   4   61.91    2.01
  -3  -1   4   62.36    2.03
   2   1  -4   18.28    0.74
   2   1  -4   20.06    0.75
   2   1  -4   21.13    0.74
   2   1  -4   19.87    0.74
  -2  -1   4   21.57    0.75
  -2  -1   4   20.27    0.74
  -2  -1   4   20.95    0.75
  -2  -1   4   20.18    0.75
   1   1  -4    0.07    0.11
   1   1  -4    0.24    0.09
   1   1  -4    0.08    0.19
  -1  -1   4    0.12    0.11
  -1  -1   4    0.13    0.11
  -1  -1   4    0.14    0.10
  -1  -1   4    0.11    0.14
   0   1  -4   60.00    2.08
   0   1  -4   67.57    2.07
   0   1  -4   61.42    2.08
   0   1  -4   65.58    2.07
   0   1  -4   60.30    2.06
   0  -1   4   64.67    2.06
   0  -1   4   67.35    2.07
   0  -1   4   61.56    2.06
   0  -1   4   62.93    2.08
   0  -1   4   69.35    2.07
  -1   1  -4   13.44    0.55
  -1   1  -4   14.73    0.57
  -1   1  -4   15.35    0.59
  -1   1  -4   15.03    0.59
  -1   1  -4   14.05    0.60
  -1   1  -4   14.64    0.58
   1  -1   4   14.64    0.58
   1  -1   4   14.77    0.58
   1  -1   4   14.87    0.58
   1  -1   4   14.51    0.58
   1  -1   4   14.19    0.61
   1  -1   4   13.78    0.55
  -2   1  -4   65.22    2.16
  -2   1  -4   66.50    2.15
  -2   1  -4   64.19    2.16
  -2   1  -4   66.05    2.14
  -2   1  -4   64.18    2.14
  -2   1  -4   62.36    2.14
   2  -1   4   65.16    2.15
   2  -1   4   63.46    2.16
   2  -1   4   64.63    2.13
   2  -1   4   65.56    2.15
   2  -1   4   63.90    2.16
   2  -1   4   62.85    2.15
  -3   1  -4    0.39    0.21
  -3   1  -4    0.75    0.21
  -3   1  -4    0.47    0.18
  -3   1  -4    0.32    0.18
  -3   1  -4    0.57    0.21
   3  -1   4    0.31    0.19
   3  -1   4    0.38    0.19
   3  -1   4    0.40    0.18
   3  -1   4    0.44    0.21
   3  -1   4    0.46    0.22
   3  -1   4    0.60    0.17
  -4   1  -4    0.67    0.26
  -4   1  -4    0.58    0.24
  -4   1  -4    0.87    0.24
  -4   1  -4    0.97    0.25
  -4   1  -4    0.53    0.23
  -4   1  -4    1.05    0.26
   4  -1   4    0.92    0.23
   4  -1   4    0.75    0.28
   4  -1   4    0.56    0.24
   4  -1   4    0.73    0.26
   4  -1   4    0.89    0.27
   4  -1   4    0.50    0.20
  -5   1  -4    0.22    0.29
  -5   1  -4    0.48    0.25
  -5   1  -4    0.33    0.27
  -5   1  -4    0.61    0.33
  -5   1  -4    0.67    0.27
   5  -1   4    0.38    0.24
   5  -1   4    0.69    0.30
   5  -1   4    0.96    0.34
   5  -1   4    1.09    0.30
  -6   1  -4    7.44    0.60
  -6   1  -4    6.18    0.51
  -6   1  -4    6.26    0.54
  -6   1  -4    6.74    0.59
   6  -1   4    7.08    0.54
   6  -1   4    7.19    0.55
   6  -1   4    7.32    0.60
  -7   1  -4    8.35    0.63
  -7   1  -4    7.89    0.66
  -7   1  -4    9.06    0.66
  -7   1  -4    7.30    0.64
   7  -1   4   11.18    1.60
   7  -1   4    8.01    0.69
   7  -1   4    6.74    0.60
  -8   1  -4    6.81    0.74
  -8   1  -4    6.63    0.68
   8  -1   4    6.53    0.68
   8   0  -4   -0.60    0.40
  -8   0   4    0.71    0.40
  -8   0   4    0.24    0.41
   7   0  -4   11.38    0.74
  -7   0   4   11.51    0.68
  -7   0   4    9.30    0.76
  -7   0   4   11.44    0.70
   6   0  -4    0.82    0.28
   6   0  -4    0.69    0.30
  -6   0   4    0.36    0.23
  -6   0   4    0.35    0.27
  -6   0   4    0.28    0.27
   5   0  -4    0.43    0.26
   5   0  -4   -0.04    0.26
   5   0  -4    0.55    0.22
  -5   0   4    0.52    0.23
  -5   0   4    0.29    0.23
  -5   0   4    0.54    0.25
  -5   0   4    0.41    0.23
   4   0  -4    4.44    0.34
   4   0  -4    4.32    0.32
   4   0  -4    4.04    0.30
   4   0  -4    4.33    0.29
   4   0  -4    4.59    0.35
  -4   0   4    3.89    0.29
  -4   0   4    4.26    0.37
  -4   0   4    4.53    0.34
  -4   0   4    4.21    0.32
  -4   0   4    4.46    0.31
   3   0  -4   85.18    2.65
   3   0  -4   84.14    2.67
   3   0  -4   77.91    2.69
   3   0  -4   81.28    2.67
   3   0  -4   80.79    2.66
  -3   0   4   84.63    2.70
  -3   0   4   82.36    2.66
  -3   0   4   82.11    2.67
   2   0  -4    1.53    0.16
   2   0  -4    1.74    0.14
   2   0  -4    1.38    0.14
  -2   0   4    1.48    0.17
  -2   0   4    1.69    0.17
  -2   0   4    1.61    0.15
   1   0  -4   95.42    3.11
   1   0  -4  103.44    3.11
  -1   0   4   99.87    3.11
  -1   0   4   99.96    3.11
   0   0  -4   24.09    0.81
   0   0  -4   23.10    0.86
   0   0  -4   26.56    0.82
   0   0  -4   25.01    0.82
   0   0   4   23.15    0.81
   0   0   4   24.61    0.87
   0   0   4   27.42    0.92
   0   0   4   24.05    0.82
  -1   0  -4    1.02    0.16
  -1   0  -4    0.89    0.16
  -1   0  -4    0.68    0.16
  -1   0  -4    1.06    0.21
  -1   0  -4    0.63    0.16
   1   0   4    1.13    0.18
   1   0   4    0.94    0.16
   1   0   4    0.75    0.15
   1   0   4    0.80    0.16
   1   0   4    0.80    0.19
   1   0   4    0.70    0.15
  -2   0  -4    0.40    0.21
  -2   0  -4    0.23    0.15
  -2   0  -4    0.44    0.18
  -2   0  -4    0.16    0.16
  -2   0  -4    0.19    0.15
  -2   0  -4    0.17    0.15
   2   0   4    0.35    0.14
   2   0   4    0.41    0.18
   2   0   4    0.45    0.19
   2   0   4    0.34    0.16
   2   0   4    0.34    0.17
   2   0   4    0.53    0.18
  -3   0  -4   24.97    0.97
  -3   0  -4   26.11    0.99
  -3   0  -4   24.82    0.99
  -3   0  -4   25.13    0.98
  -3   0  -4   26.39    0.98
  -3   0  -4   24.09    0.96
   3   0   4   25.44    1.00
   3   0   4   26.56    0.99
   3   0   4   25.06    0.96
   3   0   4   25.04    0.97
   3   0   4   26.23    0.98
   3   0   4   25.25    0.97
  -4   0  -4    2.24    0.35
  -4   0  -4    2.80    0.36
  -4   0  -4    2.99    0.39
  -4   0  -4    2.46    0.34
  -4   0  -4    2.56    0.37
  -4   0  -4    2.50    0.32
   4   0   4    2.15    0.34
   4   0   4    2.78    0.38
   4   0   4    2.44    0.34
   4   0   4    2.65    0.37
   4   0   4    2.05    0.35
   4   0   4    2.32    0.33
  -5   0  -4    5.51    0.47
  -5   0  -4    5.45    0.47
  -5   0  -4    6.33    0.46
  -5   0  -4    5.73    0.43
  -5   0  -4    5.96    0.47
   5   0   4    5.22    0.47
   5   0   4    5.71    0.47
   5   0   4    5.71    0.46
   5   0   4    5.95    0.45
  -6   0  -4    4.15    0.55
  -6   0  -4    3.73    0.55
  -6   0  -4    3.90    0.51
  -6   0  -4    3.13    0.51
   6   0   4    3.54    0.49
   6   0   4    3.92    0.53
   6   0   4    3.36    0.49
   6   0   4    3.27    0.54
  -7   0  -4    4.63    0.51
  -7   0  -4    4.99    0.52
  -7   0  -4    5.40    0.53
  -7   0  -4    5.83    0.53
   7   0   4    5.12    0.60
   7   0   4    5.76    0.56
  -8   0  -4    1.22    0.48
  -8   0  -4    0.28    0.39
  -8   0  -4    0.61    0.42
   8   0   4    0.62    0.49
   8   0   4    1.31    0.53
  -8   1   4    2.90    0.88
  -8   1   4    3.13    0.57
   7  -1  -4    0.75    0.40
  -7   1   4    0.57    0.38
  -7   1   4    0.94    0.44
  -7   1   4    0.62    0.33
   6  -1  -4    1.78    0.36
   6  -1  -4    2.41    0.44
   6  -1  -4    2.70    0.42
  -6   1   4    1.75    0.39
  -6   1   4    2.01    0.41
  -6   1   4    1.95    0.38
   5  -1  -4    0.07    0.26
   5  -1  -4    0.37    0.18
  -5   1   4    0.59    0.25
  -5   1   4    0.41    0.25
  -5   1   4    0.23    0.20
   4  -1  -4    1.71    0.31
   4  -1  -4    1.72    0.27
   4  -1  -4    1.30    0.24
   4  -1  -4    1.62    0.27
   4  -1  -4    2.04    0.28
  -4   1   4    1.55    0.27
  -4   1   4    2.04    0.31
  -4   1   4    1.75    0.29
   3  -1  -4   56.66    1.89
   3  -1  -4   54.91    1.87
   3  -1  -4   54.36    1.84
   3  -1  -4   58.33    1.85
  -3   1   4   56.65    1.87
  -3   1   4   56.06    1.89
  -3   1   4   57.38    1.89
   2  -1  -4   24.14    0.88
  -2   1   4   22.17    0.81
  -2   1   4   22.05    0.78
  -2   1   4   22.09    0.79
  -1   1   4   49.92    1.62
  -1   1   4   49.86    1.62
   0  -1  -4   89.17    2.91
   0  -1  -4   96.68    2.89
   0   1   4   88.47    2.90
   0   1   4   92.02    2.88
  -1  -1  -4    8.07    0.39
  -1  -1  -4    8.19    0.34
  -1  -1  -4    8.02    0.35
  -1  -1  -4    8.26    0.35
  -1  -1  -4    7.87    0.34
  -1  -1  -4    7.96    0.35
   1   1   4    8.39    0.39
   1   1   4    7.83    0.34
   1   1   4    7.77    0.34
   1   1   4    7.99    0.35
   1   1   4    7.68    0.34
   1   1   4    8.32    0.33
  -2  -1  -4    0.87    0.19
  -2  -1  -4    0.60    0.18
  -2  -1  -4    0.83    0.19
  -2  -1  -4    0.48    0.18
  -2  -1  -4    0.82    0.19
   2   1   4    0.69    0.20
   2   1   4    0.63    0.18
   2   1   4    0.68    0.20
   2   1   4    0.74    0.18
   2   1   4    0.86    0.20
   2   1   4    0.45    0.19
  -3  -1  -4  168.23    5.47
  -3  -1  -4  167.49    5.45
  -3  -1  -4  165.76    5.45
  -3  -1  -4  168.49    5.43
  -3  -1  -4  173.09    5.44
  -3  -1  -4  178.81    5.46
   3   1   4  172.95    5.44
   3   1   4  172.89    5.47
   3   1   4  176.18    5.45
   3   1   4  168.48    5.46
   3   1   4  176.57    5.47
   3   1   4  172.02    5.45
  -4  -1  -4    0.36    0.21
  -4  -1  -4    0.38    0.22
  -4  -1  -4    0.40    0.21
  -4  -1  -4    0.36    0.17
  -4  -1  -4    0.15    0.21
  -4  -1  -4    0.18    0.18
   4   1   4    0.42    0.18
   4   1   4    0.25    0.18
   4   1   4    0.17    0.20
   4   1   4    0.23    0.22
   4   1   4    0.44    0.18
   4   1   4    0.11    0.19
  -5  -1  -4    3.60    0.35
  -5  -1  -4    4.04    0.39
  -5  -1  -4    3.98    0.40
  -5  -1  -4    3.53    0.37
  -5  -1  -4    2.70    0.36
   5   1   4    3.12    0.35
   5   1   4    3.77    0.41
   5   1   4    3.03    0.36
   5   1   4    3.76    0.37
   5   1   4    3.18    0.33
  -6  -1  -4    0.77    0.29
  -6  -1  -4    0.40    0.30
  -6  -1  -4    0.50    0.28
  -6  -1  -4    0.74    0.30
  -6  -1  -4    0.81    0.34
   6   1   4    0.35    0.32
   6   1   4    0.41    0.29
   6   1   4    0.95    0.33
   6   1   4    0.61    0.29
  -7  -1  -4    1.48    0.38
  -7  -1  -4    1.44    0.40
  -7  -1  -4    1.46    0.45
  -7  -1  -4    1.54    0.47
   7   1   4    1.30    0.42
   7   1   4    1.19    0.40
   7   1   4    1.13    0.42
  -8  -1  -4    0.50    0.41
  -8  -1  -4    1.03    0.43
  -8  -1  -4    1.19    0.48
  -8  -1  -4    0.49    0.37
   8   1   4    0.40    0.40
   8   1   4    1.61    0.47
   7  -2  -4    3.27    0.58
  -7   2   4    2.63    0.49
  -7   2   4    3.78    0.58
  -7   2   4    3.98    0.56
   6  -2  -4    6.31    0.47
   6  -2  -4    6.15    0.65
   6  -2  -4    5.93    0.53
  -6   2   4    7.53    0.52
  -6   2   4    5.46    0.52
  -6   2   4    5.58    0.47
   5  -2  -4    0.66    0.28
   5  -2  -4    1.04    0.30
   5  -2  -4    0.99    0.32
  -5   2   4    0.58    0.31
  -5   2   4    0.58    0.24
  -5   2   4    0.79    0.25
   4  -2  -4    3.60    0.32
   4  -2  -4    3.43    0.30
   4  -2  -4    3.65    0.33
   4  -2  -4    3.83    0.28
   4  -2  -4    3.56    0.30
  -4   2   4    3.84    0.31
  -4   2   4    3.50    0.30
  -4   2   4    3.80    0.35
   3  -2  -4    0.30    0.13
   3  -2  -4    0.18    0.14
   3  -2  -4    0.16    0.16
   3  -2  -4    0.04    0.10
  -3   2   4    0.12    0.13
  -3   2   4    0.10    0.13
  -3   2   4    0.12    0.15
   2  -2  -4   55.50    1.89
  -2   2   4   57.91    1.88
  -2   2   4   55.70    1.82
  -2   2   4   56.31    1.83
  -1   2   4   64.83    2.00
  -1   2   4   59.70    1.99
  -1   2   4   57.23    1.98
  -1   2   4   61.65    2.00
   0  -2  -4   13.37    0.52
   0   2   4   12.47    0.54
   0   2   4   14.24    0.58
   0   2   4   13.36    0.58
  -1  -2  -4   14.05    0.52
  -1  -2  -4   13.75    0.58
  -1  -2  -4   14.66    0.56
  -1  -2  -4   14.46    0.53
  -1  -2  -4   14.46    0.54
   1   2   4   13.63    0.53
   1   2   4   13.26    0.52
   1   2   4   14.12    0.60
  -2  -2  -4    1.20    0.21
  -2  -2  -4    1.60    0.24
  -2  -2  -4    1.05    0.20
  -2  -2  -4    1.51    0.25
  -2  -2  -4    1.46    0.21
   2   2   4    1.57    0.24
   2   2   4    1.80    0.25
   2   2   4    1.59    0.23
   2   2   4    1.32    0.21
   2   2   4    1.65    0.24
   2   2   4    1.43    0.22
  -3  -2  -4    2.58    0.32
  -3  -2  -4    1.90    0.24
  -3  -2  -4    2.11    0.24
  -3  -2  -4    2.20    0.26
  -3  -2  -4    2.07    0.26
  -3  -2  -4    2.22    0.28
   3   2   4    1.97    0.25
   3   2   4    2.03    0.26
   3   2   4    2.13    0.25
   3   2   4    2.81    0.26
   3   2   4    3.03    0.35
   3   2   4    2.28    0.25
  -4  -2  -4    2.43    0.28
  -4  -2  -4    2.16    0.25
  -4  -2  -4    1.80    0.32
  -4  -2  -4    2.83    0.39
  -4  -2  -4    2.36    0.26
  -4  -2  -4    2.47    0.29
   4   2   4    2.79    0.37
   4   2   4    2.49    0.28
   4   2   4    1.92    0.26
   4   2   4    2.40    0.30
   4   2   4    3.11    0.41
   4   2   4    2.22    0.26
  -5  -2  -4    2.87    0.43
  -5  -2  -4    2.66    0.40
  -5  -2  -4    3.22    0.44
  -5  -2  -4    2.62    0.35
  -5  -2  -4    2.77    0.40
   5   2   4    3.49    0.45
   5   2   4    2.75    0.42
   5   2   4    3.23    0.46
   5   2   4    3.52    0.49
   5   2   4    2.58    0.32
  -6  -2  -4    1.36    0.34
  -6  -2  -4    0.90    0.33
  -6  -2  -4    1.55    0.66
  -6  -2  -4    1.69    0.50
  -6  -2  -4    1.22    0.37
   6   2   4    1.04    0.35
   6   2   4    0.73    0.29
   6   2   4    1.47    0.36
  -7  -2  -4    1.68    0.42
  -7  -2  -4    1.07    0.32
  -7  -2  -4    2.01    0.42
  -7  -2  -4    1.00    0.57
   7   2   4    1.61    0.41
   7   2   4    1.14    0.42
   7   2   4    1.64    0.44
  -8  -2  -4    0.22    0.34
  -8  -2  -4    1.10    0.40
  -8  -2  -4    0.32    0.42
   8   2   4    0.84    0.40
   8   2   4    0.94    0.40
   7  -3  -4    2.97    0.53
  -7   3   4    3.41    0.56
  -7   3   4    1.74    0.56
   6  -3  -4    0.86    0.33
   6  -3  -4    0.40    0.31
   6  -3  -4    0.14    0.31
  -6   3   4    0.44    0.28
  -6   3   4    1.46    0.37
  -6   3   4    0.53    0.34
   5  -3  -4    3.24    0.33
   5  -3  -4    2.67    0.34
  -5   3   4    2.33    0.43
  -5   3   4    2.91    0.34
   4  -3  -4    0.41    0.19
   4  -3  -4    0.40    0.21
  -4   3   4    0.20    0.23
  -4   3   4   -0.01    0.21
  -4   3   4    0.34    0.20
   3  -3  -4    1.29    0.23
   3  -3  -4    1.03    0.25
   3  -3  -4    1.16    0.16
   3  -3  -4    1.78    0.30
  -3   3   4    1.57    0.30
  -3   3   4    1.08    0.22
  -3   3   4    1.23    0.22
   2  -3  -4    2.61    0.25
   2  -3  -4    2.63    0.26
  -2   3   4    2.82    0.20
  -2   3   4    2.51    0.20
  -2   3   4    2.15    0.26
  -2   3   4    3.13    0.26
  -2   3   4    2.83    0.25
   1  -3  -4   19.58    0.77
  -1   3   4   19.00    0.75
  -1   3   4   19.32    0.76
  -1   3   4   19.23    0.67
  -1   3   4   18.45    0.75
   0  -3  -4   90.14    2.78
   0   3   4   84.24    2.69
   0   3   4   84.14    2.78
   0   3   4   82.54    2.76
   0   3   4   84.16    2.78
   0   3   4   87.29    2.69
  -1  -3  -4    4.83    0.29
  -1  -3  -4    4.56    0.24
  -1  -3  -4    4.77    0.28
  -1  -3  -4    4.46    0.25
  -1  -3  -4    4.29    0.26
   1   3   4    4.81    0.26
   1   3   4    4.86    0.29
   1   3   4    4.42    0.32
   1   3   4    4.66    0.31
   1   3   4    4.73    0.26
  -2  -3  -4    0.61    0.19
  -2  -3  -4    0.90    0.25
  -2  -3  -4    0.93    0.21
  -2  -3  -4    0.77    0.18
  -2  -3  -4    0.80    0.18
   2   3   4    0.49    0.21
   2   3   4    0.71    0.18
   2   3   4    0.40    0.15
   2   3   4    0.64    0.19
   2   3   4    1.12    0.21
   2   3   4    0.76    0.19
  -3  -3  -4   18.01    0.74
  -3  -3  -4   16.97    0.75
  -3  -3  -4   18.25    0.73
  -3  -3  -4   17.91    0.76
  -3  -3  -4   17.72    0.75
  -3  -3  -4   19.05    0.84
   3   3   4   18.61    0.78
   3   3   4   18.73    0.76
   3   3   4   17.45    0.73
   3   3   4   18.10    0.76
   3   3   4   16.77    0.72
   3   3   4   18.11    0.74
  -4  -3  -4    0.29    0.21
  -4  -3  -4    0.50    0.19
  -4  -3  -4    0.30    0.21
  -4  -3  -4    0.29    0.21
  -4  -3  -4    0.43    0.20
  -4  -3  -4    0.46    0.20
   4   3   4    0.60    0.23
   4   3   4    0.02    0.19
   4   3   4    0.24    0.16
   4   3   4    0.39    0.21
   4   3   4    0.31    0.21
   4   3   4    0.33    0.20
  -5  -3  -4    7.78    0.56
  -5  -3  -4    7.75    0.52
  -5  -3  -4    8.05    0.50
  -5  -3  -4    7.46    0.49
  -5  -3  -4    7.59    0.51
   5   3   4    8.43    0.53
   5   3   4    7.59    0.51
   5   3   4    8.21    0.60
   5   3   4    7.85    0.53
   5   3   4    7.49    0.52
  -6  -3  -4    3.10    0.41
  -6  -3  -4    3.45    0.39
  -6  -3  -4    3.98    0.47
  -6  -3  -4    4.06    0.55
  -6  -3  -4    3.30    0.43
   6   3   4    3.71    0.43
   6   3   4    3.90    0.45
   6   3   4    3.63    0.44
   6   3   4    3.50    0.43
  -7  -3  -4   -0.02    0.29
  -7  -3  -4    0.12    0.30
  -7  -3  -4    0.56    0.31
  -7  -3  -4    0.78    0.37
   7   3   4    0.39    0.57
   7   3   4    0.73    0.39
   7   3   4    0.83    0.35
  -8  -3  -4    3.89    0.59
  -8  -3  -4    3.34    0.54
  -8  -3  -4    2.98    0.51
   8   3   4    2.89    0.51
   8   3   4    3.24    0.58
   6  -4  -4    4.49    0.56
   6  -4  -4    5.84    0.55
  -6   4   4    5.04    0.57
  -6   4   4    5.07    0.49
  -6   4   4    6.72    0.53
   5  -4  -4    0.88    0.27
   5  -4  -4    1.47    0.33
   5  -4  -4    0.98    0.32
  -5   4   4    1.20    0.32
  -5   4   4    1.47    0.38
  -5   4   4    1.17    0.30
   4  -4  -4    1.49    0.33
   4  -4  -4    0.89    0.25
   4  -4  -4    1.59    0.28
  -4   4   4    0.58    0.29
  -4   4   4    1.33    0.29
  -4   4   4    1.13    0.25
   3  -4  -4    0.68    0.22
   3  -4  -4    0.88    0.18
   3  -4  -4    0.56    0.20
  -3   4   4    0.79    0.27
  -3   4   4    0.48    0.21
  -3   4   4    1.04    0.27
  -3   4   4    0.84    0.21
   2  -4  -4    1.32    0.26
   2  -4  -4    1.08    0.19
  -2   4   4    1.21    0.25
  -2   4   4    1.57    0.31
  -2   4   4    1.42    0.21
  -2   4   4    1.37    0.30
  -2   4   4    1.47    0.20
   1  -4  -4   17.68    0.76
  -1   4   4   17.99    0.75
  -1   4   4   17.59    0.74
  -1   4   4   18.19    0.76
  -1   4   4   17.58    0.67
  -1   4   4   16.98    0.66
   0  -4  -4    0.56    0.25
   0  -4  -4    0.70    0.23
   0  -4  -4    0.84    0.15
   0  -4  -4    0.65    0.25
   0  -4  -4    0.63    0.13
   0   4   4    0.67    0.30
   0   4   4    0.80    0.15
   0   4   4    0.77    0.20
   0   4   4    0.53    0.17
  -1  -4  -4   20.56    0.83
  -1  -4  -4   21.71    0.79
  -1  -4  -4   23.09    0.87
  -1  -4  -4   21.28    0.82
  -1  -4  -4   21.64    0.81
   1   4   4   23.37    0.88
   1   4   4   22.72    0.82
   1   4   4   23.08    0.90
   1   4   4   21.83    0.81
   1   4   4   22.13    0.85
  -2  -4  -4    8.63    0.43
  -2  -4  -4    9.22    0.46
  -2  -4  -4    8.63    0.42
   2   4   4    8.93    0.49
   2   4   4    9.06    0.46
   2   4   4    8.52    0.44
   2   4   4    9.25    0.43
   2   4   4    9.02    0.44
   2   4   4    8.99    0.44
   2   4   4    9.14    0.45
  -3  -4  -4   23.80    0.93
  -3  -4  -4   24.73    0.94
  -3  -4  -4   23.82    0.93
  -3  -4  -4   22.57    0.93
   3   4   4   22.32    0.91
   3   4   4   24.50    0.94
   3   4   4   22.58    0.91
   3   4   4   22.70    0.91
   3   4   4   24.58    0.93
  -4  -4  -4    4.67    0.36
  -4  -4  -4    5.35    0.41
  -4  -4  -4    4.35    0.39
  -4  -4  -4    4.74    0.37
  -4  -4  -4    5.13    0.38
   4   4   4    4.86    0.39
   4   4   4    4.41    0.37
   4   4   4    4.44    0.35
   4   4   4    5.03    0.37
   4   4   4    4.62    0.36
   4   4   4    4.99    0.38
   4   4   4    4.54    0.39
  -5  -4  -4    0.58    0.30
  -5  -4  -4    0.22    0.24
  -5  -4  -4    0.47    0.23
  -5  -4  -4    0.77    0.33
  -5  -4  -4    1.16    0.31
   5   4   4    0.41    0.26
   5   4   4    0.52    0.28
   5   4   4    0.49    0.31
   5   4   4    0.37    0.23
  -6  -4  -4    3.26    0.37
  -6  -4  -4    4.29    0.59
  -6  -4  -4    3.36    0.42
  -6  -4  -4    4.13    0.44
  -6  -4  -4    3.52    0.44
   6   4   4    3.79    0.44
   6   4   4    3.81    0.44
   6   4   4    3.62    0.44
   6   4   4    4.24    0.57
  -7  -4  -4    1.81    0.42
  -7  -4  -4    2.01    0.40
  -7  -4  -4    1.51    0.46
   7   4   4    1.64    0.44
   7   4   4    1.42    0.39
   7   4   4    2.15    0.48
  -8  -4  -4    1.46    0.46
  -8  -4  -4    1.03    0.39
  -8  -4  -4    0.20    0.40
   8   4   4    0.68    0.39
   8   4   4    0.64    0.35
   5  -5  -4    3.51    0.44
   5  -5  -4    3.24    0.44
  -5   5   4    3.13    0.39
  -5   5   4    4.13    0.62
  -5   5   4    3.34    0.39
   4  -5  -4    6.53    0.46
   4  -5  -4    5.85    0.45
   4  -5  -4    5.29    0.39
  -4   5   4    5.98    0.46
  -4   5   4    5.84    0.42
  -4   5   4    4.89    0.49
   3  -5  -4   14.84    0.62
   3  -5  -4   13.82    0.66
   3  -5  -4   14.45    0.67
  -3   5   4   13.98    0.67
  -3   5   4   14.08    0.65
  -3   5   4   13.88    0.73
  -3   5   4   12.20    0.71
   2  -5  -4    5.15    0.43
   2  -5  -4    4.75    0.34
   2  -5  -4    5.60    0.32
  -2   5   4    5.12    0.43
  -2   5   4    4.42    0.34
  -2   5   4    4.76    0.39
  -2   5   4    4.87    0.34
   1  -5  -4    2.80    0.23
   1  -5  -4    2.74    0.24
   1  -5  -4    2.46    0.25
   1  -5  -4    3.21    0.34
  -1   5   4    2.59    0.24
  -1   5   4    2.33    0.27
  -1   5   4    2.52    0.33
  -1   5   4    2.37    0.24
  -1   5   4    2.66    0.28
   0  -5  -4   11.53    0.53
   0  -5  -4   13.56    0.85
   0  -5  -4   12.45    0.55
   0  -5  -4   12.72    0.52
   0   5   4   12.43    0.60
   0   5   4   11.82    0.54
   0   5   4   12.37    0.54
   0   5   4   13.02    0.64
   0   5   4   12.40    0.63
  -1  -5  -4    7.13    0.37
  -1  -5  -4    6.47    0.39
  -1  -5  -4    7.74    0.43
  -1  -5  -4    6.56    0.38
   1   5   4    6.90    0.38
   1   5   4    7.36    0.39
   1   5   4    7.38    0.46
   1   5   4    7.67    0.41
   1   5   4    7.01    0.37
   1   5   4    7.58    0.46
  -2  -5  -4    2.40    0.26
  -2  -5  -4    1.96    0.23
  -2  -5  -4    2.33    0.25
  -2  -5  -4    2.38    0.26
   2   5   4    1.98    0.27
   2   5   4    2.45    0.26
   2   5   4    2.55    0.32
   2   5   4    2.06    0.23
   2   5   4    2.48    0.25
   2   5   4    2.20    0.25
   2   5   4    2.22    0.24
  -3  -5  -4    1.00    0.27
  -3  -5  -4    1.16    0.26
  -3  -5  -4    1.23    0.27
  -3  -5  -4    1.44    0.25
   3   5   4    1.21    0.30
   3   5   4    0.90    0.25
   3   5   4    1.06    0.28
   3   5   4    1.77    0.30
   3   5   4    1.15    0.25
   3   5   4    1.41    0.27
  -4  -5  -4    0.48    0.21
  -4  -5  -4    1.13    0.26
  -4  -5  -4    0.43    0.21
  -4  -5  -4    0.93    0.27
  -4  -5  -4    0.77    0.26
   4   5   4    0.83    0.26
   4   5   4    1.03    0.27
   4   5   4    1.09    0.28
   4   5   4    0.76    0.27
   4   5   4    1.50    0.32
   4   5   4    1.34    0.29
  -5  -5  -4    0.47    0.23
  -5  -5  -4    0.30    0.29
  -5  -5  -4   -0.13    0.26
  -5  -5  -4    0.24    0.28
  -5  -5  -4    0.28    0.30
   5   5   4    0.46    0.29
   5   5   4    0.51    0.27
   5   5   4    0.29    0.27
   5   5   4    0.02    0.30
  -6  -5  -4   28.02    1.21
  -6  -5  -4   25.49    1.23
  -6  -5  -4   29.00    1.25
  -6  -5  -4   27.69    1.16
   6   5   4   27.76    1.24
   6   5   4   26.81    1.21
   6   5   4   27.86    1.22
  -7  -5  -4    0.23    0.66
  -7  -5  -4    0.15    0.24
  -7  -5  -4    0.27    0.29
  -7  -5  -4    0.37    0.34
   7   5   4    0.93    0.35
   7   5   4    0.25    0.35
   7   5   4    0.68    0.35
  -8  -5  -4    0.28    0.39
  -8  -5  -4    0.16    0.31
  -8  -5  -4    0.75    0.36
   8   5   4    0.42    0.37
   8   5   4    0.86    0.42
   5  -6  -4    1.87    0.46
  -5   6   4    2.50    0.39
  -5   6   4    1.93    0.51
  -5   6   4    2.03    0.41
   4  -6  -4   17.86    0.81
   4  -6  -4   18.59    0.90
  -4   6   4   18.34    0.90
  -4   6   4   17.56    0.93
  -4   6   4   17.95    0.85
  -4   6   4   18.08    0.93
   3  -6  -4    6.28    0.45
   3  -6  -4    6.21    0.41
   3  -6  -4    5.45    0.45
  -3   6   4    5.84    0.53
  -3   6   4    5.98    0.43
  -3   6   4    5.59    0.44
  -3   6   4    5.61    0.49
   2  -6  -4    8.06    0.49
   2  -6  -4    7.28    0.43
   2  -6  -4    7.77    0.48
  -2   6   4    7.12    0.45
  -2   6   4    7.95    0.57
  -2   6   4    6.77    0.51
  -2   6   4    8.87    0.49
   1  -6  -4    1.52    0.30
   1  -6  -4    1.22    0.27
   1  -6  -4    0.42    0.21
  -1   6   4    0.98    0.24
  -1   6   4    0.81    0.22
  -1   6   4    0.95    0.33
  -1   6   4    1.12    0.28
   0  -6  -4    0.40    0.17
   0  -6  -4    0.38    0.22
   0  -6  -4    0.20    0.20
   0   6   4    0.36    0.24
   0   6   4    0.36    0.19
   0   6   4    0.69    0.22
   0   6   4    0.54    0.20
  -1  -6  -4   27.04    1.10
  -1  -6  -4   29.55    1.04
  -1  -6  -4   24.83    1.03
  -1  -6  -4   27.99    1.14
  -1  -6  -4   27.09    1.06
   1   6   4   26.49    1.08
   1   6   4   25.44    1.01
   1   6   4   27.93    1.14
  -2  -6  -4   19.07    0.87
  -2  -6  -4   21.74    0.90
  -2  -6  -4   20.72    0.85
  -2  -6  -4   21.74    0.91
  -2  -6  -4   21.29    0.89
   2   6   4   19.58    0.84
   2   6   4   21.45    0.93
   2   6   4   23.39    0.97
   2   6   4   22.35    0.95
   2   6   4   21.24    0.88
   2   6   4   21.39    0.89
   2   6   4   19.54    0.88
  -3  -6  -4   28.61    1.26
  -3  -6  -4   24.89    1.21
  -3  -6  -4   29.03    1.14
  -3  -6  -4   25.77    1.11
  -3  -6  -4   28.84    1.13
   3   6   4   29.05    1.13
   3   6   4   26.17    1.12
   3   6   4   28.60    1.14
   3   6   4   30.42    1.42
   3   6   4   25.82    1.07
   3   6   4   29.29    1.14
  -4  -6  -4    0.34    0.23
  -4  -6  -4    0.31    0.24
  -4  -6  -4    0.37    0.25
  -4  -6  -4    0.65    0.25
   4   6   4    0.49    0.27
   4   6   4    0.08    0.22
   4   6   4    0.51    0.29
   4   6   4    0.27    0.23
   4   6   4    0.19    0.24
  -5  -6  -4    0.20    0.23
  -5  -6  -4    0.32    0.24
  -5  -6  -4   -0.23    0.25
  -5  -6  -4    0.18    0.29
   5   6   4   -0.08    0.22
   5   6   4    0.54    0.26
   5   6   4   -0.14    0.26
   5   6   4    0.25    0.25
  -6  -6  -4    0.70    0.33
  -6  -6  -4    1.00    0.30
  -6  -6  -4    1.46    0.45
  -6  -6  -4    1.44    0.41
   6   6   4    0.99    0.36
   6   6   4    1.36    0.44
   6   6   4    1.13    0.32
  -7  -6  -4    3.50    0.43
  -7  -6  -4    3.06    0.52
  -7  -6  -4    3.51    0.49
   7   6   4    2.73    0.47
   7   6   4    2.99    0.60
  -8  -6  -4    0.90    0.48
  -8  -6  -4    1.60    0.39
  -8  -6  -4    0.86    0.44
   8   6   4    1.02    0.40
   8   6   4    1.04    0.42
   4  -7  -4    2.62    0.49
  -4   7   4    1.99    0.38
  -4   7   4    1.53    0.45
  -4   7   4    1.30    0.36
  -4   7   4    1.93    0.50
   3  -7  -4    1.98    0.36
   3  -7  -4    2.88    0.46
  -3   7   4    2.46    0.49
  -3   7   4    2.83    0.42
  -3   7   4    1.60    0.34
  -3   7   4    3.09    0.52
   2  -7  -4    0.19    0.23
   2  -7  -4    0.03    0.26
   2  -7  -4    0.47    0.28
  -2   7   4    0.58    0.34
  -2   7   4    0.65    0.23
  -2   7   4    0.73    0.27
  -2   7   4    0.91    0.30
   1  -7  -4    0.09    0.24
   1  -7  -4    0.36    0.24
   1  -7  -4    0.72    0.40
  -1   7   4   -0.06    0.24
  -1   7   4    0.00    0.20
  -1   7   4    0.36    0.30
   0  -7  -4    0.30    0.24
   0  -7  -4    0.35    0.22
   0  -7  -4    0.53    0.29
   0   7   4    0.83    0.25
   0   7   4    0.71    0.30
   0   7   4    0.61    0.26
   0   7   4    0.43    0.22
  -1  -7  -4    6.23    0.40
   1   7   4    6.55    0.44
   1   7   4    5.50    0.48
   1   7   4    6.99    0.48
   1   7   4    6.15    0.41
   1   7   4    6.87    0.53
  -2  -7  -4    1.47    0.29
  -2  -7  -4    1.26    0.31
  -2  -7  -4    1.53    0.32
  -2  -7  -4    1.05    0.30
   2   7   4    0.88    0.27
   2   7   4    1.34    0.26
   2   7   4    1.39    0.36
   2   7   4    1.80    0.32
  -3  -7  -4   15.33    0.76
  -3  -7  -4   14.61    0.76
  -3  -7  -4   15.93    0.79
   3   7   4   13.79    0.72
   3   7   4   15.39    0.75
   3   7   4   16.26    0.82
   3   7   4   15.05    0.77
  -4  -7  -4    8.30    0.55
  -4  -7  -4    9.56    0.61
  -4  -7  -4    7.97    0.59
  -4  -7  -4    7.87    0.52
   4   7   4    7.24    0.65
   4   7   4    8.90    0.60
   4   7   4    8.73    0.58
   4   7   4    8.91    0.57
  -5  -7  -4    2.51    0.46
  -5  -7  -4    2.48    0.46
   5   7   4    3.26    0.44
   5   7   4    2.81    0.50
   5   7   4    2.57    0.41
   5   7   4    1.89    0.41
  -6  -7  -4    0.47    0.31
  -6  -7  -4    1.22    0.39
  -6  -7  -4    0.89    0.34
  -6  -7  -4    1.05    0.50
   6   7   4    1.49    0.37
   6   7   4    0.48    0.31
   6   7   4    1.58    0.43
  -7  -7  -4    4.00    0.88
  -7  -7  -4    5.94    0.95
  -7  -7  -4    5.99    0.52
   7   7   4    5.34    0.56
   8   7   4   -0.52    0.39
   3  -8  -4    2.88    0.51
  -3   8   4    2.10    0.82
  -3   8   4    2.13    0.39
  -3   8   4    3.63    0.60
  -3   8   4    2.45    0.46
   2  -8  -4    1.82    0.41
  -2   8   4    1.62    0.48
  -2   8   4    1.73    0.39
  -2   8   4    1.50    0.37
  -2   8   4    1.31    0.33
   1  -8  -4    0.18    0.28
   1  -8  -4    0.01    0.30
   1  -8  -4    0.80    0.34
  -1   8   4    0.41    0.30
  -1   8   4    1.30    0.39
  -1   8   4    0.48    0.28
  -1   8   4    0.23    0.24
   0  -8  -4    9.20    0.73
   0  -8  -4    9.05    0.57
   0   8   4    8.99    0.58
   0   8   4    7.26    0.53
   0   8   4    9.55    0.65
   0   8   4    8.15    0.53
  -1  -8  -4    0.31    0.25
  -1  -8  -4    0.27    0.23
   1   8   4   -0.08    0.17
   1   8   4    0.18    0.30
   1   8   4    0.30    0.21
   1   8   4    0.12    0.21
  -2  -8  -4    2.00    0.42
  -2  -8  -4    1.09    0.34
  -2  -8  -4    1.75    0.29
   2   8   4    1.40    0.41
   2   8   4    2.45    0.47
   2   8   4    1.73    0.36
   2   8   4    1.61    0.31
  -3  -8  -4    0.71    0.33
  -3  -8  -4    0.05    0.22
   3   8   4    0.53    0.33
   3   8   4    0.45    0.31
   3   8   4    0.20    0.27
  -4  -8  -4    1.78    0.35
  -4  -8  -4    0.85    0.74
   4   8   4    1.93    0.36
   4   8   4    2.51    0.48
   4   8   4    1.84    0.35
  -5  -8  -4    1.62    0.51
  -5  -8  -4    0.95    0.36
  -5  -8  -4    1.27    0.35
  -5  -8  -4    1.32    0.42
   5   8   4    2.04    0.43
   5   8   4    1.60    0.37
   5   8   4    1.01    0.33
  -6  -8  -4    2.83    0.56
  -6  -8  -4    1.21    0.40
  -6  -8  -4    2.27    1.16
  -6  -8  -4    1.97    0.40
   6   8   4    1.53    0.79
   6   8   4    1.62    0.40
   6   8   4    2.09    0.42
  -7  -8  -4    0.67    0.42
  -7  -8  -4    0.94    0.40
  -7  -8  -4    0.66    0.55
   7   8   4    0.99    0.36
   7   8   4    0.81    0.47
   2  -9  -4    1.38    0.44
  -2   9   4    1.65    0.49
  -2   9   4    2.94    0.62
  -2   9   4    1.53    0.42
   1  -9  -4    1.64    0.41
  -1   9   4    1.79    0.41
  -1   9   4    2.18    0.47
  -1   9   4    1.59    0.50
   0  -9  -4    0.19    0.34
   0  -9  -4   -0.11    0.45
   0  -9  -4    0.47    0.34
   0   9   4    0.68    0.34
   0   9   4    0.74    0.41
   0   9   4    0.62    0.31
   0   9   4    0.31    0.27
  -1  -9  -4    2.39    0.43
   1   9   4    3.14    0.61
   1   9   4    3.27    0.41
   1   9   4    2.91    0.37
   1   9   4    2.34    0.40
  -2  -9  -4    0.70    0.31
  -2  -9  -4    0.18    0.30
  -2  -9  -4    0.53    0.40
   2   9   4    1.15    0.31
   2   9   4    0.48    0.28
   2   9   4    1.57    0.41
   2   9   4    0.63    0.28
   2   9   4    1.54    0.43
  -3  -9  -4    3.43    0.47
  -3  -9  -4    4.25    0.45
   3   9   4    3.39    0.45
   3   9   4    4.17    0.44
   3   9   4    4.59    0.52
   3   9   4    3.59    0.43
   3   9   4    4.05    0.43
  -4  -9  -4    2.19    0.41
  -4  -9  -4    1.36    0.43
   4   9   4    2.61    0.48
   4   9   4    1.85    0.46
   4   9   4    1.52    0.39
  -5  -9  -4    0.71    0.32
  -5  -9  -4   -0.31    0.36
  -5  -9  -4    0.26    0.38
   5   9   4    0.25    0.43
   5   9   4    0.46    0.32
   5   9   4    0.99    0.43
  -6  -9  -4    0.24    0.31
  -6  -9  -4   -1.53    0.88
  -6  -9  -4    0.05    0.40
   6   9   4    0.58    0.30
   0 -10  -4    0.80    0.37
   0  10   4    0.56    0.38
   0  10   4    0.38    0.43
  -1 -10  -4    1.40    0.44
   1  10   4    1.63    0.51
  -2 -10  -4    0.74    0.41
   2  10   4    0.89    0.36
   2  10   4    0.49    0.32
   3  10   4    1.86    0.44
   3  10   4    1.91    0.43
   3  10   4    2.57    0.61
  -4 -10  -4   12.57    0.82
  -4 -10  -4   15.53    0.94
   4  10   4   13.99    0.93
   4  10   4   12.73    0.79
   4  10   4   12.33    0.83
   4   9  -5   -0.18    0.35
   4   9  -5    0.30    0.45
   4   9  -5    0.48    0.44
  -4  -9   5    0.64    0.46
  -4  -9   5    0.46    0.41
   3   9  -5   -0.08    0.30
   3   9  -5    0.38    0.46
   3   9  -5   -0.03    0.28
   3   9  -5    0.29    0.39
  -3  -9   5   -0.10    0.37
  -3  -9   5    0.78    0.41
   2   9  -5    0.40    0.56
   2   9  -5    0.84    0.35
   2   9  -5    1.26    0.50
  -2  -9   5    1.30    0.44
   1   9  -5    6.79    0.59
   1   9  -5    5.43    0.59
  -1  -9   5    4.33    0.59
   0   9  -5    0.70    0.56
   0   9  -5    0.32    0.39
   0   9  -5   -0.02    0.34
   0  -9   5    0.13    0.48
   0  -9   5    0.22    0.38
   5   8  -5    0.52    0.33
   5   8  -5    0.09    0.38
  -5  -8   5    0.35    0.39
  -5  -8   5    0.84    0.43
   4   8  -5    0.89    0.39
   4   8  -5    0.45    0.40
   4   8  -5    0.97    0.34
  -4  -8   5    0.48    0.34
  -4  -8   5    1.31    0.40
   3   8  -5    0.76    0.41
   3   8  -5    0.46    0.33
   3   8  -5    0.73    0.24
   3   8  -5    0.96    0.33
  -3  -8   5    1.15    0.38
  -3  -8   5    0.74    0.36
   2   8  -5   15.24    0.90
   2   8  -5   13.68    0.64
   2   8  -5   11.02    0.75
   2   8  -5   13.13    0.80
  -2  -8   5   13.25    0.81
  -2  -8   5   13.76    0.82
   1   8  -5   29.41    1.35
   1   8  -5   29.43    1.35
   1   8  -5   34.18    1.25
   1   8  -5   32.66    1.51
  -1  -8   5   31.08    1.38
  -1  -8   5   32.44    1.38
   0   8  -5    0.77    0.35
   0   8  -5    0.64    0.31
   0   8  -5    1.08    0.42
   0   8  -5    1.13    0.33
   0   8  -5    0.37    0.32
   0  -8   5   -0.16    0.54
   0  -8   5    0.85    0.35
  -1   8  -5    2.18    0.57
  -1   8  -5    2.55    0.45
  -1   8  -5    1.52    0.41
  -1   8  -5    2.05    0.45
   1  -8   5    0.98    0.43
   1  -8   5    1.51    0.41
  -2   8  -5    1.89    0.74
  -2   8  -5    1.73    0.46
  -2   8  -5    1.38    0.45
  -2   8  -5    1.40    0.42
   2  -8   5    2.61    0.53
   6   7  -5   15.36    0.90
  -6  -7   5   15.19    0.88
  -6  -7   5   13.17    0.87
   5   7  -5    0.70    0.29
   5   7  -5    0.63    0.34
  -5  -7   5    0.40    0.35
   4   7  -5    1.12    0.50
   4   7  -5    0.92    0.34
   4   7  -5    0.52    0.28
  -4  -7   5    1.83    0.46
  -4  -7   5    1.03    0.40
  -4  -7   5    0.73    0.29
   3   7  -5    3.67    0.55
   3   7  -5    3.32    0.44
   3   7  -5    4.56    0.47
   3   7  -5    3.88    0.42
  -3  -7   5    4.30    0.44
  -3  -7   5    4.89    0.48
  -3  -7   5    4.23    0.49
   2   7  -5    6.50    0.41
   2   7  -5    7.03    0.58
   2   7  -5    6.81    0.39
   2   7  -5    6.77    0.52
   2   7  -5    5.57    0.50
   2   7  -5    6.57    0.53
  -2  -7   5    6.55    0.54
  -2  -7   5    5.38    0.54
  -2  -7   5    7.60    0.54
   1   7  -5    6.44    0.58
   1   7  -5    6.15    0.40
   1   7  -5    6.36    0.60
   1   7  -5    5.59    0.48
   1   7  -5    4.79    0.38
   1   7  -5    4.43    0.57
  -1  -7   5    6.18    0.53
  -1  -7   5    5.32    0.48
  -1  -7   5    6.29    0.56
   0   7  -5    4.00    0.46
   0   7  -5    4.80    0.44
   0   7  -5    4.49    0.40
   0   7  -5    4.25    0.44
   0   7  -5    4.46    0.54
   0  -7   5    4.42    0.48
   0  -7   5    4.11    0.44
   0  -7   5    4.27    0.47
  -1   7  -5    3.05    0.41
  -1   7  -5    2.45    0.44
  -1   7  -5    3.24    0.59
  -1   7  -5    2.49    0.42
  -1   7  -5    1.85    0.39
   1  -7   5    2.22    0.50
   1  -7   5    1.61    0.36
   1  -7   5    3.75    0.58
  -2   7  -5    0.99    0.36
  -2   7  -5    1.00    0.39
  -2   7  -5    0.77    0.35
  -2   7  -5    0.27    0.28
  -2   7  -5    1.20    0.50
   2  -7   5    0.20    0.30
   2  -7   5    0.84    0.32
   2  -7   5    0.40    0.43
  -3   7  -5    0.27    0.43
  -3   7  -5    0.43    0.38
  -3   7  -5    0.47    0.37
  -3   7  -5    0.11    0.33
   3  -7   5   -0.65    1.22
   3  -7   5    0.40    0.37
   3  -7   5   -0.05    0.37
  -4   7  -5    8.81    0.82
  -4   7  -5    8.62    0.78
  -4   7  -5   10.77    0.90
   4  -7   5   12.31    0.86
   7   6  -5    3.56    0.60
  -7  -6   5    2.95    0.52
  -7  -6   5    1.99    0.64
   6   6  -5    8.56    1.19
  -6  -6   5   10.80    0.72
  -6  -6   5   11.31    0.93
  -6  -6   5   11.25    0.77
   5   6  -5    0.16    0.25
   5   6  -5    0.84    0.38
   5   6  -5   -0.02    0.26
  -5  -6   5   -0.02    0.30
  -5  -6   5    0.10    0.24
  -5  -6   5   -0.34    0.33
   4   6  -5    4.11    0.48
   4   6  -5    4.59    0.45
   4   6  -5    4.38    0.42
  -4  -6   5    4.26    0.47
  -4  -6   5    3.71    0.43
   3   6  -5    0.47    0.29
   3   6  -5    0.23    0.19
   3   6  -5    0.40    0.32
   3   6  -5    0.06    0.24
  -3  -6   5    0.14    0.22
  -3  -6   5   -0.08    0.25
  -3  -6   5    0.15    0.24
  -3  -6   5    0.06    0.35
   2   6  -5    0.50    0.25
   2   6  -5    0.24    0.27
   2   6  -5    0.66    0.18
   2   6  -5    0.83    0.31
  -2  -6   5    0.54    0.30
  -2  -6   5    0.59    0.27
  -2  -6   5    0.45    0.27
   1   6  -5    8.87    0.47
   1   6  -5   10.19    0.69
   1   6  -5   10.55    0.61
   1   6  -5    9.48    0.60
   1   6  -5   10.12    0.66
   1   6  -5    9.72    0.89
   1   6  -5    8.45    0.58
  -1  -6   5   11.51    0.84
  -1  -6   5    9.60    0.62
  -1  -6   5   10.63    0.62
  -1  -6   5    9.47    0.61
   0   6  -5   12.57    0.69
   0   6  -5   10.84    0.64
   0   6  -5   11.56    0.67
   0   6  -5   12.04    0.74
   0   6  -5   11.26    0.66
   0   6  -5   11.25    0.58
   0  -6   5   11.47    0.67
   0  -6   5   11.54    0.67
   0  -6   5   12.50    0.71
   0  -6   5   12.44    0.68
  -1   6  -5    1.01    0.28
  -1   6  -5    0.58    0.28
  -1   6  -5    1.71    0.36
  -1   6  -5    0.74    0.31
  -1   6  -5    0.30    0.26
   1  -6   5    0.74    0.30
   1  -6   5    1.42    0.35
   1  -6   5    1.13    0.30
  -2   6  -5    2.44    0.51
  -2   6  -5    1.56    0.34
  -2   6  -5    1.73    0.40
  -2   6  -5    2.12    0.39
  -2   6  -5    1.38    0.34
   2  -6   5    2.10    0.41
   2  -6   5    1.14    0.36
   2  -6   5    1.76    0.43
  -3   6  -5   -0.16    0.32
  -3   6  -5    0.16    0.32
  -3   6  -5    0.69    0.30
  -3   6  -5   -0.06    0.35
  -3   6  -5    0.28    0.30
   3  -6   5    0.62    0.39
   3  -6   5    0.25    0.29
   3  -6   5    0.21    0.34
  -4   6  -5    1.51    0.45
  -4   6  -5    0.18    0.48
  -4   6  -5    0.59    0.49
  -4   6  -5    0.74    0.38
  -4   6  -5    0.32    0.40
   4  -6   5    0.31    0.39
   4  -6   5   -0.22    0.55
   4  -6   5    1.50    0.45
  -5   6  -5    0.21    0.37
   5  -6   5    0.25    0.46
   7   5  -5   -0.18    0.34
   7   5  -5   -0.76    0.38
   7   5  -5    0.61    0.36
   7   5  -5   -0.41    0.57
  -7  -5   5    0.31    0.30
  -7  -5   5   -0.04    0.34
  -7  -5   5    0.43    0.21
   6   5  -5    0.47    0.33
   6   5  -5    0.59    0.43
   6   5  -5    0.57    0.29
  -6  -5   5    0.33    0.31
  -6  -5   5    0.54    0.32
  -6  -5   5    1.21    0.32
   5   5  -5    0.71    0.30
   5   5  -5    0.07    0.24
   5   5  -5    0.70    0.33
  -5  -5   5   -0.08    0.27
  -5  -5   5    0.18    0.28
  -5  -5   5    0.52    0.27
   4   5  -5   21.00    0.99
   4   5  -5   22.90    1.00
  -4  -5   5   22.62    1.01
  -4  -5   5   22.78    1.00
  -4  -5   5   21.26    1.00
   3   5  -5   10.91    0.62
   3   5  -5   11.32    0.62
   3   5  -5   11.02    0.63
   3   5  -5   10.92    0.61
  -3  -5   5   11.30    0.65
  -3  -5   5   11.12    0.63
  -3  -5   5   11.15    0.62
   2   5  -5   24.53    1.01
   2   5  -5   23.85    1.01
   2   5  -5   24.48    1.05
   2   5  -5   25.26    1.03
   2   5  -5   24.83    1.02
  -2  -5   5   23.65    1.04
  -2  -5   5   24.49    1.03
  -2  -5   5   22.15    1.04
  -2  -5   5   25.13    1.04
   1   5  -5    7.82    0.50
   1   5  -5    7.43    0.36
   1   5  -5    7.66    0.47
   1   5  -5    7.64    0.38
   1   5  -5    7.87    0.50
   1   5  -5    6.91    0.52
   1   5  -5    6.99    0.47
  -1  -5   5    7.93    0.49
  -1  -5   5    7.45    0.50
  -1  -5   5    7.09    0.48
  -1  -5   5    7.18    0.47
  -1  -5   5    7.70    0.47
   0   5  -5   11.66    0.61
   0   5  -5   11.38    0.66
   0   5  -5   10.50    0.59
   0   5  -5   11.60    0.62
   0   5  -5   10.96    0.60
   0   5  -5   11.05    0.53
   0   5  -5   10.00    0.49
   0  -5   5   10.86    0.60
   0  -5   5   11.32    0.61
   0  -5   5   10.84    0.61
   0  -5   5   10.45    0.60
  -1   5  -5    0.31    0.21
  -1   5  -5    0.36    0.27
  -1   5  -5    0.87    0.27
  -1   5  -5    0.38    0.33
  -1   5  -5    0.37    0.24
   1  -5   5    0.28    0.23
   1  -5   5    0.51    0.22
   1  -5   5    0.69    0.36
   1  -5   5    0.56    0.25
   1  -5   5    0.60    0.29
  -2   5  -5    0.15    0.28
  -2   5  -5    0.09    0.26
  -2   5  -5    0.37    0.24
  -2   5  -5    0.33    0.33
  -2   5  -5    0.18    0.24
  -2   5  -5    0.26    0.27
   2  -5   5    0.31    0.25
   2  -5   5    0.20    0.27
   2  -5   5    0.51    0.26
   2  -5   5    0.31    0.24
   2  -5   5    0.23    0.26
  -3   5  -5    3.57    0.56
  -3   5  -5    2.72    0.47
  -3   5  -5    3.11    0.41
  -3   5  -5    2.91    0.43
  -3   5  -5    2.81    0.46
   3  -5   5    2.43    0.40
   3  -5   5    2.16    0.41
   3  -5   5    3.11    0.50
  -4   5  -5    6.06    0.54
  -4   5  -5    7.38    0.63
  -4   5  -5    7.67    0.58
  -4   5  -5    6.83    0.59
  -4   5  -5    7.23    0.56
   4  -5   5    7.01    0.60
   4  -5   5    5.19    0.53
   4  -5   5    5.09    0.56
  -5   5  -5    4.25    0.51
  -5   5  -5    3.88    0.63
  -5   5  -5    2.49    0.71
  -5   5  -5    3.67    0.62
  -5   5  -5    2.64    0.53
   5  -5   5    3.72    0.59
   5  -5   5    3.72    0.74
   8   4  -5    1.41    0.48
  -8  -4   5    0.62    0.26
  -8  -4   5   -0.22    0.37
   7   4  -5    0.41    0.35
   7   4  -5   -0.60    0.48
   7   4  -5    0.06    0.35
   7   4  -5   -0.13    0.31
  -7  -4   5    0.08    0.28
  -7  -4   5    0.41    0.21
  -7  -4   5   -0.03    0.31
  -7  -4   5    0.73    0.44
   6   4  -5    1.87    0.48
   6   4  -5    1.30    0.38
   6   4  -5    1.51    0.36
   6   4  -5    1.97    0.28
  -6  -4   5    2.05    0.24
  -6  -4   5    2.00    0.42
  -6  -4   5    1.50    0.33
  -6  -4   5    2.69    0.37
   5   4  -5    8.92    0.58
   5   4  -5    7.99    0.54
  -5  -4   5    9.35    0.58
  -5  -4   5    8.47    0.57
  -5  -4   5    9.39    0.57
   4   4  -5   17.59    0.85
   4   4  -5   18.19    0.86
   4   4  -5   18.11    0.85
   4   4  -5   20.71    0.88
  -4  -4   5   17.37    0.85
  -4  -4   5   19.84    0.86
  -4  -4   5   18.40    0.85
  -4  -4   5   19.36    0.93
   3   4  -5    6.77    0.43
   3   4  -5    7.50    0.45
   3   4  -5    6.74    0.46
  -3  -4   5    5.10    0.61
  -3  -4   5    6.58    0.44
  -3  -4   5    6.42    0.44
   2   4  -5    4.11    0.33
   2   4  -5    3.51    0.33
   2   4  -5    3.87    0.31
   2   4  -5    3.84    0.34
  -2  -4   5    3.78    0.34
  -2  -4   5    3.50    0.33
  -2  -4   5    3.85    0.33
  -2  -4   5    4.23    0.34
   1   4  -5    0.69    0.22
   1   4  -5    0.44    0.19
   1   4  -5    0.78    0.25
   1   4  -5    0.55    0.25
   1   4  -5    0.52    0.20
  -1  -4   5    0.61    0.23
  -1  -4   5    0.30    0.20
  -1  -4   5    0.53    0.23
  -1  -4   5    0.50    0.23
   0   4  -5    5.12    0.39
   0   4  -5    6.39    0.46
   0   4  -5    5.64    0.32
   0   4  -5    5.19    0.39
   0   4  -5    4.98    0.29
   0   4  -5    5.26    0.38
   0   4  -5    5.75    0.39
   0  -4   5    5.52    0.39
   0  -4   5    5.61    0.39
   0  -4   5    5.79    0.45
   0  -4   5    5.24    0.39
  -1   4  -5    0.32    0.21
  -1   4  -5    0.08    0.17
  -1   4  -5    0.11    0.16
  -1   4  -5    0.25    0.19
  -1   4  -5    0.18    0.19
  -1   4  -5    0.54    0.28
   1  -4   5    0.41    0.22
   1  -4   5    0.05    0.20
   1  -4   5    0.63    0.18
   1  -4   5    0.34    0.21
   1  -4   5    0.06    0.21
   1  -4   5    0.43    0.15
  -2   4  -5    6.60    0.48
  -2   4  -5    6.35    0.44
  -2   4  -5    6.74    0.46
  -2   4  -5    7.88    0.54
  -2   4  -5    6.39    0.46
  -2   4  -5    6.84    0.48
   2  -4   5    6.65    0.45
   2  -4   5    7.01    0.48
   2  -4   5    7.45    0.50
   2  -4   5    6.85    0.46
  -3   4  -5    0.33    0.27
  -3   4  -5    0.15    0.21
  -3   4  -5    0.00    0.24
  -3   4  -5    0.19    0.22
  -3   4  -5    0.14    0.32
  -3   4  -5    0.49    0.28
   3  -4   5    0.58    0.28
   3  -4   5    0.52    0.25
   3  -4   5    0.37    0.28
   3  -4   5    0.10    0.26
  -4   4  -5    0.20    0.26
  -4   4  -5    0.44    0.35
  -4   4  -5    0.71    0.30
  -4   4  -5    0.01    0.23
  -4   4  -5    0.07    0.32
   4  -4   5   -0.16    0.28
   4  -4   5   -0.19    0.27
   4  -4   5    0.71    0.32
  -5   4  -5    0.76    0.35
  -5   4  -5    0.60    0.33
  -5   4  -5    0.82    0.38
  -5   4  -5    0.98    0.33
  -5   4  -5    0.34    0.36
   5  -4   5    0.09    0.34
   5  -4   5    0.77    0.33
   5  -4   5   -0.01    0.34
  -6   4  -5    0.31    0.36
  -6   4  -5   -0.39    0.38
  -6   4  -5    0.21    0.36
  -6   4  -5    0.29    0.40
   6  -4   5    0.72    0.39
   6  -4   5    0.63    0.40
   8   3  -5    4.78    0.59
  -8  -3   5    4.76    0.53
  -8  -3   5    4.40    0.49
   7   3  -5   -0.03    0.44
   7   3  -5    0.49    0.35
  -7  -3   5    0.88    0.24
  -7  -3   5    0.95    0.39
  -7  -3   5    0.76    0.32
  -7  -3   5    0.59    0.29
   6   3  -5    0.82    0.37
   6   3  -5    0.12    0.27
   6   3  -5   -0.13    0.20
   6   3  -5   -0.09    0.22
  -6  -3   5    0.02    0.28
  -6  -3   5    0.28    0.28
  -6  -3   5    0.03    0.21
   5   3  -5   20.76    0.93
   5   3  -5   19.19    0.91
   5   3  -5   20.90    0.91
   5   3  -5   20.10    0.77
  -5  -3   5   20.67    0.92
  -5  -3   5   19.02    0.89
  -5  -3   5   21.60    0.93
  -5  -3   5   20.39    0.79
   4   3  -5    0.12    0.21
   4   3  -5    0.27    0.22
   4   3  -5    0.00    0.19
   4   3  -5    0.48    0.20
  -4  -3   5    0.01    0.21
  -4  -3   5    0.38    0.21
  -4  -3   5    0.22    0.18
  -4  -3   5    0.03    0.19
   3   3  -5   15.27    0.66
   3   3  -5   14.08    0.66
   3   3  -5   14.72    0.65
   3   3  -5   12.95    0.64
  -3  -3   5   14.48    0.65
  -3  -3   5   14.43    0.65
  -3  -3   5   13.32    0.65
   2   3  -5    0.05    0.15
   2   3  -5   -0.07    0.14
   2   3  -5    0.33    0.16
   2   3  -5   -0.04    0.13
  -2  -3   5    0.23    0.14
  -2  -3   5    0.16    0.14
  -2  -3   5    0.07    0.15
  -2  -3   5    0.05    0.16
   1   3  -5   16.86    0.73
   1   3  -5   18.38    0.73
   1   3  -5   17.07    0.73
   1   3  -5   18.25    0.73
   1   3  -5   16.93    0.71
  -1  -3   5   15.97    0.71
  -1  -3   5   19.53    0.74
  -1  -3   5   16.70    0.72
  -1  -3   5   18.41    0.74
  -1  -3   5   16.46    0.72
   0   3  -5   13.26    0.60
   0   3  -5   13.42    0.59
   0   3  -5   14.27    0.70
   0   3  -5   12.70    0.52
   0   3  -5   13.07    0.59
   0  -3   5   13.16    0.60
   0  -3   5   13.30    0.51
   0  -3   5   12.11    0.59
   0  -3   5   13.10    0.61
   0  -3   5   13.11    0.60
   0  -3   5   13.82    0.60
  -1   3  -5  170.94    5.33
  -1   3  -5  165.50    5.29
  -1   3  -5  165.03    5.29
  -1   3  -5  165.93    5.30
  -1   3  -5  166.23    5.23
  -1   3  -5  166.23    5.29
   1  -3   5  164.94    5.39
   1  -3   5  165.20    5.31
   1  -3   5  167.43    5.30
   1  -3   5  170.47    5.30
   1  -3   5  156.23    5.20
   1  -3   5  162.55    5.29
  -2   3  -5    0.43    0.22
  -2   3  -5    0.36    0.20
  -2   3  -5    0.28    0.21
  -2   3  -5    0.32    0.18
  -2   3  -5    0.50    0.20
  -2   3  -5   -0.14    0.22
   2  -3   5    0.26    0.18
   2  -3   5    0.34    0.22
   2  -3   5    0.43    0.17
   2  -3   5    0.26    0.20
   2  -3   5    0.25    0.17
   2  -3   5    0.20    0.23
  -3   3  -5    0.41    0.22
  -3   3  -5    0.19    0.26
  -3   3  -5    0.52    0.23
  -3   3  -5    0.16    0.23
  -3   3  -5   -0.08    0.24
  -3   3  -5    0.07    0.20
   3  -3   5    0.41    0.22
   3  -3   5    0.35    0.27
   3  -3   5    0.10    0.19
   3  -3   5    0.29    0.26
   3  -3   5   -0.08    0.22
   3  -3   5    0.38    0.21
  -4   3  -5    2.95    0.47
  -4   3  -5    2.30    0.42
  -4   3  -5    2.38    0.38
  -4   3  -5    1.57    0.37
  -4   3  -5    2.04    0.37
  -4   3  -5    2.03    0.37
   4  -3   5    2.41    0.41
   4  -3   5    1.65    0.35
   4  -3   5    2.46    0.40
   4  -3   5    2.33    0.45
  -5   3  -5   -0.13    0.24
  -5   3  -5    0.28    0.32
  -5   3  -5    0.30    0.34
  -5   3  -5    0.51    0.29
  -5   3  -5    0.25    0.32
   5  -3   5    0.05    0.29
   5  -3   5    0.19    0.27
   5  -3   5    0.25    0.29
  -6   3  -5    6.13    0.56
  -6   3  -5    5.59    0.55
  -6   3  -5    4.80    0.53
  -6   3  -5    5.17    0.56
  -6   3  -5    6.07    0.57
   6  -3   5    4.19    0.51
   6  -3   5    5.94    0.62
   6  -3   5    5.66    1.16
  -7   3  -5   15.47    1.13
  -7   3  -5   16.44    1.01
   7  -3   5   16.40    0.98
   8   2  -5    0.26    0.39
  -8  -2   5    0.12    0.29
  -8  -2   5    0.08    0.35
   7   2  -5    5.24    0.51
  -7  -2   5    4.24    0.42
  -7  -2   5    4.14    0.47
  -7  -2   5    3.78    0.39
  -7  -2   5    3.84    0.57
   6   2  -5    0.46    0.28
   6   2  -5    0.23    0.31
   6   2  -5    0.22    0.28
  -6  -2   5    0.71    0.26
  -6  -2   5    0.35    0.27
  -6  -2   5    0.14    0.23
  -6  -2   5    0.02    0.26
   5   2  -5    5.14    0.40
   5   2  -5    5.06    0.32
   5   2  -5    5.49    0.45
   5   2  -5    5.54    0.45
  -5  -2   5    5.40    0.36
  -5  -2   5    5.14    0.43
  -5  -2   5    5.16    0.41
  -5  -2   5    4.77    0.40
   4   2  -5    1.29    0.26
   4   2  -5    0.97    0.28
   4   2  -5    0.81    0.25
   4   2  -5    0.87    0.24
  -4  -2   5    1.30    0.25
  -4  -2   5    1.12    0.27
  -4  -2   5    1.11    0.24
  -4  -2   5    0.92    0.24
   3   2  -5   46.15    1.63
   3   2  -5   44.15    1.63
   3   2  -5   48.17    1.64
  -3  -2   5   46.00    1.63
  -3  -2   5   50.05    1.64
  -3  -2   5   49.53    1.64
  -3  -2   5   45.29    1.62
   2   2  -5    3.92    0.28
   2   2  -5    3.73    0.27
   2   2  -5    3.44    0.27
  -2  -2   5    3.29    0.27
  -2  -2   5    3.67    0.27
  -2  -2   5    4.07    0.28
   1   2  -5   16.41    0.65
   1   2  -5   16.49    0.67
   1   2  -5   16.96    0.66
   1   2  -5   16.93    0.66
   1   2  -5   15.75    0.66
  -1  -2   5   16.23    0.65
  -1  -2   5   15.80    0.66
  -1  -2   5   18.37    0.68
  -1  -2   5   15.89    0.66
  -1  -2   5   17.05    0.67
   0   2  -5    0.90    0.20
   0   2  -5    0.93    0.19
   0   2  -5    0.78    0.24
   0   2  -5    0.73    0.19
   0   2  -5    0.93    0.22
   0  -2   5    1.08    0.21
   0  -2   5    1.06    0.24
   0  -2   5    1.07    0.21
   0  -2   5    0.82    0.20
   0  -2   5    0.91    0.18
  -1   2  -5   12.65    0.56
  -1   2  -5   12.56    0.57
  -1   2  -5   13.22    0.58
  -1   2  -5   12.43    0.61
  -1   2  -5   13.37    0.58
  -1   2  -5   11.88    0.53
   1  -2   5   13.56    0.58
   1  -2   5   13.35    0.57
   1  -2   5   12.93    0.58
   1  -2   5   12.94    0.61
   1  -2   5   13.65    0.58
  -2   2  -5    0.87    0.24
  -2   2  -5    0.68    0.19
  -2   2  -5    0.76    0.22
  -2   2  -5    0.32    0.18
  -2   2  -5    0.66    0.23
  -2   2  -5    0.89    0.23
   2  -2   5    0.34    0.15
   2  -2   5    0.76    0.26
   2  -2   5    0.58    0.20
   2  -2   5    0.66    0.21
   2  -2   5    0.38    0.19
   2  -2   5    0.76    0.20
  -3   2  -5   10.63    0.56
  -3   2  -5   11.21    0.56
  -3   2  -5   10.87    0.58
  -3   2  -5   10.70    0.59
  -3   2  -5   10.91    0.60
  -3   2  -5   10.39    0.58
   3  -2   5   11.63    0.54
   3  -2   5   10.98    0.56
   3  -2   5   10.77    0.59
   3  -2   5   11.96    0.57
   3  -2   5    9.16    0.77
   3  -2   5   10.97    0.59
  -4   2  -5   -0.11    0.20
  -4   2  -5    0.25    0.25
  -4   2  -5    0.13    0.26
  -4   2  -5    0.10    0.27
  -4   2  -5    0.32    0.25
  -4   2  -5    0.27    0.23
   4  -2   5    0.00    0.25
   4  -2   5    0.26    0.26
   4  -2   5    0.12    0.23
   4  -2   5    0.20    0.22
   4  -2   5    0.22    0.21
  -5   2  -5    4.74    0.45
  -5   2  -5    4.23    0.45
  -5   2  -5    4.70    0.44
  -5   2  -5    4.97    0.48
  -5   2  -5    4.67    0.46
   5  -2   5    4.83    0.45
   5  -2   5    5.41    0.45
   5  -2   5    3.96    0.42
   5  -2   5    4.61    0.49
  -6   2  -5    0.40    0.31
  -6   2  -5    0.44    0.39
  -6   2  -5    1.20    0.35
  -6   2  -5    0.28    0.28
  -6   2  -5    0.88    0.33
   6  -2   5    0.55    0.37
   6  -2   5    0.80    0.41
   6  -2   5    1.03    0.39
  -7   2  -5    0.43    0.42
  -7   2  -5    1.44    0.48
  -7   2  -5    1.47    0.45
   7  -2   5    2.01    0.58
   7  -2   5    0.73    0.43
   7  -2   5    0.98    0.60
   8   1  -5    0.82    0.47
  -8  -1   5    0.36    0.33
  -8  -1   5    0.63    0.43
   7   1  -5    1.69    0.49
   7   1  -5    1.32    0.36
   7   1  -5    1.29    0.42
  -7  -1   5    2.06    0.40
  -7  -1   5    1.57    0.35
  -7  -1   5    2.22    0.40
  -7  -1   5    1.99    0.37
   6   1  -5    0.37    0.32
   6   1  -5    0.12    0.24
   6   1  -5   -0.19    0.24
   6   1  -5    0.22    0.23
  -6  -1   5    0.32    0.27
  -6  -1   5    0.19    0.26
  -6  -1   5    0.13    0.21
  -6  -1   5    0.08    0.23
   5   1  -5    2.19    0.28
   5   1  -5    2.31    0.37
   5   1  -5    2.53    0.25
  -5  -1   5    2.20    0.33
  -5  -1   5    2.05    0.35
  -5  -1   5    1.94    0.26
  -5  -1   5    2.12    0.35
   4   1  -5   13.07    0.61
   4   1  -5   13.04    0.61
   4   1  -5   13.12    0.59
   4   1  -5   13.42    0.54
   4   1  -5   13.17    0.63
  -4  -1   5   13.21    0.60
  -4  -1   5   12.41    0.58
  -4  -1   5   13.32    0.57
  -4  -1   5   12.78    0.61
   3   1  -5    1.12    0.23
   3   1  -5    1.02    0.19
   3   1  -5    0.98    0.17
   3   1  -5    1.16    0.21
  -3  -1   5    1.15    0.20
  -3  -1   5    1.13    0.20
  -3  -1   5    1.16    0.19
  -3  -1   5    1.39    0.22
   2   1  -5    2.47    0.22
   2   1  -5    2.49    0.22
   2   1  -5    2.69    0.22
  -2  -1   5    2.75    0.22
  -2  -1   5    2.80    0.22
  -2  -1   5    2.66    0.21
   1   1  -5    3.52    0.23
   1   1  -5    3.88    0.24
   1   1  -5    4.01    0.23
   1   1  -5    3.57    0.23
  -1  -1   5    3.67    0.24
  -1  -1   5    3.95    0.24
  -1  -1   5    3.63    0.23
  -1  -1   5    3.89    0.23
   0   1  -5   33.26    1.10
   0   1  -5   32.61    1.10
   0   1  -5   31.82    1.13
   0  -1   5   30.07    1.12
   0  -1   5   32.12    1.10
   0  -1   5   31.56    1.09
   0  -1   5   34.03    1.10
   0  -1   5   30.00    1.09
  -1   1  -5  158.86    5.03
  -1   1  -5  153.83    5.00
  -1   1  -5  160.02    5.04
  -1   1  -5  157.69    5.06
  -1   1  -5  163.96    5.03
  -1   1  -5  164.63    5.09
   1  -1   5  150.60    5.05
   1  -1   5  162.10    5.02
   1  -1   5  161.43    5.03
   1  -1   5  164.54    5.14
   1  -1   5  158.43    4.99
   1  -1   5  159.22    5.03
  -2   1  -5   15.31    0.69
  -2   1  -5   16.12    0.67
  -2   1  -5   15.25    0.66
  -2   1  -5   15.90    0.66
  -2   1  -5   15.78    0.66
  -2   1  -5   15.51    0.67
   2  -1   5   15.89    0.65
   2  -1   5   16.02    0.66
   2  -1   5   16.49    0.68
   2  -1   5   14.94    0.67
   2  -1   5   16.50    0.66
   2  -1   5   15.53    0.69
  -3   1  -5    0.31    0.19
  -3   1  -5    0.05    0.18
  -3   1  -5    0.14    0.16
  -3   1  -5    0.09    0.19
  -3   1  -5    0.16    0.18
  -3   1  -5    0.26    0.22
   3  -1   5   -0.02    0.17
   3  -1   5    0.34    0.22
   3  -1   5    0.21    0.18
   3  -1   5    0.08    0.18
   3  -1   5    0.04    0.14
   3  -1   5    0.06    0.18
  -4   1  -5   11.52    0.60
  -4   1  -5   11.28    0.61
  -4   1  -5   11.57    0.64
  -4   1  -5   11.49    0.61
  -4   1  -5   10.74    0.59
  -4   1  -5   11.75    0.63
   4  -1   5   11.23    0.66
   4  -1   5   10.93    0.59
   4  -1   5   11.37    0.63
   4  -1   5   11.19    0.60
   4  -1   5   11.81    0.59
   4  -1   5   12.18    0.63
  -5   1  -5    1.11    0.30
  -5   1  -5    1.24    0.32
  -5   1  -5    0.53    0.33
  -5   1  -5    1.42    0.35
  -5   1  -5    1.35    0.39
  -5   1  -5    0.95    0.36
   5  -1   5    0.77    0.32
   5  -1   5    1.23    0.38
   5  -1   5    1.00    0.28
   5  -1   5    0.81    0.33
   5  -1   5    1.34    0.38
  -6   1  -5    1.44    0.38
  -6   1  -5    1.37    0.36
  -6   1  -5    1.60    0.44
  -6   1  -5    2.42    0.44
   6  -1   5    1.61    0.38
   6  -1   5    1.54    0.43
   6  -1   5    1.78    0.40
  -7   1  -5    1.26    0.44
  -7   1  -5    1.41    0.44
  -7   1  -5    1.05    0.35
  -7   1  -5    1.36    0.43
   7  -1   5    0.25    0.36
   7  -1   5    0.94    0.46
   7  -1   5    0.86    0.44
  -8   1  -5    9.08    1.05
  -8   1  -5    8.00    0.73
  -8   1  -5    7.45    0.74
   8  -1   5    7.49    0.77
   8   0  -5    1.26    0.55
  -8   0   5    0.97    0.42
  -8   0   5    1.05    0.54
   7   0  -5    8.46    0.64
  -7   0   5    6.96    0.78
  -7   0   5    7.85    0.60
   6   0  -5    0.43    0.27
   6   0  -5    0.61    0.33
   6   0  -5    0.70    0.33
  -6   0   5    0.77    0.28
  -6   0   5    0.68    0.30
  -6   0   5    0.58    0.34
   5   0  -5    0.46    0.33
   5   0  -5    0.38    0.27
   5   0  -5    0.91    0.55
   5   0  -5    0.30    0.17
  -5   0   5    0.58    0.19
  -5   0   5    0.39    0.27
  -5   0   5    0.64    0.25
  -5   0   5    0.61    0.24
   4   0  -5   15.54    0.68
   4   0  -5   16.16    0.70
   4   0  -5   16.11    0.64
   4   0  -5   15.95    0.67
   4   0  -5   14.24    0.64
  -4   0   5   15.78    0.67
  -4   0   5   16.01    0.69
  -4   0   5   14.78    0.68
   3   0  -5    3.55    0.28
   3   0  -5    3.72    0.24
   3   0  -5    3.95    0.29
   3   0  -5    3.82    0.25
   3   0  -5    3.58    0.24
  -3   0   5    4.14    0.27
  -3   0   5    4.01    0.26
  -3   0   5    3.85    0.27
   2   0  -5   94.96    2.92
   2   0  -5   95.29    2.93
   2   0  -5   93.20    2.94
  -2   0   5   91.00    2.94
  -2   0   5   87.46    2.91
  -2   0   5   94.11    2.94
   1   0  -5    7.60    0.31
  -1   0   5    8.24    0.32
  -1   0   5    7.73    0.32
   0   0  -5    1.93    0.14
   0   0  -5    1.79    0.14
   0   0  -5    1.65    0.23
   0   0  -5    1.83    0.15
   0   0   5    1.63    0.15
   0   0   5    1.65    0.14
   0   0   5    1.73    0.14
   0   0   5    1.65    0.21
  -1   0  -5   52.13    1.70
  -1   0  -5   53.10    1.70
  -1   0  -5   52.10    1.75
  -1   0  -5   49.91    1.69
   1   0   5   52.14    1.70
   1   0   5   52.63    1.71
   1   0   5   51.74    1.71
   1   0   5   52.82    1.70
   1   0   5   51.00    1.71
   1   0   5   52.09    1.75
  -2   0  -5   -0.08    0.16
  -2   0  -5    0.28    0.20
  -2   0  -5    0.21    0.16
  -2   0  -5    0.14    0.13
  -2   0  -5   -0.08    0.16
  -2   0  -5    0.00    0.16
   2   0   5   -0.10    0.16
   2   0   5    0.03    0.14
   2   0   5    0.00    0.17
   2   0   5    0.17    0.15
   2   0   5   -0.04    0.18
   2   0   5    0.12    0.16
  -3   0  -5   13.34    0.61
  -3   0  -5   12.71    0.67
  -3   0  -5   14.13    0.65
  -3   0  -5   13.83    0.62
  -3   0  -5   14.12    0.63
  -3   0  -5   13.99    0.64
   3   0   5   13.12    0.61
   3   0   5   14.50    0.62
   3   0   5   13.99    0.62
   3   0   5   14.20    0.63
   3   0   5   13.66    0.64
   3   0   5   14.44    0.64
  -4   0  -5   13.61    0.68
  -4   0  -5   14.30    0.70
  -4   0  -5   13.72    0.67
  -4   0  -5   13.59    0.66
  -4   0  -5   13.96    0.67
  -4   0  -5   13.14    0.69
   4   0   5   14.26    0.66
   4   0   5   14.22    0.66
   4   0   5   13.77    0.66
   4   0   5   15.16    0.74
   4   0   5   13.91    0.68
   4   0   5   13.96    0.70
  -5   0  -5    6.26    0.45
  -5   0  -5    5.90    0.47
  -5   0  -5    4.98    0.45
  -5   0  -5    5.34    0.47
  -5   0  -5    5.38    0.45
   5   0   5    6.34    0.64
   5   0   5    5.37    0.46
   5   0   5    5.92    0.45
   5   0   5    5.33    0.44
   5   0   5    5.99    0.49
  -6   0  -5    0.68    0.31
  -6   0  -5   -0.51    0.28
  -6   0  -5    1.04    0.36
  -6   0  -5    0.25    0.29
   6   0   5    0.03    0.26
   6   0   5    0.24    0.33
   6   0   5    0.56    0.32
   6   0   5    0.98    0.34
  -7   0  -5    1.09    0.41
  -7   0  -5    1.20    0.42
  -7   0  -5    0.91    0.35
  -7   0  -5    0.69    0.38
   7   0   5    0.47    0.41
   7   0   5    0.66    0.46
  -8   0  -5    3.03    0.59
  -8   0  -5    1.69    0.50
  -8   0  -5    2.81    0.60
   8   0   5    3.05    0.72
   8  -1  -5    1.18    0.47
  -8   1   5    1.71    0.50
  -8   1   5    1.50    0.45
   7  -1  -5    5.05    0.54
  -7   1   5    4.49    0.53
  -7   1   5    4.48    0.47
  -7   1   5    4.11    0.45
   6  -1  -5   -0.15    0.28
   6  -1  -5    0.24    0.24
   6  -1  -5    0.52    0.31
  -6   1   5    0.31    0.26
  -6   1   5    0.38    0.27
  -6   1   5    0.80    0.31
   5  -1  -5    1.21    0.31
   5  -1  -5    1.27    0.27
   5  -1  -5    1.27    0.30
  -5   1   5    1.18    0.32
  -5   1   5    0.91    0.28
  -5   1   5    1.25    0.28
   4  -1  -5   14.59    0.65
   4  -1  -5   12.29    0.58
   4  -1  -5   13.79    0.61
   4  -1  -5   14.33    0.59
   4  -1  -5   14.21    0.63
  -4   1   5   13.01    0.62
  -4   1   5   13.45    0.63
  -4   1   5   13.94    0.62
   3  -1  -5    1.17    0.16
   3  -1  -5    1.20    0.20
  -3   1   5    1.05    0.20
  -3   1   5    1.14    0.20
  -3   1   5    0.94    0.19
   2  -1  -5    7.78    0.36
  -2   1   5    7.91    0.36
  -1   1   5    1.18    0.13
  -1   1   5    1.42    0.17
   0  -1  -5   61.52    1.93
   0  -1  -5   59.17    1.97
   0   1   5   60.13    1.92
   0   1   5   59.24    1.96
  -1  -1  -5   57.12    1.83
  -1  -1  -5   55.00    1.89
  -1  -1  -5   56.05    1.84
  -1  -1  -5   56.86    1.84
  -1  -1  -5   64.19    2.00
  -1  -1  -5   55.43    1.85
   1   1   5   57.35    1.84
   1   1   5   55.16    1.88
   1   1   5   55.93    1.85
  -2  -1  -5    6.19    0.35
  -2  -1  -5    5.61    0.33
  -2  -1  -5    6.13    0.33
  -2  -1  -5    6.17    0.37
  -2  -1  -5    5.85    0.34
   2   1   5    5.82    0.34
   2   1   5    6.38    0.35
   2   1   5    5.87    0.33
   2   1   5    6.01    0.36
   2   1   5    6.17    0.34
   2   1   5    5.77    0.34
  -3  -1  -5    2.56    0.28
  -3  -1  -5    2.85    0.29
  -3  -1  -5    3.05    0.30
  -3  -1  -5    3.06    0.29
  -3  -1  -5    2.84    0.28
  -3  -1  -5    3.07    0.27
   3   1   5    3.13    0.29
   3   1   5    3.53    0.28
   3   1   5    2.68    0.29
   3   1   5    3.32    0.29
   3   1   5    3.01    0.27
   3   1   5    3.34    0.29
  -4  -1  -5    1.10    0.25
  -4  -1  -5    1.17    0.28
  -4  -1  -5    1.34    0.28
  -4  -1  -5    0.82    0.26
  -4  -1  -5    0.85    0.24
   4   1   5    1.23    0.26
   4   1   5    1.35    0.29
   4   1   5    0.77    0.30
   4   1   5    1.11    0.27
   4   1   5    0.94    0.33
   4   1   5    1.29    0.29
  -5  -1  -5   34.14    1.36
  -5  -1  -5   35.18    1.37
  -5  -1  -5   35.31    1.40
  -5  -1  -5   34.19    1.37
  -5  -1  -5   33.94    1.35
   5   1   5   34.26    1.39
   5   1   5   35.32    1.39
   5   1   5   34.28    1.38
   5   1   5   33.64    1.35
  -6  -1  -5   -0.04    0.25
  -6  -1  -5    0.52    0.32
  -6  -1  -5    0.33    0.26
  -6  -1  -5    0.30    0.30
  -6  -1  -5    0.70    0.30
   6   1   5    0.55    0.41
   6   1   5    0.17    0.36
   6   1   5    0.05    0.31
   6   1   5   -0.10    0.28
  -7  -1  -5    1.40    0.39
  -7  -1  -5    0.83    0.37
  -7  -1  -5    0.93    0.37
  -7  -1  -5    0.89    0.36
   7   1   5    0.49    0.34
   7   1   5    0.53    0.43
   7   1   5    0.93    0.41
  -8  -1  -5    2.85    0.57
  -8  -1  -5    3.18    0.56
  -8  -1  -5    3.04    0.56
   8   1   5    3.52    0.64
   8   1   5    2.93    0.58
   7  -2  -5    0.75    0.47
   7  -2  -5    1.74    0.44
  -7   2   5    1.89    0.41
  -7   2   5    1.61    0.40
  -7   2   5    1.48    0.43
   6  -2  -5    0.78    0.30
   6  -2  -5    0.85    0.32
   6  -2  -5    0.47    0.30
  -6   2   5    0.53    0.29
  -6   2   5    1.17    0.37
  -6   2   5    1.20    0.31
   5  -2  -5    1.84    0.33
   5  -2  -5    1.84    0.36
   5  -2  -5    2.08    0.31
  -5   2   5    2.33    0.40
  -5   2   5    2.25    0.37
  -5   2   5    1.81    0.30
   4  -2  -5    7.95    0.39
   4  -2  -5    7.28    0.45
   4  -2  -5    6.86    0.42
  -4   2   5    7.12    0.46
  -4   2   5    7.30    0.42
  -4   2   5    7.10    0.43
   3  -2  -5    4.35    0.30
  -3   2   5    4.42    0.28
  -3   2   5    4.06    0.31
  -3   2   5    4.18    0.27
  -2   2   5    1.74    0.18
  -2   2   5    1.71    0.20
  -1   2   5    6.61    0.35
  -1   2   5    6.81    0.34
  -1   2   5    6.92    0.33
  -1   2   5    6.34    0.35
   0  -2  -5  216.19    6.49
   0  -2  -5  199.19    6.49
   0   2   5  216.52    6.48
   0   2   5  198.48    6.49
  -1  -2  -5   56.40    1.75
  -1  -2  -5   54.05    1.83
  -1  -2  -5   54.22    1.75
  -1  -2  -5   55.37    1.80
   1   2   5   53.39    1.76
   1   2   5   54.24    1.83
   1   2   5   52.96    1.77
   1   2   5   55.42    1.80
  -2  -2  -5    1.48    0.18
  -2  -2  -5    1.57    0.21
  -2  -2  -5    1.84    0.23
  -2  -2  -5    1.44    0.19
  -2  -2  -5    2.19    0.30
   2   2   5    2.30    0.27
   2   2   5    1.79    0.24
   2   2   5    1.51    0.20
   2   2   5    1.60    0.21
   2   2   5    1.74    0.21
   2   2   5    2.32    0.27
  -3  -2  -5    4.57    0.33
  -3  -2  -5    3.82    0.34
  -3  -2  -5    3.97    0.33
  -3  -2  -5    4.40    0.31
  -3  -2  -5    4.75    0.34
  -3  -2  -5    4.08    0.35
   3   2   5    5.16    0.44
   3   2   5    4.70    0.33
   3   2   5    4.49    0.32
   3   2   5    3.94    0.32
   3   2   5    4.52    0.33
   3   2   5    4.70    0.33
  -4  -2  -5    0.67    0.25
  -4  -2  -5    0.34    0.18
  -4  -2  -5    0.45    0.22
  -4  -2  -5    0.27    0.20
  -4  -2  -5    0.88    0.24
   4   2   5    1.04    0.29
   4   2   5    0.76    0.28
   4   2   5    0.87    0.27
   4   2   5    0.64    0.24
   4   2   5    0.79    0.25
   4   2   5    0.74    0.23
  -5  -2  -5   12.74    0.70
  -5  -2  -5   14.18    0.70
  -5  -2  -5   13.14    0.72
  -5  -2  -5   13.33    0.75
  -5  -2  -5   13.48    0.69
   5   2   5   12.97    0.77
   5   2   5   14.17    0.70
   5   2   5   14.59    0.74
   5   2   5   13.19    0.71
  -6  -2  -5    4.88    0.50
  -6  -2  -5    4.68    0.44
  -6  -2  -5    4.97    0.48
  -6  -2  -5    4.36    0.46
   6   2   5    4.59    0.48
   6   2   5    4.70    0.50
   6   2   5    5.81    0.51
   6   2   5    4.47    0.46
  -7  -2  -5    0.83    0.37
  -7  -2  -5    0.59    0.33
  -7  -2  -5    0.32    0.35
  -7  -2  -5    1.21    0.35
   7   2   5    1.10    0.41
   7   2   5    0.96    0.46
  -8  -2  -5    3.02    0.57
  -8  -2  -5    3.36    0.62
  -8  -2  -5    3.58    0.62
   8   2   5    2.84    0.58
   8   2   5    3.35    0.61
  -7   3   5    0.91    0.63
  -7   3   5    0.45    0.43
   6  -3  -5    1.47    0.36
   6  -3  -5    1.46    0.34
   6  -3  -5    0.91    0.36
  -6   3   5    1.52    0.33
  -6   3   5    0.98    0.39
  -6   3   5    1.63    0.34
   5  -3  -5    1.83    0.36
   5  -3  -5    2.32    0.32
   5  -3  -5    1.67    0.31
  -5   3   5    2.11    0.35
  -5   3   5    2.24    0.35
  -5   3   5    2.29    0.41
   4  -3  -5    0.88    0.29
  -4   3   5    1.20    0.25
  -4   3   5    1.19    0.31
  -4   3   5    1.11    0.25
   3  -3  -5    0.06    0.16
  -3   3   5    0.01    0.12
  -3   3   5    0.07    0.18
  -3   3   5    0.01    0.14
  -2   3   5    0.14    0.14
  -2   3   5    0.27    0.17
  -2   3   5    0.22    0.10
  -1   3   5    0.14    0.15
  -1   3   5    0.05    0.11
  -1   3   5    0.23    0.17
  -1   3   5    0.17    0.17
   0  -3  -5   37.07    1.29
   0   3   5   35.82    1.30
   0   3   5   36.58    1.28
   0   3   5   36.95    1.30
  -1  -3  -5    0.42    0.16
  -1  -3  -5    0.54    0.14
  -1  -3  -5    0.40    0.12
   1   3   5    0.39    0.14
   1   3   5    0.62    0.22
   1   3   5    0.73    0.16
   1   3   5    0.43    0.20
   1   3   5    0.72    0.18
  -2  -3  -5    1.24    0.21
  -2  -3  -5    1.07    0.22
  -2  -3  -5    1.51    0.23
  -2  -3  -5    1.59    0.27
  -2  -3  -5    1.38    0.24
   2   3   5    1.51    0.23
   2   3   5    1.62    0.25
   2   3   5    1.55    0.21
   2   3   5    1.11    0.22
   2   3   5    2.01    0.27
   2   3   5    1.57    0.27
  -3  -3  -5    0.29    0.14
  -3  -3  -5   -0.03    0.15
  -3  -3  -5    0.28    0.19
  -3  -3  -5    0.03    0.16
  -3  -3  -5    0.18    0.19
  -3  -3  -5   -0.14    0.18
   3   3   5    0.11    0.14
   3   3   5    0.18    0.16
   3   3   5    0.29    0.15
   3   3   5    0.00    0.17
   3   3   5    0.33    0.18
   3   3   5    0.01    0.15
  -4  -3  -5    0.25    0.20
  -4  -3  -5    0.29    0.22
  -4  -3  -5    0.15    0.30
  -4  -3  -5    0.35    0.22
  -4  -3  -5    0.15    0.20
  -4  -3  -5    0.28    0.18
   4   3   5    0.08    0.21
   4   3   5    0.21    0.28
   4   3   5    0.40    0.19
   4   3   5    0.66    0.22
   4   3   5    0.35    0.24
   4   3   5    0.64    0.22
  -5  -3  -5   12.12    0.67
  -5  -3  -5   12.29    0.66
  -5  -3  -5   12.34    0.68
  -5  -3  -5   13.12    0.65
  -5  -3  -5   11.88    0.60
  -5  -3  -5   12.52    0.64
   5   3   5   11.58    0.66
   5   3   5   11.89    0.66
   5   3   5   10.98    0.59
   5   3   5   11.55    0.66
  -6  -3  -5    4.27    0.45
  -6  -3  -5    4.41    0.49
  -6  -3  -5    4.68    0.45
  -6  -3  -5    4.26    0.44
  -6  -3  -5    4.43    0.47
   6   3   5    4.68    0.49
   6   3   5    5.06    0.46
   6   3   5    4.82    0.47
   6   3   5    4.24    0.46
  -7  -3  -5    0.50    0.31
  -7  -3  -5    0.33    0.38
  -7  -3  -5    0.35    0.30
   7   3   5    0.34    0.31
   7   3   5    0.52    0.37
   7   3   5    0.63    0.37
  -8  -3  -5    7.33    0.64
  -8  -3  -5    7.28    0.64
  -8  -3  -5    8.47    0.65
   8   3   5    6.72    0.65
   8   3   5    6.60    0.63
   6  -4  -5   -0.16    0.36
   6  -4  -5    0.08    0.41
  -6   4   5    1.15    0.31
  -6   4   5    0.48    0.39
  -6   4   5    1.18    0.35
   5  -4  -5   11.96    0.59
   5  -4  -5   12.36    0.69
   5  -4  -5   10.42    0.64
  -5   4   5   13.29    0.69
  -5   4   5   11.57    0.72
  -5   4   5   12.95    0.63
   4  -4  -5    0.37    0.25
  -4   4   5    0.53    0.24
  -4   4   5    0.18    0.25
  -4   4   5    0.26    0.18
  -3   4   5    1.36    0.23
  -3   4   5    1.24    0.29
  -3   4   5    1.31    0.23
   2  -4  -5   17.78    0.77
  -2   4   5   16.84    0.75
  -2   4   5   18.05    0.77
  -2   4   5   17.18    0.66
  -2   4   5   16.59    0.76
  -2   4   5   17.49    0.67
   1  -4  -5    2.86    0.28
  -1   4   5    2.46    0.25
  -1   4   5    2.33    0.18
  -1   4   5    2.14    0.27
  -1   4   5    2.38    0.23
  -1   4   5    2.60    0.19
   0  -4  -5   -0.04    0.10
   0   4   5    0.38    0.19
   0   4   5    0.21    0.10
   0   4   5    0.22    0.19
  -1  -4  -5  135.04    4.38
  -1  -4  -5  140.29    4.36
  -1  -4  -5  131.60    4.38
  -1  -4  -5  136.07    4.37
  -1  -4  -5  143.98    4.46
   1   4   5  140.32    4.47
   1   4   5  148.58    4.40
   1   4   5  138.27    4.47
   1   4   5  130.95    4.43
   1   4   5  142.57    4.39
  -2  -4  -5    2.16    0.25
  -2  -4  -5    2.22    0.21
  -2  -4  -5    2.32    0.25
  -2  -4  -5    2.59    0.23
  -2  -4  -5    2.14    0.24
   2   4   5    2.20    0.22
   2   4   5    2.15    0.21
   2   4   5    2.55    0.27
   2   4   5    2.40    0.28
   2   4   5    2.17    0.22
   2   4   5    2.27    0.23
   2   4   5    2.36    0.24
  -3  -4  -5    1.49    0.28
  -3  -4  -5    1.65    0.26
  -3  -4  -5    1.71    0.29
  -3  -4  -5    1.88    0.29
   3   4   5    2.21    0.30
   3   4   5    1.64    0.27
   3   4   5    1.71    0.30
   3   4   5    2.11    0.29
   3   4   5    2.16    0.33
   3   4   5    1.65    0.29
   3   4   5    1.88    0.30
  -4  -4  -5    2.47    0.31
  -4  -4  -5    2.39    0.37
  -4  -4  -5    2.47    0.32
  -4  -4  -5    1.95    0.33
  -4  -4  -5    2.22    0.34
  -4  -4  -5    2.24    0.30
   4   4   5    2.49    0.29
   4   4   5    2.61    0.32
   4   4   5    2.93    0.39
   4   4   5    2.55    0.31
   4   4   5    3.50    0.46
  -5  -4  -5    2.12    0.39
  -5  -4  -5    2.48    0.42
  -5  -4  -5    2.43    0.33
  -5  -4  -5    1.55    0.34
  -5  -4  -5    2.21    0.39
   5   4   5    2.48    0.45
   5   4   5    2.64    0.47
   5   4   5    2.43    0.41
   5   4   5    2.80    0.39
  -6  -4  -5    2.03    0.43
  -6  -4  -5    2.51    0.45
  -6  -4  -5    1.44    0.47
  -6  -4  -5    2.53    0.42
  -6  -4  -5    2.44    0.39
   6   4   5    2.10    0.42
   6   4   5    3.19    0.51
   6   4   5    3.26    0.51
  -7  -4  -5   13.70    0.74
  -7  -4  -5   13.00    0.79
  -7  -4  -5   10.77    0.80
  -7  -4  -5   12.81    0.80
   7   4   5   12.44    0.80
   7   4   5   14.01    0.84
   7   4   5   12.70    0.80
  -8  -4  -5    4.47    0.65
  -8  -4  -5    2.88    0.55
  -8  -4  -5    3.85    0.56
   8   4   5    3.66    0.61
   8   4   5    4.64    0.69
   6  -5  -5    0.12    0.38
  -6   5   5    0.37    0.34
   5  -5  -5    1.76    0.39
  -5   5   5    2.16    0.41
  -5   5   5    1.90    0.45
  -5   5   5    1.54    0.31
   4  -5  -5    4.98    0.42
   4  -5  -5    6.42    0.48
  -4   5   5    4.23    0.47
  -4   5   5    5.66    0.44
  -4   5   5    5.35    0.38
  -3   5   5   -0.25    0.23
  -3   5   5    0.20    0.21
  -3   5   5    0.41    0.19
   2  -5  -5    4.23    0.42
  -2   5   5    4.19    0.31
  -2   5   5    3.90    0.38
  -2   5   5    4.08    0.30
  -2   5   5    4.10    0.38
   1  -5  -5   14.21    0.69
  -1   5   5   12.76    0.63
  -1   5   5   12.68    0.56
  -1   5   5   13.85    0.68
  -1   5   5   13.23    0.65
  -1   5   5   12.70    0.55
   0  -5  -5    3.94    0.25
   0   5   5    3.99    0.33
   0   5   5    3.74    0.35
   0   5   5    3.89    0.26
   0   5   5    3.54    0.34
   0   5   5    3.10    0.31
   0   5   5    3.75    0.26
  -1  -5  -5   13.47    0.56
  -1  -5  -5   13.84    0.65
  -1  -5  -5   13.23    0.59
  -1  -5  -5   12.34    0.58
   1   5   5   14.87    0.71
   1   5   5   13.41    0.58
   1   5   5   15.25    0.70
   1   5   5   13.06    0.58
   1   5   5   13.96    0.67
  -2  -5  -5   24.44    1.02
  -2  -5  -5   27.64    1.07
  -2  -5  -5   28.35    1.04
  -2  -5  -5   26.09    1.00
  -2  -5  -5   27.35    1.05
   2   5   5   27.94    1.10
   2   5   5   26.86    1.00
   2   5   5   27.99    1.14
   2   5   5   26.91    1.05
   2   5   5   28.46    1.03
   2   5   5   29.40    1.04
   2   5   5   26.10    1.04
  -3  -5  -5   -0.10    0.15
  -3  -5  -5    0.10    0.19
  -3  -5  -5    0.06    0.17
  -3  -5  -5    0.05    0.20
   3   5   5   -0.13    0.18
   3   5   5    0.25    0.21
   3   5   5    0.43    0.22
   3   5   5    0.19    0.19
   3   5   5    0.64    0.23
   3   5   5    0.00    0.17
   3   5   5    0.24    0.22
  -4  -5  -5    0.53    0.26
  -4  -5  -5    0.25    0.22
  -4  -5  -5    0.16    0.23
  -4  -5  -5    0.76    0.26
  -4  -5  -5    0.25    0.20
   4   5   5    0.51    0.28
   4   5   5    0.23    0.24
   4   5   5    0.38    0.39
   4   5   5    0.51    0.22
   4   5   5    0.23    0.23
   4   5   5    0.75    0.28
  -5  -5  -5    1.71    0.35
  -5  -5  -5    2.02    0.40
  -5  -5  -5    2.71    0.45
  -5  -5  -5    1.64    0.33
   5   5   5    1.46    0.32
   5   5   5    1.63    0.37
   5   5   5    2.55    0.44
   5   5   5    2.11    0.39
   5   5   5    2.76    0.55
  -6  -5  -5    2.32    0.45
  -6  -5  -5    2.31    0.42
  -6  -5  -5    1.78    0.33
  -6  -5  -5    2.54    0.70
   6   5   5    2.24    0.43
   6   5   5    2.69    0.45
   6   5   5    2.62    0.45
  -7  -5  -5    9.78    0.73
  -7  -5  -5    9.28    0.75
  -7  -5  -5    9.34    0.64
   7   5   5   10.63    0.70
   7   5   5   10.76    0.71
   7   5   5   10.63    0.80
  -8  -5  -5    0.89    0.36
  -8  -5  -5    0.46    0.41
  -8  -5  -5    0.24    0.41
   8   5   5    0.61    0.36
   8   5   5   -0.02    0.35
   5  -6  -5    4.94    0.68
  -5   6   5    4.90    0.63
  -5   6   5    3.87    0.66
  -5   6   5    4.65    0.44
  -4   6   5    1.70    0.32
  -4   6   5    2.25    0.39
  -4   6   5    1.28    0.38
  -3   6   5    2.08    0.31
  -3   6   5    2.64    0.44
  -3   6   5    2.44    0.45
  -3   6   5    2.75    0.34
   2  -6  -5   11.37    0.57
  -2   6   5   10.44    0.63
  -2   6   5    9.92    0.52
  -2   6   5   10.66    0.65
  -2   6   5   10.83    0.56
  -1   6   5    7.00    0.48
  -1   6   5    6.88    0.41
  -1   6   5    6.82    0.41
  -1   6   5    6.90    0.52
   0  -6  -5    0.47    0.20
   0  -6  -5    0.16    0.16
   0  -6  -5    0.07    0.21
   0   6   5    0.54    0.24
   0   6   5    0.56    0.19
   0   6   5    0.37    0.17
   0   6   5    0.41    0.26
  -1  -6  -5    2.03    0.35
  -1  -6  -5    1.52    0.27
  -1  -6  -5    1.57    0.29
  -1  -6  -5    1.92    0.23
   1   6   5    2.35    0.37
   1   6   5    1.88    0.24
  -2  -6  -5    7.47    0.48
  -2  -6  -5    8.17    0.43
  -2  -6  -5    7.54    0.47
   2   6   5    7.53    0.51
   2   6   5    8.58    0.47
   2   6   5    7.54    0.42
   2   6   5    6.36    0.44
  -3  -6  -5    1.19    0.29
  -3  -6  -5    2.00    0.27
  -3  -6  -5    2.56    0.32
  -3  -6  -5    1.97    0.34
   3   6   5    1.64    0.31
   3   6   5    2.33    0.41
   3   6   5    1.79    0.29
   3   6   5    2.74    0.39
  -4  -6  -5   12.90    0.71
  -4  -6  -5   13.27    0.70
  -4  -6  -5   12.41    0.75
  -4  -6  -5   12.30    0.68
   4   6   5   12.94    0.67
   4   6   5   13.17    0.69
   4   6   5   11.76    0.69
   4   6   5   13.42    0.70
  -5  -6  -5   -0.15    0.31
  -5  -6  -5   -0.32    0.25
  -5  -6  -5    0.48    0.25
  -5  -6  -5   -0.01    0.21
   5   6   5    0.21    0.25
   5   6   5    0.42    0.30
   5   6   5    0.45    0.27
   5   6   5    0.21    0.29
  -6  -6  -5    1.23    0.34
  -6  -6  -5    1.26    0.33
  -6  -6  -5    1.41    0.42
  -6  -6  -5    1.34    0.42
   6   6   5    1.45    0.39
   6   6   5    2.01    0.44
   6   6   5    1.70    0.43
  -7  -6  -5    1.28    0.44
  -7  -6  -5    0.18    0.31
  -7  -6  -5    1.03    0.32
  -7  -6  -5    0.12    0.54
   7   6   5    0.83    0.35
   7   6   5    0.44    0.36
   7   6   5    0.77    0.68
  -8  -6  -5    2.00    0.50
  -8  -6  -5    0.35    0.47
   8   6   5    1.05    0.46
   8   6   5    1.00    0.45
   4  -7  -5    1.30    0.43
  -4   7   5    0.88    0.40
  -4   7   5    0.75    0.42
  -4   7   5    0.21    0.30
  -4   7   5    0.82    0.33
   3  -7  -5    0.59    0.32
   3  -7  -5    1.11    0.33
  -3   7   5    0.88    0.26
  -3   7   5    0.54    0.29
  -3   7   5    0.96    0.35
  -3   7   5    1.11    0.40
   2  -7  -5    8.14    0.51
  -2   7   5    7.96    0.58
  -2   7   5    8.77    0.61
  -2   7   5    7.68    0.48
  -2   7   5    7.90    0.51
   1  -7  -5    0.48    0.23
   1  -7  -5    0.30    0.25
   1  -7  -5    0.21    0.23
  -1   7   5    0.20    0.25
  -1   7   5    0.39    0.21
  -1   7   5    0.53    0.23
   0  -7  -5    1.53    0.30
   0  -7  -5    0.77    0.26
   0  -7  -5    1.27    0.27
   0   7   5    0.81    0.29
   0   7   5    1.41    0.28
   0   7   5    1.84    0.41
   0   7   5    0.74    0.26
  -1  -7  -5    7.69    0.46
   1   7   5    8.24    0.53
   1   7   5    8.32    0.59
   1   7   5    8.04    0.48
   1   7   5    8.24    0.48
  -2  -7  -5   12.49    0.69
  -2  -7  -5   12.48    0.66
  -2  -7  -5   12.79    0.61
   2   7   5   11.93    0.60
   2   7   5   12.81    0.65
   2   7   5   13.44    0.74
   2   7   5   12.25    0.65
  -3  -7  -5    5.43    0.42
  -3  -7  -5    6.39    0.48
  -3  -7  -5    5.83    0.46
  -3  -7  -5    5.88    0.48
   3   7   5    5.27    0.42
   3   7   5    6.58    0.46
   3   7   5    6.08    0.52
   3   7   5    6.95    0.49
  -4  -7  -5    5.01    0.45
  -4  -7  -5    4.79    0.43
  -4  -7  -5    4.57    0.42
  -4  -7  -5    4.80    0.47
   4   7   5    4.53    0.48
   4   7   5    5.01    0.45
   4   7   5    4.94    0.45
   4   7   5    5.10    0.42
  -5  -7  -5    0.93    0.31
  -5  -7  -5    0.34    0.36
  -5  -7  -5   -0.09    0.26
  -5  -7  -5    0.60    0.32
   5   7   5    0.36    0.26
   5   7   5    0.34    0.26
   5   7   5    0.47    0.33
   5   7   5   -0.04    0.28
  -6  -7  -5    0.61    0.45
  -6  -7  -5    0.04    0.32
  -6  -7  -5    0.59    0.30
  -6  -7  -5    0.21    0.37
   6   7   5    0.29    0.33
   6   7   5    0.99    0.35
   6   7   5   -0.12    0.48
  -7  -7  -5    6.61    0.64
  -7  -7  -5    6.03    0.57
  -7  -7  -5    5.80    0.88
   7   7   5    6.27    0.62
   7   7   5    6.70    0.59
  -3   8   5    0.90    0.68
  -3   8   5    0.40    0.27
  -3   8   5    0.74    0.43
  -2   8   5   12.54    0.68
  -2   8   5   12.80    0.78
  -2   8   5   13.43    0.82
  -2   8   5   12.44    0.72
   1  -8  -5    0.12    0.28
   1  -8  -5    0.95    0.31
   1  -8  -5    0.58    0.30
  -1   8   5    0.95    0.34
  -1   8   5    0.79    0.36
  -1   8   5    1.11    0.28
  -1   8   5    0.83    0.25
   0  -8  -5    2.81    0.36
   0  -8  -5    1.91    0.33
   0  -8  -5    2.00    0.37
   0   8   5    2.37    0.32
   0   8   5    2.80    0.35
   0   8   5    3.24    0.51
   0   8   5    3.17    0.34
  -1  -8  -5    0.65    0.37
  -1  -8  -5    0.49    0.28
  -1  -8  -5    0.60    0.36
   1   8   5    1.22    0.32
   1   8   5    0.25    0.23
   1   8   5    1.50    0.40
   1   8   5    0.60    0.22
  -2  -8  -5    0.20    0.24
  -2  -8  -5    0.06    0.23
  -2  -8  -5    0.59    0.23
   2   8   5    0.14    0.23
   2   8   5    0.50    0.25
   2   8   5    0.50    0.31
   2   8   5    0.50    0.24
  -3  -8  -5    0.70    0.37
  -3  -8  -5    1.68    0.39
  -3  -8  -5    0.73    0.29
  -3  -8  -5    1.15    0.32
   3   8   5    1.98    0.37
   3   8   5    1.23    0.31
   3   8   5    1.05    0.33
   3   8   5    1.71    0.43
  -4  -8  -5   38.15    1.49
  -4  -8  -5   35.36    1.44
   4   8   5   30.54    1.36
   4   8   5   35.31    1.43
   4   8   5   34.62    1.44
   4   8   5   35.99    1.50
  -5  -8  -5    3.95    0.63
  -5  -8  -5    5.20    0.56
   5   8   5    6.39    0.54
   5   8   5    5.99    0.55
  -6  -8  -5    2.44    0.72
  -6  -8  -5    3.82    0.52
  -6  -8  -5    4.03    0.48
   6   8   5    2.60    0.49
   6   8   5    3.73    0.47
  -7  -8  -5    1.63    0.45
  -7  -8  -5    1.70    0.46
   7   8   5    1.16    0.44
   2  -9  -5    0.62    0.39
  -2   9   5    1.47    0.43
  -2   9   5    0.85    0.32
  -2   9   5    0.88    0.48
   1  -9  -5   13.83    0.79
  -1   9   5   13.03    0.74
  -1   9   5   13.12    0.77
  -1   9   5   13.94    0.82
  -1   9   5   16.22    0.96
   0  -9  -5    0.04    0.34
   0  -9  -5    0.29    0.32
   0  -9  -5    0.09    0.32
   0   9   5    0.26    0.25
   0   9   5    0.31    0.28
   0   9   5    1.13    0.40
   0   9   5    0.09    0.26
  -1  -9  -5    0.20    0.38
  -1  -9  -5    0.67    0.32
  -1  -9  -5    0.53    0.30
   1   9   5    1.47    0.36
   1   9   5    1.63    0.38
   1   9   5    0.98    0.28
   1   9   5    1.73    0.44
  -2  -9  -5    0.74    0.35
  -2  -9  -5    0.44    0.42
   2   9   5    1.23    0.39
   2   9   5    0.80    0.29
   2   9   5    0.46    0.29
   2   9   5    0.35    0.27
  -3  -9  -5    0.25    0.25
  -3  -9  -5    0.54    0.30
  -3  -9  -5    0.87    0.34
   3   9   5    1.02    0.35
   3   9   5    0.71    0.27
   3   9   5    1.63    0.43
  -4  -9  -5   13.59    0.81
  -4  -9  -5   14.17    0.81
   4   9   5   13.63    0.79
   4   9   5   11.01    0.73
   4   9   5   12.20    0.75
   4   9   5   12.69    0.82
  -5  -9  -5   -0.32    0.48
  -5  -9  -5    0.95    0.36
  -5  -9  -5    0.09    0.38
   5   9   5    0.56    0.36
   5   9   5    1.07    0.45
  -6  -9  -5    0.52    0.45
  -6  -9  -5    0.47    0.36
   6   9   5    0.08    0.38
   6   9   5    1.07    0.43
   1  10   5    0.28    0.40
   1  10   5   -0.01    0.32
  -2 -10  -5    0.49    0.37
   2  10   5   -0.39    0.30
   2  10   5   -0.10    0.28
   3  10   5    0.11    0.30
   3  10   5    0.17    0.33
  -4 -10  -5    0.01    0.28
  -4 -10  -5    0.69    0.43
   2   9  -6    6.22    0.59
   2   9  -6    5.75    0.73
  -2  -9   6    5.86    0.67
  -2  -9   6    6.38    0.62
   1   9  -6    0.28    0.37
   1   9  -6    0.75    0.60
   1   9  -6   -0.05    0.38
   1   9  -6    0.79    0.36
  -1  -9   6    0.34    0.48
  -1  -9   6    0.18    0.40
   5   8  -6   -0.52    0.35
   5   8  -6    0.13    0.40
  -5  -8   6    0.13    0.40
  -5  -8   6   -0.02    0.42
   4   8  -6    0.27    0.37
   4   8  -6    0.43    0.36
   4   8  -6   -0.27    0.33
  -4  -8   6    0.25    0.37
  -4  -8   6    0.47    0.34
   3   8  -6    0.42    0.32
   3   8  -6    0.43    0.42
   3   8  -6   -0.11    0.28
  -3  -8   6    0.24    0.36
  -3  -8   6    0.02    0.34
   2   8  -6    1.54    0.34
   2   8  -6    1.17    0.38
   2   8  -6    1.12    0.32
   2   8  -6    1.50    0.48
  -2  -8   6    0.60    0.40
  -2  -8   6    1.77    0.40
   1   8  -6    8.20    0.71
   1   8  -6    8.10    0.60
   1   8  -6    7.03    0.59
   1   8  -6    8.31    0.50
  -1  -8   6    6.05    0.59
  -1  -8   6    7.39    0.60
   0   8  -6    1.08    0.47
   0   8  -6    0.21    0.33
   0   8  -6    0.01    0.29
   0   8  -6    0.66    0.35
   0  -8   6    0.73    0.35
   0  -8   6    0.75    0.38
  -1   8  -6    0.40    0.32
  -1   8  -6    0.26    0.37
  -1   8  -6    0.72    0.53
  -1   8  -6    0.21    0.38
   1  -8   6   -0.17    0.35
   1  -8   6    1.07    0.61
  -2   8  -6   -0.32    0.41
  -2   8  -6   -0.35    0.31
  -2   8  -6    0.09    0.45
   2  -8   6   -0.82    0.50
   2  -8   6    0.09    0.38
   6   7  -6    1.34    0.38
  -6  -7   6    1.50    0.39
   5   7  -6    0.02    0.35
   5   7  -6    0.50    0.34
   5   7  -6    0.26    0.72
  -5  -7   6    0.79    0.41
  -5  -7   6   -0.39    0.41
  -5  -7   6    0.89    0.61
   4   7  -6    1.24    0.37
   4   7  -6    1.45    0.55
   4   7  -6    1.86    0.60
  -4  -7   6    0.67    0.31
  -4  -7   6    0.75    0.43
  -4  -7   6    1.46    0.37
   3   7  -6    0.57    0.35
   3   7  -6    0.96    0.37
   3   7  -6    0.44    0.25
   3   7  -6    0.09    0.40
  -3  -7   6    0.53    0.35
  -3  -7   6    0.65    0.29
  -3  -7   6    1.13    0.46
   2   7  -6    3.64    0.41
   2   7  -6    3.53    0.45
  -2  -7   6    3.52    0.43
  -2  -7   6    3.56    0.46
  -2  -7   6    4.39    0.45
   1   7  -6    1.03    0.30
   1   7  -6    1.14    0.42
   1   7  -6    0.71    0.28
   1   7  -6    0.51    0.32
   1   7  -6    0.83    0.27
  -1  -7   6    0.60    0.32
  -1  -7   6    1.22    0.39
   0   7  -6    1.05    0.31
   0   7  -6    1.18    0.36
   0   7  -6    0.95    0.34
   0   7  -6    1.22    0.33
   0   7  -6    1.59    0.44
   0  -7   6    0.79    0.35
   0  -7   6    1.30    0.34
  -1   7  -6    0.72    0.33
  -1   7  -6    0.69    0.40
  -1   7  -6    0.00    0.28
  -1   7  -6    0.53    0.45
  -1   7  -6    1.15    0.35
   1  -7   6    0.19    0.24
   1  -7   6    1.06    0.39
  -2   7  -6    2.28    0.58
  -2   7  -6    2.10    0.41
  -2   7  -6    2.24    0.51
  -2   7  -6    2.15    0.46
  -2   7  -6    2.36    0.45
   2  -7   6    2.89    0.53
  -3   7  -6    0.08    0.35
  -3   7  -6    0.17    0.52
  -3   7  -6   -0.60    0.35
   3  -7   6   -0.17    0.47
   3  -7   6    0.21    0.42
   7   6  -6    4.66    0.58
  -7  -6   6    5.31    0.57
   6   6  -6    0.38    0.65
   6   6  -6    1.96    0.47
  -6  -6   6    1.36    0.39
  -6  -6   6    2.25    0.73
  -6  -6   6    1.49    0.41
   5   6  -6    0.38    0.35
   5   6  -6    0.02    0.41
  -5  -6   6    0.08    0.26
  -5  -6   6   -0.25    0.32
   4   6  -6    1.72    0.40
   4   6  -6    1.18    0.28
   4   6  -6    2.10    0.44
  -4  -6   6    1.87    0.38
  -4  -6   6    1.44    0.37
   3   6  -6    0.15    0.25
   3   6  -6    0.43    0.33
   3   6  -6    0.15    0.27
  -3  -6   6    0.31    0.24
  -3  -6   6    0.43    0.29
  -3  -6   6    0.60    0.28
   2   6  -6    4.63    0.41
   2   6  -6    4.24    0.45
   2   6  -6    4.14    0.41
   2   6  -6    4.22    0.42
   2   6  -6    3.71    0.44
  -2  -6   6    3.64    0.40
  -2  -6   6    3.36    0.41
  -2  -6   6    3.99    0.42
   1   6  -6    2.18    0.26
   1   6  -6    1.64    0.39
   1   6  -6    2.86    0.43
   1   6  -6    2.75    0.48
   1   6  -6    1.84    0.46
   1   6  -6    2.00    0.39
  -1  -6   6    2.46    0.46
  -1  -6   6    1.77    0.36
  -1  -6   6    2.73    0.43
  -1  -6   6    2.30    0.40
   0   6  -6    5.13    0.45
   0   6  -6    3.91    0.32
   0   6  -6    5.13    0.52
   0   6  -6    4.64    0.47
   0   6  -6    3.94    0.44
   0   6  -6    5.87    0.65
   0   6  -6    4.74    0.36
   0  -6   6    4.34    0.46
   0  -6   6    4.78    0.46
   0  -6   6    4.07    0.42
   0  -6   6    4.69    0.45
  -1   6  -6    3.36    0.57
  -1   6  -6    3.18    0.40
  -1   6  -6    3.21    0.44
  -1   6  -6    3.15    0.40
  -1   6  -6    3.09    0.39
  -1   6  -6    3.13    0.36
   1  -6   6    3.88    0.43
   1  -6   6    3.08    0.42
  -2   6  -6    0.23    0.30
  -2   6  -6    0.11    0.36
  -2   6  -6   -0.18    0.31
  -2   6  -6    0.88    0.31
  -2   6  -6    0.13    0.22
   2  -6   6    0.15    0.28
   2  -6   6    0.25    0.31
   2  -6   6    0.25    0.37
  -3   6  -6    4.07    0.64
  -3   6  -6    2.26    0.47
  -3   6  -6    3.43    0.43
  -3   6  -6    3.58    0.47
  -3   6  -6    3.91    0.73
   3  -6   6    2.34    0.46
   3  -6   6    2.65    0.57
   3  -6   6    3.61    0.60
  -4   6  -6   -0.13    0.32
  -4   6  -6    0.79    0.42
  -4   6  -6    0.84    0.50
  -4   6  -6   -0.12    0.35
   4  -6   6    0.54    0.42
   4  -6   6    0.80    0.48
   7   5  -6    1.79    0.48
  -7  -5   6    1.31    0.42
   6   5  -6   -0.27    0.31
   6   5  -6   -0.88    0.40
   6   5  -6   -0.18    0.28
  -6  -5   6   -0.21    0.28
  -6  -5   6    0.67    0.33
  -6  -5   6    0.37    0.32
   5   5  -6    0.38    0.32
   5   5  -6    1.36    0.33
   5   5  -6    1.14    0.33
  -5  -5   6    1.22    0.33
  -5  -5   6    0.70    0.32
  -5  -5   6    1.08    0.31
   4   5  -6    0.32    0.26
   4   5  -6   -0.01    0.28
  -4  -5   6    0.49    0.27
  -4  -5   6    0.40    0.27
   3   5  -6    0.61    0.22
   3   5  -6    0.22    0.27
   3   5  -6    0.79    0.27
   3   5  -6    0.70    0.25
  -3  -5   6    0.43    0.23
  -3  -5   6    0.29    0.27
  -3  -5   6    0.39    0.28
   2   5  -6    2.79    0.31
   2   5  -6    2.92    0.36
   2   5  -6    3.82    0.40
   2   5  -6    2.78    0.33
   2   5  -6    2.89    0.36
  -2  -5   6    2.55    0.34
  -2  -5   6    2.74    0.33
  -2  -5   6    2.37    0.32
  -2  -5   6    2.63    0.36
  -2  -5   6    2.56    0.41
   1   5  -6    0.21    0.23
   1   5  -6    0.29    0.27
   1   5  -6    0.17    0.21
   1   5  -6    0.42    0.24
   1   5  -6    0.60    0.26
  -1  -5   6    0.43    0.23
  -1  -5   6    1.18    0.47
  -1  -5   6    0.33    0.21
  -1  -5   6    0.16    0.24
  -1  -5   6    0.28    0.26
   0   5  -6    3.64    0.44
   0   5  -6    3.51    0.31
   0   5  -6    3.21    0.45
   0   5  -6    3.74    0.37
   0   5  -6    3.87    0.37
   0   5  -6    2.88    0.26
   0   5  -6    4.11    0.38
   0  -5   6    4.14    0.38
   0  -5   6    3.87    0.47
   0  -5   6    3.41    0.38
   0  -5   6    3.61    0.39
  -1   5  -6    2.13    0.45
  -1   5  -6    2.50    0.30
  -1   5  -6    1.86    0.37
  -1   5  -6    3.00    0.71
  -1   5  -6    2.37    0.41
   1  -5   6    2.29    0.27
   1  -5   6    1.84    0.33
   1  -5   6    1.78    0.33
   1  -5   6    1.90    0.42
   1  -5   6    1.39    0.30
  -2   5  -6    3.41    0.49
  -2   5  -6    3.56    0.49
  -2   5  -6    2.95    0.38
  -2   5  -6    3.27    0.38
  -2   5  -6    3.09    0.38
  -2   5  -6    4.29    0.50
   2  -5   6    3.45    0.50
   2  -5   6    3.08    0.39
   2  -5   6    3.22    0.41
   2  -5   6    2.57    0.43
  -3   5  -6    1.61    0.38
  -3   5  -6    0.85    0.33
  -3   5  -6    1.44    0.43
  -3   5  -6    1.51    0.38
  -3   5  -6    1.35    0.36
   3  -5   6    1.38    0.39
   3  -5   6    0.84    0.31
  -4   5  -6    0.74    0.37
  -4   5  -6   -0.06    0.33
  -4   5  -6    0.40    0.33
  -4   5  -6    0.59    0.36
   4  -5   6    1.06    0.43
   4  -5   6    0.78    0.38
   4  -5   6    0.38    0.36
  -5   5  -6    2.53    0.57
  -5   5  -6    1.67    0.45
  -5   5  -6    2.11    0.49
  -5   5  -6    2.42    0.57
   5  -5   6    2.46    0.59
   7   4  -6   -0.66    0.34
   7   4  -6    0.57    0.35
   7   4  -6   -0.12    0.27
   7   4  -6    0.26    0.53
  -7  -4   6    0.29    0.38
  -7  -4   6    0.10    0.19
  -7  -4   6   -0.60    0.43
  -7  -4   6    0.85    0.34
   6   4  -6    2.53    0.48
  -6  -4   6    3.01    0.45
  -6  -4   6    2.56    0.45
  -6  -4   6    2.22    0.43
   5   4  -6    1.89    0.37
   5   4  -6    3.20    0.40
   5   4  -6    2.33    0.42
  -5  -4   6    2.82    0.42
  -5  -4   6    1.61    0.56
  -5  -4   6    2.90    0.37
   4   4  -6   29.43    1.23
   4   4  -6   33.21    1.25
   4   4  -6   30.55    1.24
  -4  -4   6   31.56    1.24
  -4  -4   6   28.99    1.24
  -4  -4   6   30.41    1.24
   3   4  -6    2.35    0.32
   3   4  -6    2.19    0.34
   3   4  -6    1.67    0.28
  -3  -4   6    2.07    0.34
  -3  -4   6    1.69    0.31
  -3  -4   6    2.65    0.39
  -3  -4   6    2.31    0.34
   2   4  -6   -0.05    0.18
   2   4  -6    0.37    0.21
   2   4  -6    0.45    0.18
   2   4  -6    0.01    0.17
  -2  -4   6    0.41    0.34
  -2  -4   6    0.00    0.15
  -2  -4   6    0.15    0.18
  -2  -4   6    0.30    0.21
   1   4  -6    0.79    0.22
   1   4  -6    0.94    0.31
   1   4  -6    0.65    0.23
   1   4  -6    0.75    0.28
  -1  -4   6    0.97    0.28
  -1  -4   6    1.46    0.30
  -1  -4   6    1.00    0.23
   0   4  -6    3.19    0.22
   0   4  -6    3.38    0.33
   0   4  -6    3.34    0.26
   0   4  -6    3.59    0.32
   0   4  -6    3.13    0.38
   0   4  -6    3.18    0.30
   0  -4   6    3.02    0.31
   0  -4   6    2.82    0.31
   0  -4   6    3.59    0.37
   0  -4   6    4.06    0.35
  -1   4  -6    3.68    0.36
  -1   4  -6    2.96    0.30
  -1   4  -6    2.92    0.34
  -1   4  -6    2.87    0.30
  -1   4  -6    3.25    0.33
  -1   4  -6    3.17    0.41
   1  -4   6    3.24    0.26
   1  -4   6    2.68    0.37
   1  -4   6    2.95    0.32
   1  -4   6    3.13    0.36
   1  -4   6    3.06    0.34
   1  -4   6    2.80    0.35
  -2   4  -6   56.09    2.01
  -2   4  -6   53.56    1.94
  -2   4  -6   54.34    1.96
  -2   4  -6   53.43    1.90
  -2   4  -6   53.75    1.95
  -2   4  -6   52.73    1.95
   2  -4   6   54.33    1.96
   2  -4   6   50.55    1.92
   2  -4   6   53.88    1.95
   2  -4   6   56.08    1.98
   2  -4   6   49.98    1.95
  -3   4  -6    6.68    0.50
  -3   4  -6    6.68    0.53
  -3   4  -6    7.12    0.54
  -3   4  -6    7.46    0.59
  -3   4  -6    6.96    0.51
  -3   4  -6    7.51    0.52
   3  -4   6    7.41    0.52
   3  -4   6    7.69    0.57
   3  -4   6    6.66    0.52
   3  -4   6    7.09    0.52
  -4   4  -6    1.01    0.36
  -4   4  -6    0.98    0.46
  -4   4  -6    0.71    0.33
  -4   4  -6    0.81    0.33
  -4   4  -6    0.30    0.32
   4  -4   6    0.16    0.29
   4  -4   6    0.81    0.36
   4  -4   6    1.03    0.34
  -5   4  -6    1.82    0.68
  -5   4  -6    2.89    0.53
  -5   4  -6    2.56    0.47
  -5   4  -6    1.71    0.46
  -5   4  -6    2.35    0.48
   5  -4   6    3.34    0.58
   5  -4   6    1.86    0.44
   5  -4   6    1.97    0.54
  -6   4  -6    1.94    0.51
  -6   4  -6    1.65    0.45
  -6   4  -6    1.91    0.53
  -6   4  -6    1.10    0.49
   6  -4   6    1.81    0.49
   6  -4   6    0.74    0.51
   8   3  -6    1.49    0.46
  -8  -3   6    1.60    0.34
  -8  -3   6    1.12    0.43
   7   3  -6   -0.20    0.33
   7   3  -6   -0.10    0.31
   7   3  -6    0.18    0.34
   7   3  -6   -0.04    0.48
  -7  -3   6    0.06    0.31
  -7  -3   6    0.44    0.29
  -7  -3   6    0.67    0.35
   6   3  -6    2.19    0.48
   6   3  -6    2.37    0.56
   6   3  -6    2.21    0.27
   6   3  -6    2.20    0.41
  -6  -3   6    2.80    0.49
  -6  -3   6    2.49    0.40
  -6  -3   6    2.44    0.40
   5   3  -6   12.67    0.72
   5   3  -6   14.33    0.75
  -5  -3   6   15.52    0.74
  -5  -3   6   14.86    0.75
  -5  -3   6   13.53    0.71
   4   3  -6    0.22    0.23
   4   3  -6   -0.11    0.19
   4   3  -6    0.22    0.22
  -4  -3   6   -0.16    0.16
  -4  -3   6    0.24    0.21
  -4  -3   6    0.74    0.28
   3   3  -6    2.22    0.28
   3   3  -6    2.09    0.26
   3   3  -6    2.06    0.27
  -3  -3   6    2.20    0.28
  -3  -3   6    2.58    0.28
  -3  -3   6    2.33    0.28
   2   3  -6    2.91    0.26
   2   3  -6    3.10    0.33
   2   3  -6    3.15    0.28
   2   3  -6    3.33    0.29
  -2  -3   6    2.68    0.49
  -2  -3   6    2.96    0.28
  -2  -3   6    2.77    0.27
  -2  -3   6    3.39    0.29
   1   3  -6    0.19    0.14
   1   3  -6   -0.06    0.14
   1   3  -6    0.14    0.16
   1   3  -6    0.25    0.21
   1   3  -6    0.00    0.19
  -1  -3   6    0.02    0.16
  -1  -3   6    0.26    0.16
  -1  -3   6   -0.13    0.13
  -1  -3   6    0.02    0.17
  -1  -3   6   -0.09    0.16
   0   3  -6   61.58    2.06
   0   3  -6   58.84    2.03
   0   3  -6   58.79    2.03
   0   3  -6   61.07    2.03
   0   3  -6   58.09    2.02
   0  -3   6   61.07    2.04
   0  -3   6   58.62    2.04
   0  -3   6   55.80    2.03
   0  -3   6   62.39    2.04
   0  -3   6   55.25    2.02
  -1   3  -6   21.03    0.89
  -1   3  -6   21.09    0.88
  -1   3  -6   20.73    0.88
  -1   3  -6   21.06    0.83
  -1   3  -6   22.00    0.88
  -1   3  -6   21.64    0.93
   1  -3   6   22.02    0.90
   1  -3   6   19.91    0.79
   1  -3   6   24.12    1.10
   1  -3   6   21.21    0.88
   1  -3   6   21.51    0.98
   1  -3   6   22.20    0.90
  -2   3  -6    7.98    0.47
  -2   3  -6    7.46    0.48
  -2   3  -6    6.77    0.47
  -2   3  -6    7.85    0.46
  -2   3  -6    7.55    0.46
  -2   3  -6    7.24    0.52
   2  -3   6    7.99    0.47
   2  -3   6    8.65    0.48
   2  -3   6    7.34    0.42
   2  -3   6    7.32    0.47
   2  -3   6    7.29    0.48
   2  -3   6    7.81    0.51
  -3   3  -6    7.79    0.51
  -3   3  -6    7.84    0.52
  -3   3  -6    7.69    0.56
  -3   3  -6    8.65    0.55
  -3   3  -6    8.50    0.54
  -3   3  -6    7.50    0.50
   3  -3   6    8.96    0.52
   3  -3   6    7.90    0.53
   3  -3   6    8.02    0.54
   3  -3   6    8.52    0.52
   3  -3   6    8.07    0.48
  -4   3  -6    4.11    0.41
  -4   3  -6    3.15    0.41
  -4   3  -6    3.77    0.44
  -4   3  -6    3.85    0.40
  -4   3  -6    4.50    0.41
  -4   3  -6    3.90    0.44
   4  -3   6    3.14    0.41
   4  -3   6    3.96    0.46
   4  -3   6    3.56    0.39
   4  -3   6    4.41    0.42
  -5   3  -6    0.36    0.36
  -5   3  -6    0.49    0.27
  -5   3  -6    0.47    0.38
  -5   3  -6    0.70    0.37
  -5   3  -6    0.43    0.33
   5  -3   6    1.08    0.32
   5  -3   6    1.07    0.42
   5  -3   6    1.15    0.50
  -6   3  -6    5.61    0.59
  -6   3  -6    5.79    0.60
  -6   3  -6    7.29    0.60
  -6   3  -6    6.37    0.59
  -6   3  -6    6.00    0.57
   6  -3   6    5.18    0.63
   6  -3   6    5.49    0.69
   6  -3   6    6.61    0.63
  -7   3  -6    2.17    0.52
  -7   3  -6    1.71    0.52
  -7   3  -6    1.41    0.52
   7  -3   6    1.78    0.57
   8   2  -6    0.13    0.42
  -8  -2   6    0.09    0.36
  -8  -2   6   -0.02    0.27
   7   2  -6    0.70    0.43
   7   2  -6    0.45    0.30
   7   2  -6    0.81    0.37
  -7  -2   6    0.56    0.33
  -7  -2   6    0.79    0.27
  -7  -2   6    0.64    0.32
  -7  -2   6    0.22    0.33
   6   2  -6    0.85    0.40
   6   2  -6    0.49    0.29
   6   2  -6    0.95    0.35
  -6  -2   6    0.87    0.30
  -6  -2   6    1.11    0.26
  -6  -2   6    0.97    0.27
  -6  -2   6    0.78    0.32
   5   2  -6    1.24    0.23
   5   2  -6    1.34    0.28
   5   2  -6    2.23    0.39
   5   2  -6    1.13    0.30
  -5  -2   6    1.26    0.26
  -5  -2   6    1.39    0.28
  -5  -2   6    1.24    0.29
  -5  -2   6    1.58    0.34
   4   2  -6    1.62    0.30
   4   2  -6    1.00    0.23
   4   2  -6    1.45    0.28
  -4  -2   6    1.84    0.34
  -4  -2   6    1.23    0.29
  -4  -2   6    1.40    0.27
  -4  -2   6    1.80    0.29
   3   2  -6   20.70    0.86
   3   2  -6   22.30    0.95
   3   2  -6   22.18    0.86
  -3  -2   6   21.22    0.86
  -3  -2   6   22.10    0.86
   2   2  -6   28.12    1.00
   2   2  -6   29.28    1.08
   2   2  -6   25.05    1.02
   2   2  -6   24.73    1.09
  -2  -2   6   27.41    1.02
  -2  -2   6   25.98    1.06
  -2  -2   6   30.41    1.01
  -2  -2   6   26.29    0.99
   1   2  -6   24.85    0.92
   1   2  -6   23.28    0.93
   1   2  -6   25.20    0.93
  -1  -2   6   23.29    0.93
  -1  -2   6   25.49    0.93
  -1  -2   6   24.26    0.92
  -1  -2   6   28.03    0.94
   0   2  -6    4.21    0.34
   0   2  -6    4.14    0.29
   0   2  -6    4.50    0.29
   0   2  -6    4.55    0.31
   0   2  -6    4.01    0.33
   0  -2   6    5.15    0.35
   0  -2   6    4.23    0.30
   0  -2   6    4.42    0.31
   0  -2   6    4.69    0.30
  -1   2  -6    1.94    0.28
  -1   2  -6    1.68    0.23
  -1   2  -6    1.83    0.23
  -1   2  -6    1.82    0.23
  -1   2  -6    2.33    0.36
  -1   2  -6    1.58    0.22
   1  -2   6    1.79    0.21
   1  -2   6    1.75    0.21
   1  -2   6    1.73    0.27
   1  -2   6    1.76    0.23
   1  -2   6    2.18    0.28
   1  -2   6    1.83    0.17
  -2   2  -6    1.66    0.46
  -2   2  -6    1.65    0.26
  -2   2  -6    1.99    0.30
  -2   2  -6    1.73    0.33
  -2   2  -6    2.49    0.32
  -2   2  -6    1.93    0.30
   2  -2   6    1.52    0.31
   2  -2   6    1.72    0.23
   2  -2   6    1.58    0.24
   2  -2   6    2.04    0.32
   2  -2   6    1.66    0.31
   2  -2   6    1.51    0.25
  -3   2  -6    1.33    0.30
  -3   2  -6    1.53    0.35
  -3   2  -6    1.36    0.26
  -3   2  -6    0.54    0.26
  -3   2  -6    1.14    0.29
  -3   2  -6    0.96    0.29
   3  -2   6    1.10    0.29
   3  -2   6    0.92    0.27
   3  -2   6    0.83    0.22
   3  -2   6    1.01    0.29
   3  -2   6    1.43    0.30
   3  -2   6    0.94    0.26
  -4   2  -6    0.16    0.27
  -4   2  -6    0.21    0.26
  -4   2  -6    0.55    0.24
  -4   2  -6    0.85    0.30
  -4   2  -6    0.89    0.26
  -4   2  -6    0.72    0.30
   4  -2   6    0.40    0.25
   4  -2   6    1.01    0.29
   4  -2   6    0.72    0.29
   4  -2   6    0.64    0.27
  -5   2  -6    0.21    0.31
  -5   2  -6    0.44    0.37
  -5   2  -6    0.46    0.32
  -5   2  -6    0.43    0.29
  -5   2  -6    0.29    0.27
  -5   2  -6    0.85    0.32
   5  -2   6   -0.15    0.25
   5  -2   6    0.79    0.37
   5  -2   6    0.12    0.27
   5  -2   6    0.26    0.28
  -6   2  -6    2.91    0.49
  -6   2  -6    2.82    0.77
  -6   2  -6    3.16    0.54
  -6   2  -6    2.30    0.46
  -6   2  -6    2.76    0.51
   6  -2   6    2.92    0.50
   6  -2   6    2.61    0.56
  -7   2  -6   14.51    1.07
  -7   2  -6   14.09    0.91
  -7   2  -6   17.84    1.49
   8   1  -6    7.60    1.34
  -8  -1   6    5.64    0.52
   7   1  -6    3.99    0.48
  -7  -1   6    3.02    0.47
  -7  -1   6    3.11    0.43
   6   1  -6    0.11    0.27
   6   1  -6    0.21    0.26
   6   1  -6   -0.11    0.23
  -6  -1   6    0.17    0.26
  -6  -1   6    0.27    0.20
   5   1  -6    5.81    0.36
   5   1  -6    4.94    0.43
   5   1  -6    5.56    0.39
   5   1  -6    5.99    0.45
  -5  -1   6    5.44    0.39
  -5  -1   6    5.98    0.51
  -5  -1   6    4.91    0.44
  -5  -1   6    6.28    0.44
   4   1  -6    6.00    0.36
   4   1  -6    6.21    0.33
   4   1  -6    6.48    0.41
   4   1  -6    6.36    0.40
  -4  -1   6    5.96    0.40
  -4  -1   6    6.60    0.39
  -4  -1   6    6.53    0.35
  -4  -1   6    6.25    0.36
   3   1  -6   18.46    0.75
   3   1  -6   18.28    0.75
   3   1  -6   19.86    0.74
  -3  -1   6   19.10    0.74
  -3  -1   6   19.74    0.76
  -3  -1   6   18.60    0.74
   2   1  -6    0.62    0.14
   2   1  -6    0.60    0.19
   2   1  -6    0.41    0.17
   2   1  -6    0.71    0.18
  -2  -1   6    0.53    0.16
  -2  -1   6    0.59    0.16
  -2  -1   6    0.26    0.17
   1   1  -6    7.13    0.35
   1   1  -6    7.40    0.35
   1   1  -6    7.18    0.34
   1   1  -6    7.40    0.36
  -1  -1   6    8.04    0.35
  -1  -1   6    6.42    0.35
  -1  -1   6    7.72    0.35
  -1  -1   6    7.40    0.35
   0   1  -6   13.63    0.55
   0   1  -6   14.08    0.57
   0   1  -6   14.30    0.62
   0  -1   6   13.94    0.56
   0  -1   6   13.96    0.56
   0  -1   6   14.42    0.56
   0  -1   6   14.11    0.57
   0  -1   6   13.06    0.60
  -1   1  -6   48.12    1.69
  -1   1  -6   49.09    1.65
  -1   1  -6   48.24    1.63
  -1   1  -6   47.51    1.64
  -1   1  -6   48.95    1.65
  -1   1  -6   46.48    1.60
   1  -1   6   50.10    1.64
   1  -1   6   49.68    1.64
   1  -1   6   47.75    1.60
   1  -1   6   45.83    1.63
   1  -1   6   47.29    1.67
   1  -1   6   50.33    1.65
  -2   1  -6   10.54    0.65
  -2   1  -6   11.33    0.52
  -2   1  -6   11.69    0.54
  -2   1  -6   10.57    0.52
  -2   1  -6   11.25    0.53
  -2   1  -6   11.63    0.55
   2  -1   6   11.22    0.54
   2  -1   6   10.79    0.52
   2  -1   6   11.77    0.53
   2  -1   6   11.05    0.54
   2  -1   6   11.33    0.51
   2  -1   6   10.64    0.56
  -3   1  -6    4.42    0.35
  -3   1  -6    4.41    0.33
  -3   1  -6    3.99    0.37
  -3   1  -6    4.38    0.35
  -3   1  -6    3.82    0.34
  -3   1  -6    3.97    0.33
   3  -1   6    4.40    0.33
   3  -1   6    3.67    0.34
   3  -1   6    4.48    0.48
   3  -1   6    4.29    0.38
   3  -1   6    4.52    0.33
   3  -1   6    4.73    0.37
  -4   1  -6    2.90    0.43
  -4   1  -6    2.42    0.29
  -4   1  -6    3.35    0.45
  -4   1  -6    2.44    0.33
  -4   1  -6    2.30    0.36
  -4   1  -6    3.56    0.47
   4  -1   6    2.98    0.42
   4  -1   6    2.29    0.31
   4  -1   6    2.95    0.40
   4  -1   6    2.77    0.46
   4  -1   6    2.44    0.34
   4  -1   6    2.66    0.33
  -5   1  -6    3.57    0.48
  -5   1  -6    2.88    0.48
  -5   1  -6    2.59    0.76
  -5   1  -6    3.28    0.47
  -5   1  -6    2.68    0.51
  -5   1  -6    3.16    0.50
   5  -1   6    2.70    0.44
   5  -1   6    2.85    0.43
   5  -1   6    3.40    0.49
   5  -1   6    3.21    0.75
  -6   1  -6    3.05    0.69
  -6   1  -6    1.84    0.41
  -6   1  -6    2.35    0.40
  -6   1  -6    2.24    0.46
   6  -1   6    2.18    0.45
   6  -1   6    2.05    0.45
   6  -1   6    1.79    0.43
  -7   1  -6    1.16    0.43
  -7   1  -6    1.51    0.44
  -7   1  -6    1.21    0.45
  -7   1  -6    1.60    0.47
   7  -1   6    1.53    0.45
   7  -1   6    1.42    0.40
  -8   1  -6    1.64    0.55
  -8   1  -6    0.91    0.68
  -8   1  -6    1.80    0.58
   8  -1   6    1.53    0.54
   8  -1   6    2.34    0.60
   8   0  -6    0.69    0.43
  -8   0   6    0.98    0.42
  -8   0   6    0.43    0.35
   7   0  -6    0.59    0.52
   7   0  -6    0.53    0.35
   7   0  -6    1.70    0.42
  -7   0   6    0.76    0.32
  -7   0   6    0.91    0.31
   6   0  -6    1.38    0.36
   6   0  -6    1.84    0.32
   6   0  -6    1.84    0.40
  -6   0   6    1.48    0.33
  -6   0   6    1.49    0.35
  -6   0   6    1.91    0.38
   5   0  -6    4.87    0.43
   5   0  -6    4.71    0.42
   5   0  -6    5.14    0.41
   5   0  -6    4.52    0.36
  -5   0   6    4.60    0.38
  -5   0   6    4.60    0.39
  -5   0   6    4.65    0.38
   4   0  -6    9.01    0.48
   4   0  -6    9.60    0.47
   4   0  -6   10.40    0.52
   4   0  -6   10.32    0.47
   4   0  -6    9.83    0.52
  -4   0   6    9.87    0.50
  -4   0   6   10.69    0.50
  -4   0   6   10.26    0.51
   3   0  -6    2.65    0.24
   3   0  -6    2.51    0.21
   3   0  -6    2.57    0.20
   3   0  -6    2.37    0.19
   3   0  -6    2.02    0.23
  -3   0   6    2.30    0.22
  -3   0   6    2.54    0.23
  -3   0   6    2.41    0.21
   2   0  -6   28.65    0.98
  -2   0   6   29.62    1.00
  -2   0   6   29.58    1.00
  -2   0   6   28.89    0.98
   1   0  -6    0.59    0.12
  -1   0   6    0.53    0.12
  -1   0   6    0.38    0.12
   0   0  -6   33.69    1.21
   0   0  -6   35.07    1.14
   0   0  -6   35.63    1.16
   0   0  -6   35.22    1.15
   0   0   6   34.29    1.22
   0   0   6   34.38    1.14
   0   0   6   34.61    1.16
   0   0   6   34.38    1.16
  -1   0  -6   35.76    1.29
  -1   0  -6   37.88    1.25
  -1   0  -6   34.31    1.21
  -1   0  -6   37.30    1.23
  -1   0  -6   31.97    1.23
   1   0   6   37.22    1.24
   1   0   6   36.60    1.23
   1   0   6   37.35    1.23
   1   0   6   35.54    1.29
   1   0   6   36.58    1.24
   1   0   6   36.54    1.23
  -2   0  -6    4.31    0.27
  -2   0  -6    3.91    0.29
  -2   0  -6    3.32    0.33
  -2   0  -6    4.11    0.34
  -2   0  -6    3.16    0.28
  -2   0  -6    4.03    0.29
   2   0   6    3.54    0.29
   2   0   6    3.58    0.29
   2   0   6    3.62    0.27
   2   0   6    3.78    0.28
   2   0   6    3.80    0.33
   2   0   6    3.93    0.33
  -3   0  -6   39.80    1.45
  -3   0  -6   40.15    1.45
  -3   0  -6   38.81    1.44
  -3   0  -6   39.13    1.44
  -3   0  -6   40.22    1.43
  -3   0  -6   40.62    1.47
   3   0   6   39.59    1.45
   3   0   6   40.13    1.46
   3   0   6   38.99    1.42
   3   0   6   39.45    1.43
   3   0   6   40.95    1.44
   3   0   6   39.67    1.44
  -4   0  -6   12.34    0.62
  -4   0  -6   11.46    0.59
  -4   0  -6   11.53    0.61
  -4   0  -6   11.65    0.63
  -4   0  -6   11.33    0.63
  -4   0  -6   12.26    0.63
   4   0   6   11.34    0.59
   4   0   6   11.68    0.63
   4   0   6   12.19    0.64
   4   0   6   11.47    0.60
   4   0   6   11.23    0.61
   4   0   6   10.48    0.59
  -5   0  -6    1.21    0.36
  -5   0  -6    1.14    0.33
  -5   0  -6    1.28    0.35
  -5   0  -6    1.82    0.39
  -5   0  -6    1.32    0.33
  -5   0  -6    1.04    0.31
   5   0   6    1.15    0.32
   5   0   6    0.66    0.28
   5   0   6    1.55    0.39
   5   0   6    1.20    0.33
   5   0   6    1.22    0.35
  -6   0  -6    2.54    0.58
  -6   0  -6    1.31    0.41
  -6   0  -6    1.31    0.37
  -6   0  -6    1.47    0.42
  -6   0  -6    2.42    0.47
   6   0   6    1.78    0.39
   6   0   6    2.69    0.48
   6   0   6    1.67    0.39
   6   0   6    2.53    0.51
  -7   0  -6    6.36    0.59
  -7   0  -6    5.33    0.58
  -7   0  -6    4.08    0.57
  -7   0  -6    5.68    0.56
   7   0   6    5.87    0.60
   7   0   6    6.24    0.58
  -8   0  -6    3.70    1.04
  -8   0  -6    3.32    0.58
  -8   0  -6    3.00    0.93
   8   0   6    1.98    0.56
   8   0   6    3.58    0.74
   7  -1  -6   -0.33    0.34
   7  -1  -6    0.97    0.38
   7  -1  -6   -0.36    0.34
  -7   1   6    0.72    0.34
  -7   1   6    0.19    0.36
  -7   1   6    0.16    0.29
   6  -1  -6    1.61    0.38
   6  -1  -6    2.13    0.40
  -6   1   6    2.69    0.39
  -6   1   6    2.38    0.42
  -6   1   6    2.55    0.39
   5  -1  -6   12.73    0.65
   5  -1  -6   11.75    0.57
   5  -1  -6   13.92    0.67
   5  -1  -6   10.79    0.61
  -5   1   6   12.54    0.64
  -5   1   6   12.46    0.65
  -5   1   6   12.45    0.63
   4  -1  -6    8.13    0.44
   4  -1  -6    7.78    0.44
  -4   1   6    7.75    0.43
  -4   1   6    7.95    0.44
  -4   1   6    8.50    0.46
   3  -1  -6    5.39    0.31
  -3   1   6    5.69    0.32
  -3   1   6    5.29    0.30
  -3   1   6    5.43    0.30
  -2   1   6    7.82    0.35
  -2   1   6    6.87    0.34
  -1   1   6    0.79    0.16
  -1   1   6    0.90    0.15
   0  -1  -6    3.73    0.29
   0  -1  -6    3.95    0.23
   0   1   6    3.83    0.22
   0   1   6    3.94    0.28
  -1  -1  -6   76.32    2.45
  -1  -1  -6   81.32    2.46
  -1  -1  -6   76.91    2.45
  -1  -1  -6   75.06    2.46
  -1  -1  -6   76.68    2.43
  -1  -1  -6   76.12    2.51
   1   1   6   75.72    2.45
   1   1   6   72.34    2.50
   1   1   6   76.96    2.45
  -2  -1  -6   11.26    0.51
  -2  -1  -6   11.75    0.50
  -2  -1  -6   11.53    0.55
  -2  -1  -6   11.40    0.52
   2   1   6   10.99    0.52
   2   1   6   11.18    0.51
   2   1   6   11.30    0.49
   2   1   6   11.68    0.51
   2   1   6   11.35    0.51
   2   1   6   11.65    0.55
  -3  -1  -6    2.40    0.33
  -3  -1  -6    2.01    0.34
  -3  -1  -6    2.06    0.24
  -3  -1  -6    1.99    0.26
  -3  -1  -6    1.78    0.24
   3   1   6    2.65    0.36
   3   1   6    2.07    0.24
   3   1   6    2.07    0.25
   3   1   6    2.64    0.35
   3   1   6    1.88    0.24
   3   1   6    2.26    0.26
  -4  -1  -6    2.17    0.30
  -4  -1  -6    2.84    0.39
  -4  -1  -6    1.99    0.32
  -4  -1  -6    2.30    0.38
  -4  -1  -6    2.03    0.35
  -4  -1  -6    2.27    0.37
   4   1   6    2.68    0.36
   4   1   6    2.40    0.37
   4   1   6    2.44    0.38
   4   1   6    2.09    0.28
   4   1   6    3.07    0.41
   4   1   6    2.49    0.37
  -5  -1  -6    2.58    0.39
  -5  -1  -6    2.81    0.42
  -5  -1  -6    3.41    0.47
  -5  -1  -6    2.20    0.43
  -5  -1  -6    2.56    0.40
  -5  -1  -6    2.72    0.43
   5   1   6    2.64    0.41
   5   1   6    2.26    0.39
   5   1   6    2.82    0.44
   5   1   6    2.90    0.46
   5   1   6    2.68    0.35
  -6  -1  -6    3.06    0.50
  -6  -1  -6    2.79    0.50
  -6  -1  -6    3.56    0.88
  -6  -1  -6    3.35    0.78
  -6  -1  -6    2.22    0.52
   6   1   6    3.30    0.48
   6   1   6    3.23    0.53
   6   1   6    2.87    0.55
   6   1   6    3.21    0.51
  -7  -1  -6    2.50    0.48
  -7  -1  -6    2.80    0.49
  -7  -1  -6    2.46    0.51
   7   1   6    3.67    0.59
   7   1   6    3.45    0.60
  -8  -1  -6    4.16    0.55
  -8  -1  -6    4.02    0.63
  -8  -1  -6    5.20    0.76
   8   1   6    4.06    0.65
   8   1   6    4.85    0.73
   7  -2  -6    2.11    0.50
  -7   2   6    0.87    0.33
  -7   2   6    0.34    0.37
  -7   2   6    0.66    0.35
   6  -2  -6    1.26    0.35
   6  -2  -6    1.37    0.36
   6  -2  -6    1.37    0.30
  -6   2   6    1.24    0.39
  -6   2   6    1.39    0.28
  -6   2   6    1.84    0.38
   5  -2  -6   14.85    0.65
   5  -2  -6   15.62    0.73
  -5   2   6   14.01    0.74
  -5   2   6   15.51    0.71
   4  -2  -6    6.20    0.40
  -4   2   6    5.88    0.39
  -4   2   6    5.97    0.38
  -4   2   6    6.40    0.43
   3  -2  -6    0.12    0.15
  -3   2   6    0.61    0.19
  -3   2   6    0.25    0.15
  -3   2   6    0.31    0.13
  -2   2   6    0.57    0.16
  -2   2   6    0.45    0.14
  -1   2   6    0.39    0.16
  -1   2   6    0.37    0.14
  -1   2   6    0.37    0.13
  -1   2   6    0.29    0.15
   0  -2  -6    3.13    0.29
   0  -2  -6    2.64    0.22
   0   2   6    2.85    0.27
   0   2   6    2.65    0.21
  -1  -2  -6  323.00    9.89
  -1  -2  -6  320.13    9.92
  -1  -2  -6  331.01    9.82
  -1  -2  -6  316.09    9.82
   1   2   6  312.58    9.91
   1   2   6  313.27    9.84
   1   2   6  311.42    9.87
   1   2   6  316.91    9.84
  -2  -2  -6   13.12    0.57
  -2  -2  -6   11.52    0.55
  -2  -2  -6   14.09    0.56
  -2  -2  -6   13.82    0.62
  -2  -2  -6   13.56    0.57
  -2  -2  -6   13.12    0.57
   2   2   6   14.18    0.58
   2   2   6   13.76    0.56
   2   2   6   13.33    0.57
   2   2   6   13.17    0.55
   2   2   6   13.57    0.58
   2   2   6   13.28    0.60
  -3  -2  -6    6.67    0.42
  -3  -2  -6    6.40    0.39
  -3  -2  -6    6.52    0.40
  -3  -2  -6    7.15    0.42
  -3  -2  -6    6.89    0.39
   3   2   6    7.09    0.41
   3   2   6    6.64    0.40
   3   2   6    6.71    0.40
   3   2   6    7.03    0.41
   3   2   6    6.44    0.38
   3   2   6    6.51    0.40
  -4  -2  -6   20.14    0.88
  -4  -2  -6   19.99    0.91
  -4  -2  -6   19.60    0.86
  -4  -2  -6   21.04    0.86
  -4  -2  -6   20.63    0.86
  -4  -2  -6   19.13    0.87
   4   2   6   20.89    0.85
   4   2   6   19.42    0.87
   4   2   6   19.51    0.87
   4   2   6   21.53    0.87
   4   2   6   19.79    0.88
   4   2   6   20.45    0.96
  -5  -2  -6    6.08    0.49
  -5  -2  -6    6.50    0.46
  -5  -2  -6    5.95    0.45
  -5  -2  -6    6.43    0.47
  -5  -2  -6    5.36    0.47
  -5  -2  -6    5.95    0.46
   5   2   6    6.18    0.71
   5   2   6    6.06    0.48
   5   2   6    5.41    0.46
   5   2   6    6.56    0.49
   5   2   6    7.24    0.59
  -6  -2  -6    2.54    0.44
  -6  -2  -6    2.52    0.49
  -6  -2  -6    1.72    0.39
  -6  -2  -6    2.19    0.46
  -6  -2  -6    2.13    0.41
   6   2   6    2.90    0.50
   6   2   6    2.14    0.45
   6   2   6    1.74    0.40
   6   2   6    2.93    0.54
  -7  -2  -6    3.34    0.55
  -7  -2  -6    2.75    0.51
  -7  -2  -6    4.06    0.60
   7   2   6    3.81    0.57
   7   2   6    3.76    0.61
  -8  -2  -6    4.12    0.64
  -8  -2  -6    4.22    0.66
  -8  -2  -6    3.17    0.59
   8   2   6    4.51    0.71
   8   2   6    4.99    0.70
   7  -3  -6    1.00    0.43
  -7   3   6    0.24    0.33
  -7   3   6    1.07    0.45
   6  -3  -6   -0.08    0.28
   6  -3  -6    0.30    0.31
  -6   3   6    0.13    0.32
  -6   3   6    0.35    0.31
  -6   3   6   -0.06    0.24
   5  -3  -6    4.50    0.36
  -5   3   6    3.59    0.41
  -5   3   6    3.95    0.38
  -5   3   6    3.39    0.34
  -4   3   6   16.79    0.79
  -4   3   6   16.84    0.71
  -4   3   6   17.35    0.74
  -3   3   6    2.62    0.27
  -3   3   6    2.42    0.29
  -3   3   6    2.82    0.23
  -3   3   6    2.42    0.22
  -2   3   6    0.87    0.21
  -2   3   6    0.99    0.20
  -1   3   6    2.94    0.24
  -1   3   6    2.64    0.27
  -1   3   6    3.18    0.26
  -1   3   6    2.95    0.26
   0  -3  -6   42.55    1.44
   0   3   6   39.55    1.44
   0   3   6   40.50    1.45
   0   3   6   41.86    1.43
  -1  -3  -6    1.85    0.21
  -1  -3  -6    1.94    0.32
   1   3   6    2.38    0.28
   1   3   6    1.77    0.21
   1   3   6    1.57    0.18
   1   3   6    1.92    0.18
  -2  -3  -6    0.44    0.22
  -2  -3  -6    0.27    0.18
  -2  -3  -6    0.51    0.25
  -2  -3  -6    0.33    0.20
  -2  -3  -6    0.31    0.14
  -2  -3  -6    0.32    0.13
   2   3   6    0.29    0.19
   2   3   6    0.46    0.15
   2   3   6    0.75    0.18
   2   3   6    0.29    0.17
   2   3   6    0.48    0.15
   2   3   6    0.35    0.16
  -3  -3  -6    2.55    0.30
  -3  -3  -6    2.59    0.27
  -3  -3  -6    2.41    0.25
  -3  -3  -6    2.85    0.30
  -3  -3  -6    2.26    0.27
   3   3   6    1.99    0.24
   3   3   6    2.68    0.28
   3   3   6    2.68    0.27
   3   3   6    2.47    0.26
   3   3   6    2.07    0.26
   3   3   6    2.34    0.25
  -4  -3  -6    5.68    0.43
  -4  -3  -6    4.86    0.39
  -4  -3  -6    5.74    0.40
  -4  -3  -6    4.97    0.39
  -4  -3  -6    5.52    0.42
  -4  -3  -6    5.62    0.41
   4   3   6    5.41    0.41
   4   3   6    5.50    0.41
   4   3   6    5.59    0.41
   4   3   6    5.42    0.41
   4   3   6    5.83    0.40
   4   3   6    5.31    0.42
  -5  -3  -6    2.65    0.45
  -5  -3  -6    3.11    0.47
  -5  -3  -6    2.97    0.41
  -5  -3  -6    2.58    0.32
  -5  -3  -6    3.21    0.44
  -5  -3  -6    3.07    0.44
   5   3   6    3.79    0.52
   5   3   6    3.17    0.58
   5   3   6    3.59    0.46
   5   3   6    3.05    0.45
   5   3   6    2.91    0.42
  -6  -3  -6   27.15    1.20
  -6  -3  -6   26.37    1.21
  -6  -3  -6   25.41    1.16
  -6  -3  -6   26.97    1.21
  -6  -3  -6   27.27    1.25
   6   3   6   28.49    1.23
   6   3   6   27.91    1.22
   6   3   6   28.11    1.22
  -7  -3  -6    0.32    0.30
  -7  -3  -6    0.35    0.34
  -7  -3  -6    0.81    0.37
   7   3   6    0.29    0.38
   7   3   6    0.18    0.31
   7   3   6    0.85    0.41
  -8  -3  -6    2.07    0.54
  -8  -3  -6    2.24    0.49
  -8  -3  -6    2.71    0.57
   8   3   6    1.67    0.50
   8   3   6    2.25    0.51
   6  -4  -6    0.59    0.36
  -6   4   6    0.60    0.34
  -6   4   6    0.85    0.26
  -6   4   6    0.14    0.33
   5  -4  -6    0.05    0.24
  -5   4   6    0.50    0.21
  -5   4   6    0.23    0.24
  -5   4   6    0.82    0.32
  -4   4   6   19.24    1.00
  -4   4   6   20.02    0.83
  -4   4   6   21.18    0.94
  -3   4   6    4.66    0.30
  -3   4   6    4.16    0.38
  -3   4   6    4.35    0.32
  -2   4   6   38.70    1.42
  -2   4   6   39.45    1.42
  -2   4   6   37.42    1.40
  -2   4   6   36.91    1.39
  -1   4   6   -0.02    0.16
  -1   4   6    0.40    0.20
  -1   4   6    0.51    0.21
   0  -4  -6    1.65    0.22
   0   4   6    2.40    0.35
   0   4   6    1.57    0.20
   0   4   6    1.96    0.26
  -1  -4  -6   15.17    0.58
  -1  -4  -6   15.35    0.66
   1   4   6   15.95    0.70
   1   4   6   14.72    0.60
   1   4   6   15.63    0.69
   1   4   6   15.06    0.65
   1   4   6   14.51    0.59
  -2  -4  -6   11.89    0.50
  -2  -4  -6   11.94    0.52
  -2  -4  -6   11.79    0.53
  -2  -4  -6   12.34    0.58
  -2  -4  -6   10.56    0.54
   2   4   6   11.71    0.58
   2   4   6   11.35    0.53
   2   4   6   11.19    0.53
   2   4   6   10.98    0.53
   2   4   6   11.83    0.59
  -3  -4  -6   21.35    0.93
  -3  -4  -6   21.12    0.86
  -3  -4  -6   20.57    0.83
  -3  -4  -6   21.52    0.89
  -3  -4  -6   19.46    0.86
  -3  -4  -6   18.23    0.85
   3   4   6   19.99    0.86
   3   4   6   21.12    0.92
   3   4   6   21.00    0.83
   3   4   6   20.73    0.85
   3   4   6   20.49    0.86
  -4  -4  -6    0.88    0.28
  -4  -4  -6    1.16    0.32
  -4  -4  -6    0.86    0.25
  -4  -4  -6    0.82    0.27
  -4  -4  -6    1.01    0.29
   4   4   6    0.96    0.28
   4   4   6    1.07    0.29
   4   4   6    0.80    0.27
   4   4   6    0.84    0.26
   4   4   6    0.86    0.25
   4   4   6    1.09    0.28
  -5  -4  -6    0.30    0.23
  -5  -4  -6    0.33    0.24
  -5  -4  -6   -0.04    0.22
  -5  -4  -6   -0.17    0.28
  -5  -4  -6   -0.10    0.21
  -5  -4  -6   -0.13    0.25
   5   4   6   -0.03    0.22
   5   4   6    0.06    0.24
   5   4   6    0.09    0.44
   5   4   6    0.42    0.28
   5   4   6    0.03    0.22
  -6  -4  -6    5.54    0.51
  -6  -4  -6    5.82    0.48
  -6  -4  -6    5.94    0.62
  -6  -4  -6    5.31    0.52
   6   4   6    5.33    0.51
   6   4   6    5.52    0.48
   6   4   6    4.66    0.46
  -7  -4  -6    0.25    0.28
  -7  -4  -6    0.02    0.31
  -7  -4  -6    0.90    0.42
  -7  -4  -6    0.95    0.38
   7   4   6    0.59    0.36
   7   4   6    0.05    0.34
  -8  -4  -6    0.71    0.38
  -8  -4  -6    0.84    0.39
  -8  -4  -6    1.12    0.45
   8   4   6   -0.20    0.41
   8   4   6    1.11    0.42
  -6   5   6    0.21    0.41
  -6   5   6    0.36    0.31
   5  -5  -6    0.59    0.37
  -5   5   6    0.76    0.33
  -5   5   6    0.78    0.26
  -5   5   6    1.00    0.36
  -4   5   6    1.28    0.36
  -4   5   6    0.96    0.26
  -4   5   6    1.14    0.29
  -3   5   6   14.45    0.65
  -3   5   6   12.73    0.71
  -3   5   6   12.69    0.59
  -2   5   6    0.45    0.20
  -2   5   6    1.01    0.28
  -2   5   6    1.10    0.31
  -2   5   6    0.94    0.19
  -1   5   6    1.42    0.28
  -1   5   6    1.50    0.22
  -1   5   6    1.19    0.31
  -1   5   6    1.30    0.21
  -1   5   6    1.93    0.36
   0  -5  -6    3.57    0.32
   0   5   6    3.76    0.31
   0   5   6    3.55    0.35
   0   5   6    3.29    0.35
   0   5   6    3.26    0.24
   0   5   6    3.46    0.24
   0   5   6    3.30    0.31
  -1  -5  -6   39.86    1.34
  -1  -5  -6   36.52    1.36
  -1  -5  -6   36.59    1.48
  -1  -5  -6   38.22    1.37
  -1  -5  -6   40.91    1.46
   1   5   6   39.67    1.36
   1   5   6   41.08    1.49
   1   5   6   40.39    1.48
   1   5   6   39.90    1.37
   1   5   6   38.40    1.43
  -2  -5  -6    5.70    0.38
  -2  -5  -6    6.23    0.34
  -2  -5  -6    5.54    0.40
  -2  -5  -6    5.35    0.36
  -2  -5  -6    6.19    0.38
   2   5   6    6.14    0.39
   2   5   6    5.79    0.39
   2   5   6    6.26    0.45
   2   5   6    6.58    0.38
   2   5   6    6.62    0.44
  -3  -5  -6    7.21    0.46
  -3  -5  -6    7.20    0.41
  -3  -5  -6    7.17    0.45
  -3  -5  -6    7.88    0.48
   3   5   6    7.37    0.44
   3   5   6    6.72    0.44
   3   5   6    7.23    0.44
   3   5   6    7.03    0.48
   3   5   6    6.53    0.44
   3   5   6    7.24    0.46
   3   5   6    6.98    0.42
  -4  -5  -6   21.87    0.98
  -4  -5  -6   23.87    1.00
  -4  -5  -6   22.36    0.99
  -4  -5  -6   23.49    0.96
   4   5   6   24.57    1.00
   4   5   6   23.30    0.96
   4   5   6   20.24    0.95
   4   5   6   21.66    0.98
   4   5   6   22.49    1.00
  -5  -5  -6    0.97    0.31
  -5  -5  -6    1.25    0.34
  -5  -5  -6    1.44    0.38
  -5  -5  -6    0.95    0.34
   5   5   6    0.88    0.33
   5   5   6    1.27    0.34
   5   5   6    1.39    0.31
   5   5   6    0.92    0.32
  -6  -5  -6    3.20    0.40
  -6  -5  -6    3.89    0.55
  -6  -5  -6    3.46    0.52
  -6  -5  -6    2.74    0.36
   6   5   6    3.82    0.53
   6   5   6    3.09    0.41
   6   5   6    3.76    0.58
  -7  -5  -6    5.65    0.66
  -7  -5  -6    5.68    0.53
  -7  -5  -6    5.92    0.51
  -7  -5  -6    5.82    0.58
   7   5   6    6.25    0.54
   7   5   6    5.50    0.58
   7   5   6    5.85    0.58
  -8  -5  -6   -0.30    0.43
  -8  -5  -6    0.37    0.40
  -8  -5  -6    1.02    0.42
   8   5   6    0.45    0.39
   8   5   6   -0.19    0.46
  -5   6   6    0.81    0.38
  -5   6   6    0.43    0.31
  -5   6   6    0.92    0.70
  -4   6   6    1.55    0.28
  -4   6   6    2.32    0.44
  -4   6   6    1.85    0.37
  -3   6   6    0.30    0.29
  -3   6   6    0.52    0.27
  -3   6   6    0.43    0.24
  -3   6   6    0.22    0.18
  -2   6   6   55.22    1.99
  -2   6   6   51.57    1.83
  -1   6   6    1.99    0.29
  -1   6   6    1.94    0.36
  -1   6   6    1.75    0.24
  -1   6   6    2.24    0.42
   0  -6  -6    1.73    0.29
   0   6   6    1.90    0.24
   0   6   6    3.08    0.46
   0   6   6    1.96    0.35
   0   6   6    1.91    0.23
  -1  -6  -6    7.16    0.44
  -1  -6  -6    7.00    0.43
  -1  -6  -6    8.77    0.52
  -1  -6  -6    8.16    0.42
   1   6   6    8.80    0.55
   1   6   6    8.85    0.45
  -2  -6  -6    4.27    0.30
  -2  -6  -6    3.85    0.35
  -2  -6  -6    3.86    0.35
  -2  -6  -6    3.13    0.36
   2   6   6    3.97    0.35
   2   6   6    3.95    0.34
   2   6   6    4.15    0.43
  -3  -6  -6    5.30    0.41
  -3  -6  -6    4.01    0.59
  -3  -6  -6    4.67    0.41
  -3  -6  -6    4.73    0.35
   3   6   6    4.29    0.34
   3   6   6    4.63    0.40
   3   6   6    4.39    0.46
   3   6   6    4.49    0.40
  -4  -6  -6   45.96    1.73
  -4  -6  -6   45.20    1.71
  -4  -6  -6   45.61    1.73
   4   6   6   45.80    1.73
   4   6   6   43.17    1.66
   4   6   6   44.22    1.72
   4   6   6   49.88    1.74
  -5  -6  -6    0.90    0.31
  -5  -6  -6    0.54    0.28
  -5  -6  -6    0.54    0.33
  -5  -6  -6    0.73    0.34
   5   6   6    0.76    0.31
   5   6   6    0.52    0.29
   5   6   6    0.69    0.31
  -6  -6  -6    2.02    0.47
  -6  -6  -6    3.00    0.51
  -6  -6  -6    1.89    0.44
  -6  -6  -6    2.26    0.43
   6   6   6    3.26    0.51
   6   6   6    2.32    0.41
   6   6   6    3.10    0.49
   6   6   6    2.93    0.47
  -7  -6  -6    1.37    0.48
  -7  -6  -6    0.50    0.32
  -7  -6  -6    0.33    0.31
  -7  -6  -6    0.17    0.52
   7   6   6   -0.15    0.28
   7   6   6    0.59    0.45
  -8  -6  -6    1.31    0.47
  -8  -6  -6    0.84    0.48
  -8  -6  -6    1.28    0.45
   8   6   6    0.97    0.43
   8   6   6    0.80    0.43
  -4   7   6    2.27    0.47
  -4   7   6    1.51    0.35
  -3   7   6    2.86    0.38
  -3   7   6    2.64    0.46
  -3   7   6    3.38    0.45
  -3   7   6    2.33    0.31
  -2   7   6    0.84    0.33
  -2   7   6    0.84    0.23
  -2   7   6    0.64    0.24
  -2   7   6    0.67    0.30
   1  -7  -6   14.67    0.69
   1  -7  -6   13.27    0.65
  -1   7   6   14.23    0.68
  -1   7   6   13.90    0.77
  -1   7   6   15.30    0.82
  -1   7   6   14.20    0.66
   0  -7  -6    0.27    0.36
   0  -7  -6    0.15    0.24
   0   7   6    0.57    0.30
   0   7   6    0.63    0.21
   0   7   6    0.70    0.47
  -1  -7  -6   31.24    1.27
  -1  -7  -6   28.30    1.16
  -1  -7  -6   28.47    1.11
  -1  -7  -6   29.01    1.17
   1   7   6   29.49    1.15
   1   7   6   30.23    1.16
   1   7   6   29.97    1.22
   1   7   6   31.70    1.30
  -2  -7  -6    0.73    0.30
  -2  -7  -6    1.13    0.24
  -2  -7  -6    0.87    0.52
  -2  -7  -6    1.15    0.30
   2   7   6    1.59    0.37
   2   7   6    1.74    0.33
   2   7   6    1.66    0.34
  -3  -7  -6   10.27    0.62
  -3  -7  -6    9.85    0.61
  -3  -7  -6   10.80    0.56
   3   7   6   10.33    0.60
   3   7   6   10.38    0.64
   3   7   6    8.90    0.52
   3   7   6   10.82    0.59
  -4  -7  -6    0.69    0.32
  -4  -7  -6    1.11    0.31
  -4  -7  -6    1.12    0.36
   4   7   6    1.04    0.28
   4   7   6    1.61    0.36
   4   7   6    0.97    0.30
   4   7   6    1.43    0.36
  -5  -7  -6    0.80    0.40
  -5  -7  -6    0.76    0.31
  -5  -7  -6    0.12    0.37
  -5  -7  -6    0.17    0.51
   5   7   6    0.32    0.31
   5   7   6    0.87    0.33
   5   7   6    0.87    0.41
   5   7   6    0.54    0.29
  -6  -7  -6    4.30    0.69
  -6  -7  -6    4.43    0.55
  -6  -7  -6    4.62    0.46
   6   7   6    3.76    0.54
   6   7   6    4.63    0.48
   6   7   6    4.31    0.49
   6   7   6    4.94    0.52
  -7  -7  -6   -0.28    0.39
  -7  -7  -6    0.47    0.36
  -7  -7  -6    0.93    0.37
   7   7   6    1.37    0.38
   7   7   6    0.52    0.37
   3  -8  -6    1.83    0.47
  -3   8   6    1.12    0.37
  -3   8   6    1.46    0.52
  -3   8   6    1.63    0.47
  -3   8   6    0.95    0.33
  -2   8   6    3.65    0.57
  -2   8   6    5.70    0.57
  -2   8   6    4.51    0.39
  -2   8   6    3.84    0.43
   1  -8  -6   21.87    1.00
  -1   8   6   21.55    0.94
  -1   8   6   23.59    1.13
  -1   8   6   23.52    1.08
  -1   8   6   22.73    0.99
   0  -8  -6    0.71    0.28
   0  -8  -6    1.64    0.36
   0  -8  -6    1.24    0.28
   0   8   6    1.57    0.42
   0   8   6    0.83    0.27
   0   8   6    1.60    0.30
   0   8   6    0.98    0.34
  -1  -8  -6    2.19    0.37
  -1  -8  -6    2.51    0.41
  -1  -8  -6    2.04    0.33
   1   8   6    2.72    0.32
   1   8   6    2.53    0.34
   1   8   6    2.66    0.51
   1   8   6    2.36    0.37
  -2  -8  -6    1.61    0.47
  -2  -8  -6    0.97    0.33
  -2  -8  -6    1.71    0.33
  -2  -8  -6    1.37    0.34
   2   8   6    1.87    0.45
   2   8   6    2.29    0.37
  -3  -8  -6   -0.13    0.28
  -3  -8  -6    0.33    0.26
  -3  -8  -6    0.52    0.35
   3   8   6    0.37    0.22
   3   8   6    0.15    0.26
   3   8   6    0.27    0.25
   3   8   6    0.62    0.31
  -4  -8  -6    9.54    0.62
  -4  -8  -6    6.59    0.61
  -4  -8  -6    8.15    0.57
   4   8   6    7.69    0.61
   4   8   6    7.75    0.52
   4   8   6    8.74    0.60
   4   8   6    7.83    0.56
  -5  -8  -6    1.80    0.36
  -5  -8  -6    1.80    0.42
  -5  -8  -6    0.64    0.51
  -5  -8  -6    1.04    0.38
   5   8   6    1.85    0.48
   5   8   6    2.55    0.45
   5   8   6    1.54    0.43
   5   8   6    1.24    0.36
  -6  -8  -6    1.13    0.91
  -6  -8  -6    1.58    0.45
  -6  -8  -6    1.82    0.42
   6   8   6    1.18    0.43
   6   8   6    1.18    0.41
   6   8   6    1.51    0.43
  -7  -8  -6    0.07    0.45
  -7  -8  -6    0.09    0.33
   7   8   6    0.20    0.36
  -2   9   6    0.51    0.49
   1  -9  -6    1.78    0.46
  -1   9   6    2.57    0.57
  -1   9   6    2.38    0.40
  -1   9   6    3.38    0.60
  -1   9   6    3.62    0.60
   0  -9  -6   -0.25    0.60
   0  -9  -6   -0.07    0.38
   0  -9  -6   -0.17    0.32
   0   9   6    0.20    0.38
   0   9   6   -0.33    0.19
   0   9   6    0.25    0.25
   0   9   6    0.10    0.32
  -1  -9  -6    3.87    0.44
   1   9   6    4.15    0.46
   1   9   6    3.41    0.57
   1   9   6    3.41    0.40
   1   9   6    3.15    0.39
  -2  -9  -6   -0.30    0.42
  -2  -9  -6    0.42    0.34
   2   9   6    0.32    0.24
   2   9   6   -0.43    0.30
   2   9   6    0.11    0.35
  -3  -9  -6   -0.24    0.31
  -3  -9  -6    0.14    0.42
  -3  -9  -6    0.62    0.33
  -3  -9  -6    0.22    0.38
   3   9   6    0.40    0.37
   3   9   6    0.32    0.33
   3   9   6    0.74    0.28
  -4  -9  -6    8.11    0.66
  -4  -9  -6    7.55    0.62
   4   9   6    7.47    0.58
   4   9   6    7.06    0.65
   4   9   6    6.56    0.61
   4   9   6    8.72    0.68
  -5  -9  -6    3.79    0.51
  -5  -9  -6    4.43    0.55
   5   9   6    4.50    0.51
   5   9   6    3.66    0.62
  -6  -9  -6    1.65    0.54
   6   9   6    2.07    0.57
  -1 -10  -6    0.68    0.38
   1  10   6    0.71    0.34
   1  10   6    0.38    0.41
   1  10   6    0.15    0.31
   2  10   6    0.00    0.50
   2  10   6    0.26    0.50
   2  10   6    0.67    0.42
   3  10   6    0.58    0.34
  -4 -10  -6    1.14    0.80
   4  10   6    2.36    0.83
   4   8  -7    0.60    0.44
   4   8  -7    0.29    0.37
   4   8  -7    0.31    0.39
  -4  -8   7   -0.03    0.38
  -4  -8   7    0.34    0.38
   3   8  -7    0.35    0.34
   3   8  -7   -0.42    0.38
   3   8  -7   -0.27    0.31
  -3  -8   7    0.44    0.33
  -3  -8   7    0.32    0.35
   2   8  -7    0.95    0.49
   2   8  -7    1.32    0.37
  -2  -8   7    0.35    0.33
  -2  -8   7    0.71    0.38
   1   8  -7    0.48    0.34
   1   8  -7    1.20    0.33
   1   8  -7    0.53    0.33
   1   8  -7    1.22    0.51
   1   8  -7    0.43    0.47
  -1  -8   7    0.23    0.29
  -1  -8   7    1.11    0.36
   0   8  -7    0.50    0.31
   0   8  -7   -0.32    0.44
   0   8  -7    0.48    0.35
   0   8  -7    0.07    0.31
   0  -8   7    0.51    0.33
   0  -8   7    0.44    0.42
  -1   8  -7    1.12    0.41
  -1   8  -7    1.01    0.38
  -1   8  -7    1.08    0.51
  -1   8  -7    0.49    0.40
   1  -8   7    0.14    0.44
   6   7  -7    1.20    0.43
  -6  -7   7    0.54    0.39
   5   7  -7    0.60    0.37
   5   7  -7    0.18    0.35
  -5  -7   7   -0.07    0.37
  -5  -7   7    0.76    0.33
   4   7  -7    5.90    0.57
   4   7  -7    3.88    0.69
  -4  -7   7    5.88    0.51
  -4  -7   7    5.52    0.60
  -4  -7   7    5.11    0.54
   3   7  -7    1.65    0.40
   3   7  -7    1.27    0.38
   3   7  -7    3.42    0.83
   3   7  -7    2.49    0.59
  -3  -7   7    1.88    0.36
  -3  -7   7    1.74    0.46
  -3  -7   7    2.23    0.44
   2   7  -7    2.12    0.41
   2   7  -7    3.63    0.56
   2   7  -7    2.33    0.41
  -2  -7   7    2.12    0.43
  -2  -7   7    1.90    0.40
  -2  -7   7    2.32    0.44
   1   7  -7    3.89    0.44
   1   7  -7    3.19    0.32
   1   7  -7    3.63    0.32
   1   7  -7    3.74    0.43
   1   7  -7    4.08    0.54
  -1  -7   7    2.96    0.49
  -1  -7   7    3.80    0.46
   0   7  -7    0.10    0.24
   0   7  -7    0.69    0.41
   0   7  -7   -0.19    0.25
   0   7  -7    0.29    0.30
   0   7  -7    0.03    0.30
   0  -7   7    0.42    0.30
   0  -7   7   -0.48    0.24
  -1   7  -7    1.13    0.47
  -1   7  -7    0.38    0.32
  -1   7  -7    0.37    0.31
  -1   7  -7    0.24    0.29
   1  -7   7    0.51    0.32
   1  -7   7    0.28    0.33
  -2   7  -7    1.63    0.42
  -2   7  -7    1.62    0.44
  -2   7  -7    1.99    0.47
  -2   7  -7    1.44    0.56
   2  -7   7    0.72    0.42
   2  -7   7    1.88    0.44
  -3   7  -7    0.93    0.46
  -3   7  -7    0.83    0.55
  -3   7  -7    0.83    0.46
  -3   7  -7    0.72    0.42
   3  -7   7    0.04    0.54
   6   6  -7    0.04    0.37
  -6  -6   7    0.55    0.38
   5   6  -7   -0.83    0.41
   5   6  -7    0.26    0.26
   5   6  -7    0.57    0.36
  -5  -6   7    0.11    0.36
  -5  -6   7    0.16    0.30
  -5  -6   7    0.57    0.41
   4   6  -7   10.80    0.77
   4   6  -7   12.14    0.71
   4   6  -7   12.70    0.75
  -4  -6   7   12.64    0.73
  -4  -6   7   12.16    0.71
  -4  -6   7   11.65    0.71
   3   6  -7    5.46    0.50
   3   6  -7    6.24    0.49
  -3  -6   7    4.91    0.50
  -3  -6   7    6.17    0.49
  -3  -6   7    6.26    0.51
   2   6  -7    3.16    0.38
   2   6  -7    3.20    0.40
   2   6  -7    3.08    0.43
   2   6  -7    2.75    0.48
  -2  -6   7    3.98    0.55
  -2  -6   7    3.64    0.43
  -2  -6   7    3.59    0.40
   1   6  -7    0.83    0.46
   1   6  -7    1.04    0.39
   1   6  -7    1.13    0.30
   1   6  -7    1.14    0.37
   1   6  -7    1.75    0.34
  -1  -6   7    0.87    0.27
  -1  -6   7    0.57    0.31
  -1  -6   7    1.03    0.35
   0   6  -7    0.22    0.27
   0   6  -7    0.28    0.24
   0   6  -7    0.01    0.28
   0   6  -7    0.39    0.36
   0   6  -7    0.29    0.20
   0   6  -7    0.19    0.29
   0   6  -7    0.27    0.27
   0  -6   7    0.24    0.26
   0  -6   7    0.30    0.26
   0  -6   7    0.08    0.30
  -1   6  -7    5.16    0.42
  -1   6  -7    5.31    0.48
  -1   6  -7    3.70    0.37
  -1   6  -7    4.98    0.49
  -1   6  -7    5.01    0.55
  -1   6  -7    4.54    0.47
   1  -6   7    4.55    0.46
   1  -6   7    4.26    0.47
  -2   6  -7    5.02    0.49
  -2   6  -7    4.49    0.49
  -2   6  -7    5.70    0.60
  -2   6  -7    6.00    0.49
  -2   6  -7    5.15    0.52
   2  -6   7    5.62    0.52
   2  -6   7    5.00    0.52
  -3   6  -7    0.48    0.35
  -3   6  -7   -0.31    0.35
  -3   6  -7    0.81    0.42
  -3   6  -7   -0.06    0.34
  -3   6  -7    0.42    0.37
   3  -6   7    0.64    0.37
   3  -6   7    0.53    0.32
  -4   6  -7   -0.25    0.36
  -4   6  -7    0.25    0.40
  -4   6  -7    0.22    0.55
  -4   6  -7    0.35    0.41
   4  -6   7   -0.25    0.41
   4  -6   7    0.00    0.39
   7   5  -7    0.58    0.41
  -7  -5   7    0.91    0.42
   6   5  -7   -0.58    0.47
   6   5  -7    0.03    0.32
  -6  -5   7    0.27    0.32
  -6  -5   7   -0.27    0.25
   5   5  -7    3.37    0.42
   5   5  -7    2.74    0.48
  -5  -5   7    3.14    0.60
  -5  -5   7    2.98    0.50
   4   5  -7    1.22    0.38
   4   5  -7    0.89    0.29
   4   5  -7    0.64    0.27
  -4  -5   7    1.19    0.34
  -4  -5   7    1.16    0.32
  -4  -5   7    1.20    0.30
   3   5  -7    0.43    0.26
   3   5  -7    0.72    0.28
   3   5  -7    0.96    0.29
  -3  -5   7    0.57    0.26
  -3  -5   7    0.40    0.24
  -3  -5   7    0.45    0.31
   2   5  -7    0.64    0.25
   2   5  -7    0.49    0.22
   2   5  -7    0.36    0.26
   2   5  -7    0.13    0.24
  -2  -5   7    0.07    0.22
  -2  -5   7    0.18    0.22
  -2  -5   7    0.31    0.28
   1   5  -7    8.21    0.53
   1   5  -7    7.96    0.58
   1   5  -7    9.26    0.54
   1   5  -7    7.79    0.53
   1   5  -7    8.46    0.54
  -1  -5   7    8.41    0.57
  -1  -5   7    7.67    0.54
  -1  -5   7    7.69    0.52
  -1  -5   7    8.92    0.55
   0   5  -7    0.29    0.25
   0   5  -7    0.74    0.35
   0   5  -7    0.40    0.20
   0   5  -7    0.49    0.22
   0   5  -7    0.63    0.28
   0   5  -7    0.32    0.17
   0   5  -7    0.41    0.25
   0  -5   7    0.08    0.21
   0  -5   7    0.60    0.28
   0  -5   7   -0.07    0.23
   0  -5   7    0.03    0.24
  -1   5  -7   22.65    1.06
  -1   5  -7   23.33    1.05
  -1   5  -7   22.78    0.96
  -1   5  -7   26.34    1.38
  -1   5  -7   24.27    1.14
   1  -5   7   24.22    1.07
   1  -5   7   23.32    1.07
   1  -5   7   23.36    0.94
   1  -5   7   24.40    1.07
   1  -5   7   22.46    1.04
  -2   5  -7    0.03    0.34
  -2   5  -7    0.34    0.26
  -2   5  -7    0.14    0.29
  -2   5  -7    0.55    0.27
  -2   5  -7   -0.06    0.26
  -2   5  -7    0.26    0.31
   2  -5   7    0.42    0.28
   2  -5   7    0.07    0.23
   2  -5   7    0.28    0.30
   2  -5   7    0.24    0.32
  -3   5  -7    0.99    0.38
  -3   5  -7    0.34    0.29
  -3   5  -7    0.23    0.30
  -3   5  -7    0.59    0.34
  -3   5  -7    0.21    0.28
   3  -5   7    0.83    0.39
   3  -5   7    0.57    0.33
   3  -5   7    0.90    0.40
  -4   5  -7    0.22    0.34
  -4   5  -7    1.17    0.37
  -4   5  -7    0.51    0.42
  -4   5  -7    0.78    0.40
  -4   5  -7    0.78    0.40
   4  -5   7    0.77    0.36
   4  -5   7    1.63    0.46
  -5   5  -7    0.82    0.41
  -5   5  -7    0.59    0.51
  -5   5  -7    1.17    0.47
  -5   5  -7    1.14    0.46
   5  -5   7    0.15    0.45
   5  -5   7    0.91    0.49
   7   4  -7    0.67    0.37
  -7  -4   7    0.54    0.36
   6   4  -7    0.81    0.44
   6   4  -7    1.68    0.44
  -6  -4   7    0.56    0.38
  -6  -4   7    1.87    0.41
  -6  -4   7    1.36    0.35
   5   4  -7    9.65    0.61
   5   4  -7    9.68    0.63
   5   4  -7    8.86    0.61
  -5  -4   7    9.52    0.60
  -5  -4   7    9.28    0.59
   4   4  -7    6.93    0.50
   4   4  -7    6.16    0.49
   4   4  -7    6.09    0.53
  -4  -4   7    6.95    0.49
  -4  -4   7    7.16    0.51
   3   4  -7    5.26    0.40
   3   4  -7    4.34    0.37
   3   4  -7    4.75    0.40
  -3  -4   7    4.76    0.39
  -3  -4   7    4.41    0.39
  -3  -4   7    4.12    0.38
   2   4  -7    3.57    0.34
   2   4  -7    3.67    0.35
   2   4  -7    3.33    0.35
   2   4  -7    3.02    0.31
  -2  -4   7    3.05    0.32
  -2  -4   7    3.50    0.34
  -2  -4   7    2.69    0.32
  -2  -4   7    2.93    0.34
   1   4  -7    1.50    0.45
   1   4  -7    1.31    0.28
   1   4  -7    1.23    0.27
   1   4  -7    1.28    0.30
   1   4  -7    0.91    0.41
  -1  -4   7    0.78    0.21
  -1  -4   7    1.43    0.33
  -1  -4   7    1.10    0.27
  -1  -4   7    1.24    0.30
  -1  -4   7    1.00    0.28
   0   4  -7    0.79    0.24
   0   4  -7    0.50    0.26
   0   4  -7    0.68    0.30
   0   4  -7    0.28    0.18
   0  -4   7    0.42    0.21
   0  -4   7    0.65    0.26
   0  -4   7    0.55    0.23
   0  -4   7    0.57    0.28
  -1   4  -7    2.78    0.32
  -1   4  -7    2.40    0.32
[truncated: 241,363 more chars]
