# Supplementary material for: Synthesis, crystal structure and Hirshfeld surface analysis of phenyl­methanaminium 2-oxo-2H-chromene-3-carboxyl­ate
Source: Acta Crystallogr E Crystallogr Commun. 2026 Apr 10;82(Pt 5):432–6. doi: 10.1107/S2056989026003403 (PMC13148198; doi:10.1107/S2056989026003403)
Supplement: Supplementary file 2 [file e-82-00432-Isup2.hkl]

data_I                                                                          
_shelx_title ' CBA_1_120K_0m in P-1'                                            
_shelx_refln_list_code          4                                               
_shelx_F_calc_maximum      113.13                                               
_exptl_crystal_F_000       311.99                                               
_reflns_d_resolution_high  0.7483                                               
                                                                                
loop_                                                                           
 _space_group_symop_operation_xyz                                               
 'x, y, z'                                                                      
 '-x, -y, -z'                                                                   
                                                                                
_cell_length_a     6.7505                                                       
_cell_length_b     7.7881                                                       
_cell_length_c    14.0809                                                       
_cell_angle_alpha  79.644                                                       
_cell_angle_beta   84.583                                                       
_cell_angle_gamma  74.960                                                       
                                                                                
_shelx_F_squared_multiplier     1.000                                           
                                                                                
loop_                                                                           
 _refln_index_h                                                                 
 _refln_index_k                                                                 
 _refln_index_l                                                                 
 _refln_F_squared_calc                                                          
 _refln_F_squared_meas                                                          
 _refln_F_squared_sigma                                                         
 _refln_observed_status                                                         
   1   0   0         70.13         31.67         1.06 o                         
   2   0   0        279.12        280.84         3.20 o                         
   3   0   0         40.86         44.73         1.27 o                         
   4   0   0         47.84         52.23         1.32 o                         
   5   0   0          8.20         14.40         1.22 o                         
   6   0   0       1055.03       1031.13        13.69 o                         
   7   0   0          0.69          6.56         1.79 o                         
   8   0   0         32.34         36.40         3.71 o                         
  -8   1   0          9.64          8.59         4.37 o                         
  -7   1   0          1.39          3.36         1.70 o                         
  -6   1   0         50.07         50.61         2.26 o                         
  -5   1   0        502.73        460.56         5.99 o                         
  -4   1   0         29.10         37.49         1.20 o                         
  -3   1   0        341.12        361.75         4.21 o                         
  -2   1   0        216.51        218.64         2.83 o                         
  -1   1   0        103.80        120.86         1.81 o                         
   1   1   0        284.18        225.50        10.68 o                         
   2   1   0         20.30         21.08         0.88 o                         
   3   1   0        417.32        433.16         4.89 o                         
   4   1   0        123.24        132.05         2.13 o                         
   5   1   0        262.63        268.28         4.08 o                         
   6   1   0        162.04        172.78         3.92 o                         
   7   1   0         86.44         76.60         3.18 o                         
   8   1   0         54.10         62.74         3.46 o                         
  -8   2   0         13.80         16.65         4.05 o                         
  -7   2   0          3.81         10.74         2.04 o                         
  -6   2   0          2.31          6.47         1.65 o                         
  -5   2   0        744.56        684.71         9.58 o                         
  -4   2   0          4.49          8.24         0.94 o                         
  -3   2   0        572.72        608.93         7.03 o                         
  -2   2   0          4.97          8.90         0.71 o                         
  -1   2   0         10.59         19.65         0.79 o                         
   0   2   0        501.55        511.09         4.85 o                         
   1   2   0       4799.12       5074.06        45.14 o                         
   2   2   0        373.32        403.60         4.42 o                         
   3   2   0          5.04         12.71         0.95 o                         
   4   2   0         59.16         71.72         1.54 o                         
   5   2   0         14.81         25.53         1.46 o                         
   6   2   0         48.08         48.48         2.06 o                         
   7   2   0          1.00          6.56         1.64 o                         
   8   2   0          0.01          4.88         1.86 o                         
  -7   3   0          3.72          6.27         2.82 o                         
  -6   3   0         12.70         12.82         1.71 o                         
  -5   3   0         64.28         64.73         2.36 o                         
  -4   3   0         23.08         30.17         1.66 o                         
  -3   3   0        143.19        133.73         2.11 o                         
  -2   3   0        516.18        521.89         5.78 o                         
  -1   3   0        102.20        109.47         1.60 o                         
   0   3   0        216.63        206.60         2.34 o                         
   1   3   0       1561.86       1623.17        14.82 o                         
   2   3   0        125.86        115.98         1.77 o                         
   3   3   0        172.68        204.97         2.95 o                         
   4   3   0         32.43         29.95         1.14 o                         
   5   3   0         37.97         38.65         1.52 o                         
   6   3   0        105.80        113.11         2.83 o                         
   7   3   0         14.65         23.52         2.05 o                         
   8   3   0          0.26          3.04         1.93 o                         
  -7   4   0          0.39          0.79         3.08 o                         
  -6   4   0          1.25          8.04         2.35 o                         
  -5   4   0         11.25         15.88         1.79 o                         
  -4   4   0         15.13         20.74         1.46 o                         
  -3   4   0        521.26        503.80         5.92 o                         
  -2   4   0         37.65         42.75         1.23 o                         
  -1   4   0         33.70         34.31         1.00 o                         
   0   4   0          0.93          4.58         0.60 o                         
   1   4   0         23.09         23.63         0.93 o                         
   2   4   0          4.74          5.62         0.64 o                         
   3   4   0        666.28        690.38         7.75 o                         
   4   4   0         65.42         67.88         1.63 o                         
   5   4   0         86.53         78.88         1.90 o                         
   6   4   0          0.03          2.03         1.13 o                         
   7   4   0         29.66         31.53         2.20 o                         
   8   4   0         35.36         41.21         2.95 o                         
  -6   5   0         56.89         58.71         4.76 o                         
  -5   5   0         53.56         50.44         2.50 o                         
  -4   5   0         40.93         41.35         1.88 o                         
  -3   5   0        111.09        107.31         2.47 o                         
  -2   5   0        109.59        107.87         2.26 o                         
  -1   5   0         64.40         57.71         1.43 o                         
   0   5   0          3.30          5.77         0.70 o                         
   1   5   0         46.98         56.01         1.28 o                         
   2   5   0         36.67         34.97         1.02 o                         
   3   5   0        131.61        133.78         2.24 o                         
   4   5   0          6.86         11.34         1.08 o                         
   5   5   0         10.94         16.73         1.29 o                         
   6   5   0         20.90         24.07         2.01 o                         
   7   5   0         11.49         12.93         1.86 o                         
   8   5   0         29.94         37.99         3.35 o                         
  -5   6   0          2.08          4.48         4.12 o                         
  -4   6   0         29.03         31.70         2.09 o                         
  -3   6   0          0.37          3.17         1.44 o                         
  -2   6   0        251.33        231.39         4.14 o                         
  -1   6   0          0.12          1.66         1.02 o                         
   0   6   0        244.68        233.47         3.29 o                         
   1   6   0          0.10          2.01         0.76 o                         
   2   6   0          6.69          7.47         0.89 o                         
   3   6   0          0.35          3.76         0.91 o                         
   4   6   0        210.89        199.04         3.14 o                         
   5   6   0         24.84         28.73         1.74 o                         
   6   6   0         43.91         47.09         2.35 o                         
   7   6   0         17.58         19.29         2.65 o                         
   8   6   0          0.94          8.68         2.48 o                         
  -4   7   0          1.96          5.72         2.68 o                         
  -3   7   0        102.63         98.92         4.68 o                         
  -2   7   0        112.24        105.36         4.49 o                         
  -1   7   0         10.53         15.11         1.69 o                         
   0   7   0          3.90          4.26         1.14 o                         
   1   7   0          0.29          4.29         1.07 o                         
   2   7   0          0.58          3.71         1.08 o                         
   3   7   0         78.10         76.43         2.11 o                         
   4   7   0         69.98         68.34         2.11 o                         
   5   7   0         83.91         82.20         2.64 o                         
   6   7   0          0.60          0.07         2.00 o                         
   7   7   0          0.00          2.79         1.83 o                         
  -3   8   0         32.21         36.38         4.05 o                         
  -2   8   0         15.01         18.57         2.07 o                         
  -1   8   0         53.76         54.32         2.89 o                         
   0   8   0         24.85         21.79         2.47 o                         
   1   8   0         15.74         20.99         1.83 o                         
   2   8   0          1.95          7.05         1.28 o                         
   3   8   0          3.96          8.95         1.58 o                         
   4   8   0         49.77         43.05         2.11 o                         
   5   8   0          1.74          6.03         1.72 o                         
   6   8   0         12.47         13.80         2.08 o                         
   7   8   0          7.31         13.72         2.70 o                         
  -2   9   0         62.05         70.16         4.88 o                         
  -1   9   0          7.62          9.43         2.57 o                         
   0   9   0          0.83          0.79         1.48 o                         
   1   9   0         34.80         42.09         2.95 o                         
   2   9   0         37.78         39.83         2.91 o                         
   3   9   0         70.81         76.27         3.00 o                         
   4   9   0          0.16          4.70         1.72 o                         
   5   9   0          0.29          6.64         3.43 o                         
   6   9   0         11.72         18.89         2.82 o                         
   1  10   0         32.52         37.21         3.56 o                         
   2  10   0         14.67         28.23         4.54 o                         
   3  10   0          3.21          5.59         2.41 o                         
   4  10   0          0.01          5.59         4.03 o                         
  -3 -10   1         53.86         51.95         4.02 o                         
  -2 -10   1         55.36         55.15         3.81 o                         
  -1 -10   1          3.70         14.28         2.76 o                         
  -5  -9   1         14.68         17.80         2.94 o                         
  -4  -9   1         74.24         63.92         3.94 o                         
  -3  -9   1          0.31          3.43         1.64 o                         
  -2  -9   1         62.07         65.59         2.86 o                         
  -1  -9   1         22.61         28.05         2.55 o                         
   0  -9   1          0.61          4.33         1.91 o                         
   1  -9   1          0.18         -0.37         2.56 o                         
   2  -9   1         55.14         66.65         9.22 o                         
  -7  -8   1         23.89         26.25         6.69 o                         
  -6  -8   1          3.63          6.01         1.99 o                         
  -5  -8   1          0.01          7.32         2.05 o                         
  -4  -8   1         12.75         15.09         1.84 o                         
  -3  -8   1         74.73         61.54         2.40 o                         
  -2  -8   1         70.29         68.98         2.19 o                         
  -1  -8   1         23.30         21.67         1.63 o                         
   0  -8   1         11.44         17.78         1.95 o                         
   1  -8   1         19.04         14.77         1.69 o                         
   2  -8   1         23.68         27.35         2.38 o                         
   3  -8   1          0.70          4.10         2.73 o                         
  -7  -7   1          6.97         10.62         2.25 o                         
  -6  -7   1         12.87         13.61         1.99 o                         
  -5  -7   1         17.67         22.35         1.95 o                         
  -4  -7   1         16.94         22.32         1.62 o                         
  -3  -7   1        309.53        279.44         4.46 o                         
  -2  -7   1         10.26         16.73         1.34 o                         
  -1  -7   1         17.91         26.76         1.94 o                         
   0  -7   1         20.23         20.80         1.61 o                         
   1  -7   1         75.40         67.70         2.44 o                         
   2  -7   1         43.15         46.87         2.27 o                         
   3  -7   1         16.21         22.32         2.08 o                         
   4  -7   1         33.40         31.28         4.56 o                         
  -8  -6   1          2.56          0.77         2.22 o                         
  -7  -6   1          2.41          7.30         2.47 o                         
  -6  -6   1          0.85          2.53         1.33 o                         
  -5  -6   1          7.74         10.99         1.76 o                         
  -4  -6   1         44.76         46.66         1.56 o                         
  -3  -6   1        483.80        451.03         5.11 o                         
  -2  -6   1         19.59         24.13         1.50 o                         
  -1  -6   1          3.16          6.47         0.90 o                         
   0  -6   1          1.78          5.32         0.83 o                         
   1  -6   1        103.49         92.99         2.39 o                         
   2  -6   1         28.12         43.77         1.81 o                         
   3  -6   1         19.66         20.32         1.67 o                         
   4  -6   1          6.41          6.55         1.71 o                         
   5  -6   1         33.24         29.57         3.34 o                         
  -8  -5   1         41.09         62.79         5.21 o                         
  -7  -5   1         83.27         83.74         2.91 o                         
  -6  -5   1          0.61          5.75         1.47 o                         
  -5  -5   1          1.05          2.88         1.01 o                         
  -4  -5   1         31.02         31.27         1.29 o                         
  -3  -5   1         56.26         59.01         1.45 o                         
  -2  -5   1          4.91          9.02         0.79 o                         
  -1  -5   1        541.75        539.40         5.59 o                         
   0  -5   1         66.34         67.14         1.38 o                         
   1  -5   1          1.40          2.96         0.81 o                         
   2  -5   1        299.69        285.35         4.10 o                         
   3  -5   1          4.53         10.23         1.23 o                         
   4  -5   1          1.67          5.92         1.44 o                         
   5  -5   1          5.30          4.05         1.64 o                         
   6  -5   1         31.37         26.61         4.17 o                         
  -8  -4   1          2.93          3.89         2.39 o                         
  -7  -4   1          1.11          3.25         1.53 o                         
  -6  -4   1        143.52        126.60         2.81 o                         
  -5  -4   1         12.79         16.69         1.54 o                         
  -4  -4   1          0.00          3.20         0.79 o                         
  -3  -4   1         96.88         99.38         1.77 o                         
  -2  -4   1        412.26        448.73         4.66 o                         
  -1  -4   1       1638.36       1634.73        16.99 o                         
   0  -4   1         43.47         45.26         1.04 o                         
   1  -4   1         73.21         74.54         1.45 o                         
   2  -4   1        105.75        106.48         1.86 o                         
   3  -4   1          0.49          5.58         0.91 o                         
   4  -4   1        183.72        180.13         3.34 o                         
   5  -4   1         24.64         28.17         1.98 o                         
   6  -4   1          5.44          7.25         1.99 o                         
   7  -4   1          3.68          6.60         3.54 o                         
  -8  -3   1         17.97         25.02         2.54 o                         
  -7  -3   1        107.38         90.87         2.79 o                         
  -6  -3   1       1211.50       1148.01        14.00 o                         
  -5  -3   1          4.89          7.47         1.14 o                         
  -4  -3   1         10.27         16.42         1.07 o                         
  -3  -3   1        129.48        141.56         2.09 o                         
  -2  -3   1         51.08         49.83         1.11 o                         
  -1  -3   1        104.29        109.36         1.49 o                         
   0  -3   1       1429.16       1443.05        15.35 o                         
   1  -3   1        108.53        112.17         1.67 o                         
   2  -3   1        930.54        933.99        10.35 o                         
   3  -3   1         35.24         42.12         1.17 o                         
   4  -3   1         45.61         44.16         1.84 o                         
   5  -3   1         59.11         60.31         2.20 o                         
   6  -3   1          1.55          3.15         1.55 o                         
   7  -3   1         34.98         34.12         4.67 o                         
  -8  -2   1          3.58          1.37         2.03 o                         
  -7  -2   1         95.17        100.03         2.88 o                         
  -6  -2   1        786.22        770.90        10.60 o                         
  -5  -2   1         13.52         29.30         1.54 o                         
  -4  -2   1        127.04        134.05         2.14 o                         
  -3  -2   1         30.35         27.67         1.08 o                         
  -2  -2   1        515.66        482.73         5.19 o                         
  -1  -2   1       2626.94       2675.83        23.99 o                         
   0  -2   1      12582.67      12433.69       270.15 o                         
   1  -2   1         10.28         18.93         0.84 o                         
   2  -2   1        511.01        524.62         5.72 o                         
   3  -2   1          9.84         21.78         0.98 o                         
   4  -2   1          2.79          4.97         0.93 o                         
   5  -2   1        182.09        197.87         4.12 o                         
   6  -2   1         31.73         39.61         2.43 o                         
   7  -2   1         16.26         22.67         2.19 o                         
   8  -2   1          0.18          2.46         3.33 o                         
  -8  -1   1          5.99          7.17         2.03 o                         
  -7  -1   1        141.41        130.49         3.51 o                         
  -6  -1   1         10.34         12.21         1.67 o                         
  -5  -1   1       1684.54       1684.62        17.48 o                         
  -4  -1   1        459.80        472.42         5.45 o                         
  -3  -1   1        422.53        428.62         5.40 o                         
  -2  -1   1        307.17        305.46         3.43 o                         
  -1  -1   1       4413.26       4407.97        54.66 o                         
   0  -1   1        303.09        289.75         8.27 o                         
   1  -1   1       3073.70       3239.58        44.12 o                         
   2  -1   1        568.28        611.92         5.90 o                         
   3  -1   1         51.89         58.55         1.30 o                         
   4  -1   1          4.08          9.06         0.99 o                         
   5  -1   1        810.88        795.19         9.42 o                         
   6  -1   1          0.22          3.83         1.53 o                         
   7  -1   1          0.12          3.66         1.68 o                         
   8  -1   1         75.38         58.57         4.65 o                         
  -8   0   1         17.49         14.55         4.91 o                         
  -7   0   1         19.41         26.14         2.10 o                         
  -6   0   1          7.22         10.76         1.50 o                         
  -5   0   1        540.58        549.20         6.44 o                         
  -4   0   1         50.12         61.79         1.60 o                         
  -3   0   1         64.64         70.83         1.44 o                         
  -2   0   1         48.68         47.54         1.11 o                         
  -1   0   1        698.25        556.27        11.23 o                         
   1   0   1       1835.60       1895.23        51.13 o                         
   2   0   1        322.56        385.88         4.25 o                         
   3   0   1         28.57         37.23         1.10 o                         
   4   0   1         17.37         24.55         1.23 o                         
   5   0   1        279.73        268.48         3.84 o                         
   6   0   1         57.03         67.07         2.39 o                         
   7   0   1         24.61         28.24         2.24 o                         
   8   0   1         46.64         54.29         3.78 o                         
  -8   1   1          2.91         10.43         3.42 o                         
  -7   1   1          2.03          5.84         1.87 o                         
  -6   1   1          0.01          4.23         1.43 o                         
  -5   1   1          6.86         10.66         1.26 o                         
  -4   1   1        109.06         85.12         1.76 o                         
  -3   1   1          3.51          8.42         0.86 o                         
  -2   1   1        133.20        156.16         2.23 o                         
  -1   1   1       1609.48       1782.16        17.48 o                         
   1   1   1        206.40        210.30         2.82 o                         
   2   1   1       1282.66       1331.29        13.38 o                         
   3   1   1        276.38        307.58         3.69 o                         
   4   1   1         54.74         71.00         1.61 o                         
   5   1   1          7.70         15.08         1.20 o                         
   6   1   1       1204.13       1189.61        14.55 o                         
   7   1   1          2.53          7.67         1.67 o                         
   8   1   1        100.48         96.64         4.03 o                         
  -8   2   1          2.57          7.17         3.68 o                         
  -7   2   1          0.30          3.43         1.73 o                         
  -6   2   1          5.54         11.61         1.65 o                         
  -5   2   1          5.09          9.79         1.39 o                         
  -4   2   1        141.24        134.37         2.22 o                         
  -3   2   1        477.98        528.03         6.98 o                         
  -2   2   1          3.31          6.08         0.60 o                         
  -1   2   1        507.09        547.65         5.86 o                         
   0   2   1        272.98        275.66         2.85 o                         
   1   2   1       1726.28       1708.53        15.42 o                         
   2   2   1         54.06         38.64         0.96 o                         
   3   2   1        415.63        444.44         5.03 o                         
   4   2   1         11.78         14.87         1.04 o                         
   5   2   1          1.48          3.44         0.96 o                         
   6   2   1         33.32         42.82         1.94 o                         
   7   2   1          1.34          1.68         1.44 o                         
   8   2   1        117.15        125.80         4.22 o                         
  -7   3   1          1.55          1.21         3.13 o                         
  -6   3   1          7.48         10.67         1.64 o                         
  -5   3   1         32.29         36.87         2.05 o                         
  -4   3   1         88.73         93.87         2.37 o                         
  -3   3   1         54.53         68.80         1.57 o                         
  -2   3   1        463.64        467.44         5.20 o                         
  -1   3   1         30.57         37.11         0.96 o                         
   0   3   1         10.37         15.87         0.81 o                         
   1   3   1        242.03        248.29         2.95 o                         
   2   3   1        386.26        363.29         4.15 o                         
   3   3   1        472.93        535.76         5.96 o                         
   4   3   1          0.05          1.07         0.75 o                         
   5   3   1          5.81         12.61         1.51 o                         
   6   3   1          2.69          7.99         1.32 o                         
   7   3   1          1.04          3.04         1.52 o                         
   8   3   1        269.93        262.09         5.85 o                         
   9   3   1          0.07         -8.06         8.06 o                         
  -7   4   1          0.27         -1.81         4.88 o                         
  -6   4   1          2.19          4.35         1.85 o                         
  -5   4   1         19.64         22.27         1.77 o                         
  -4   4   1         40.28         39.45         1.68 o                         
  -3   4   1         32.83         38.12         1.45 o                         
  -2   4   1        404.32        432.21         5.32 o                         
  -1   4   1        272.83        266.12         3.72 o                         
   0   4   1        193.67        192.36         2.41 o                         
   1   4   1         71.13         71.25         1.23 o                         
   2   4   1         10.36         22.67         0.93 o                         
   3   4   1        653.13        649.95         7.15 o                         
   4   4   1        118.17        141.58         2.34 o                         
   5   4   1         73.99         68.09         1.76 o                         
   6   4   1         14.04         19.27         1.55 o                         
   7   4   1          0.01          3.95         1.59 o                         
   8   4   1          8.23          4.43         2.04 o                         
  -6   5   1         10.39          7.48         4.97 o                         
  -5   5   1          1.37          3.08         1.66 o                         
  -4   5   1         34.22         38.10         2.13 o                         
  -3   5   1          2.05          4.05         1.02 o                         
  -2   5   1         20.65         28.56         1.44 o                         
  -1   5   1        111.04        101.72         1.69 o                         
   0   5   1         33.05         36.90         1.06 o                         
   1   5   1        355.76        366.73         3.87 o                         
   2   5   1          4.61         10.42         0.86 o                         
   3   5   1        300.83        313.62         3.64 o                         
   4   5   1         79.38         84.22         1.85 o                         
   5   5   1         95.35         95.55         2.25 o                         
   6   5   1         20.76         26.57         1.79 o                         
   7   5   1          0.17          2.45         1.93 o                         
   8   5   1         20.68         26.39         2.71 o                         
  -5   6   1          6.81          8.16         3.64 o                         
  -4   6   1        102.69         95.67         3.61 o                         
  -3   6   1          7.88         10.06         1.51 o                         
  -2   6   1          6.98         20.31         1.44 o                         
  -1   6   1         27.65         31.84         1.49 o                         
   0   6   1        464.49        450.61         5.40 o                         
   1   6   1        144.99        134.48         2.26 o                         
   2   6   1         11.16         13.47         0.99 o                         
   3   6   1         25.63         31.68         1.27 o                         
   4   6   1          8.83         19.60         1.28 o                         
   5   6   1        148.19        135.57         2.80 o                         
   6   6   1         44.82         43.83         2.19 o                         
   7   6   1          1.26          4.09         1.91 o                         
   8   6   1         27.58         35.51         3.26 o                         
  -4   7   1          1.97          6.79         3.76 o                         
  -3   7   1        133.78        123.90         3.44 o                         
  -2   7   1          2.36          9.45         1.34 o                         
  -1   7   1          0.02          3.21         1.18 o                         
   0   7   1         26.87         30.35         2.23 o                         
   1   7   1         28.34         32.67         1.54 o                         
   2   7   1         45.83         49.30         1.84 o                         
   3   7   1        205.61        188.99         3.85 o                         
   4   7   1         16.93         23.99         1.75 o                         
   5   7   1         51.31         54.38         2.24 o                         
   6   7   1          0.11          7.84         1.87 o                         
   7   7   1          0.74          5.68         2.28 o                         
  -3   8   1         66.85         73.45         3.86 o                         
  -2   8   1          2.55          3.36         1.55 o                         
  -1   8   1          0.16          2.66         1.53 o                         
   0   8   1         22.53         23.23         2.14 o                         
   1   8   1         24.49         33.26         1.98 o                         
   2   8   1         53.60         65.84         3.23 o                         
   3   8   1        116.63        105.31         3.00 o                         
   4   8   1          2.72          7.24         1.37 o                         
   5   8   1         56.63         51.81         2.86 o                         
   6   8   1          4.01          9.20         1.98 o                         
   7   8   1          1.08          4.54         2.26 o                         
  -2   9   1          4.83         10.43         7.41 o                         
  -1   9   1         18.39         28.92         3.64 o                         
   0   9   1          1.55          3.44         1.47 o                         
   1   9   1          5.05          7.87         1.63 o                         
   2   9   1         26.04         26.87         2.43 o                         
   3   9   1         81.85         75.12         3.42 o                         
   4   9   1          2.70          9.58         2.20 o                         
   5   9   1          3.60          9.25         2.77 o                         
   6   9   1          3.52         -1.95         2.02 o                         
   1  10   1          7.34         14.14         2.80 o                         
   2  10   1         91.57         95.61         7.10 o                         
   3  10   1          2.00          9.31         2.50 o                         
   4  10   1          1.92          7.04         3.09 o                         
  -5  -9   2          2.13          5.55         3.79 o                         
  -4  -9   2         17.27         21.45         3.53 o                         
  -3  -9   2          7.10          9.57         1.99 o                         
  -2  -9   2         25.90         22.85         2.63 o                         
  -1  -9   2          4.29          9.77         2.04 o                         
   0  -9   2          0.79          1.83         1.76 o                         
   1  -9   2          5.91          7.95         2.70 o                         
  -6  -8   2         12.58         14.99         2.18 o                         
  -5  -8   2          2.84          9.00         2.54 o                         
  -4  -8   2        153.45        142.06         3.63 o                         
  -3  -8   2         62.73         63.18         2.35 o                         
  -2  -8   2         89.74         81.89         2.51 o                         
  -1  -8   2         24.34         30.52         2.16 o                         
   0  -8   2         23.56         26.94         1.92 o                         
   1  -8   2         10.74         13.51         1.60 o                         
   2  -8   2         45.08         53.41         3.69 o                         
   3  -8   2          7.61          9.82         3.23 o                         
  -7  -7   2         56.72         52.28         3.90 o                         
  -6  -7   2         16.59         14.33         2.27 o                         
  -5  -7   2         11.78         13.32         1.68 o                         
  -4  -7   2         33.94         34.13         1.80 o                         
  -3  -7   2          7.64         13.46         1.70 o                         
  -2  -7   2         21.91         27.16         1.57 o                         
  -1  -7   2          0.47          1.12         0.95 o                         
   0  -7   2          3.70          4.53         1.15 o                         
   1  -7   2         41.72         44.31         1.98 o                         
   2  -7   2         35.12         39.21         2.22 o                         
   3  -7   2         33.25         34.47         2.63 o                         
   4  -7   2          4.06          4.78         2.72 o                         
  -8  -6   2          0.22          4.85         2.34 o                         
  -7  -6   2          0.30          5.02         1.86 o                         
  -6  -6   2         33.28         31.79         2.04 o                         
  -5  -6   2        103.35         96.98         2.59 o                         
  -4  -6   2         16.14         20.30         1.64 o                         
  -3  -6   2        101.80        100.50         2.05 o                         
  -2  -6   2        204.39        200.24         3.09 o                         
  -1  -6   2         21.46         28.44         1.30 o                         
   0  -6   2         46.62         45.44         1.38 o                         
   1  -6   2         12.76         13.29         1.39 o                         
   2  -6   2          1.05          3.87         1.24 o                         
   3  -6   2         12.59         16.79         1.72 o                         
   4  -6   2         39.79         48.77         2.62 o                         
   5  -6   2         16.87         16.65         4.80 o                         
  -8  -5   2          1.15          2.26         2.51 o                         
  -7  -5   2        227.36        211.46         8.23 o                         
  -6  -5   2        231.08        230.41         4.04 o                         
  -5  -5   2         83.45         74.96         2.24 o                         
  -4  -5   2         68.03         58.25         1.58 o                         
  -3  -5   2          9.33          7.90         0.89 o                         
  -2  -5   2         54.69         49.33         1.29 o                         
  -1  -5   2        229.11        241.41         2.98 o                         
   0  -5   2         32.35         37.25         1.17 o                         
   1  -5   2          5.30          6.23         0.91 o                         
   2  -5   2         11.23         12.08         1.08 o                         
   3  -5   2         40.59         42.72         1.88 o                         
   4  -5   2          2.60          5.05         2.05 o                         
   5  -5   2          8.20         10.56         1.87 o                         
   6  -5   2          0.39          3.02         2.84 o                         
  -8  -4   2         42.01         48.83         3.41 o                         
  -7  -4   2        204.52        190.01         4.03 o                         
  -6  -4   2         74.96         76.59         2.22 o                         
  -5  -4   2        113.77        101.39         2.09 o                         
  -4  -4   2         27.23         27.98         1.24 o                         
  -3  -4   2        200.24        196.11         2.73 o                         
  -2  -4   2        621.59        596.86         6.28 o                         
  -1  -4   2       1629.23       1699.66        15.71 o                         
   0  -4   2        822.77        843.33         8.19 o                         
   1  -4   2         36.13         38.15         1.09 o                         
   2  -4   2        210.59        199.28         2.65 o                         
   3  -4   2        277.84        267.28         3.54 o                         
   4  -4   2         84.46         83.49         2.41 o                         
   5  -4   2        278.61        251.63         6.27 o                         
   6  -4   2          3.94          4.14         1.98 o                         
   7  -4   2          5.29         17.08         4.44 o                         
  -8  -3   2         14.96         19.49         2.63 o                         
  -7  -3   2         44.74         44.23         2.21 o                         
  -6  -3   2        128.79        133.55         3.06 o                         
  -5  -3   2        993.36        918.88        10.59 o                         
  -4  -3   2          1.85          4.46         0.78 o                         
  -3  -3   2          0.03          1.00         0.61 o                         
  -2  -3   2         68.44         65.41         1.30 o                         
  -1  -3   2         25.95         26.27         0.81 o                         
   0  -3   2          9.85         16.00         0.85 o                         
   1  -3   2        171.97        187.55         2.30 o                         
   2  -3   2        507.82        494.30         5.36 o                         
   3  -3   2          5.48          8.82         0.83 o                         
   4  -3   2        616.03        578.97         6.51 o                         
   5  -3   2        255.54        234.17         4.47 o                         
   6  -3   2          5.58          6.32         1.84 o                         
   7  -3   2         21.59         24.19         3.88 o                         
  -8  -2   2          1.02          1.63         2.00 o                         
  -7  -2   2        124.32        123.05         3.37 o                         
  -6  -2   2        711.75        712.37         9.20 o                         
  -5  -2   2         43.33         44.53         1.40 o                         
  -4  -2   2          0.05          1.87         0.69 o                         
  -3  -2   2         96.29         95.60         1.61 o                         
  -2  -2   2        859.59        883.87         9.09 o                         
  -1  -2   2        961.59        987.17        10.53 o                         
   0  -2   2      12797.83      12486.28       247.81 o                         
   1  -2   2         73.92         61.11         1.07 o                         
   2  -2   2        407.60        408.84         4.25 o                         
   3  -2   2         85.72         96.52         1.60 o                         
   4  -2   2          1.01          2.06         0.76 o                         
   5  -2   2        115.18        102.20         2.72 o                         
   6  -2   2        242.81        231.17         4.88 o                         
   7  -2   2        107.32         90.58         4.21 o                         
   8  -2   2          0.26         -1.78         4.18 o                         
  -8  -1   2          2.57          4.78         4.68 o                         
  -7  -1   2        169.38        139.14         3.74 o                         
  -6  -1   2         31.40         36.76         2.08 o                         
  -5  -1   2         41.00         46.75         1.44 o                         
  -4  -1   2         42.53         43.93         1.90 o                         
  -3  -1   2          0.13         -0.27         0.62 o                         
  -2  -1   2         78.84         88.81         1.35 o                         
  -1  -1   2        242.07        257.47         3.16 o                         
   0  -1   2        105.96        132.38         2.01 o                         
   1  -1   2       5130.81       5566.67        49.51 o                         
   2  -1   2       1272.77       1304.47        12.60 o                         
   3  -1   2         97.18        111.04         1.68 o                         
   4  -1   2          6.00          9.89         1.02 o                         
   5  -1   2        363.00        350.25         4.99 o                         
   6  -1   2        115.10        101.93         2.89 o                         
   7  -1   2          7.54         10.79         2.07 o                         
   8  -1   2          3.69          9.14         3.45 o                         
  -8   0   2          0.52          7.93         2.70 o                         
  -7   0   2         17.41         21.07         2.02 o                         
  -6   0   2         10.50         17.59         1.84 o                         
  -5   0   2        585.80        561.09         6.88 o                         
  -4   0   2          3.13         10.63         0.96 o                         
  -3   0   2        262.33        291.19         3.64 o                         
  -2   0   2        769.41        815.78         8.33 o                         
  -1   0   2         81.91         57.32         0.97 o                         
   0   0   2          4.74          2.47         0.35 o                         
   1   0   2       2980.19       3002.77        26.81 o                         
   2   0   2       4186.93       4467.75        39.94 o                         
   3   0   2         94.46        102.20         1.88 o                         
   4   0   2          0.13          2.68         0.84 o                         
   5   0   2        513.48        494.14         6.03 o                         
   6   0   2         16.50         24.92         2.10 o                         
   7   0   2         28.96         39.25         2.86 o                         
   8   0   2         59.61         59.07         4.37 o                         
  -8   1   2        132.99        148.35         6.19 o                         
  -7   1   2          9.50         13.22         1.76 o                         
  -6   1   2         23.71         33.21         1.96 o                         
  -5   1   2          9.30         15.49         1.34 o                         
  -4   1   2         30.10         41.61         1.46 o                         
  -3   1   2        652.45        693.59         7.37 o                         
  -2   1   2       1424.32       1468.30        16.36 o                         
  -1   1   2        107.25         76.51         2.13 o                         
   0   1   2         53.04         55.67         2.66 o                         
   1   1   2          2.55          9.55         0.61 o                         
   2   1   2       2183.53       2167.16        21.49 o                         
   3   1   2         11.11         17.66         1.02 o                         
   4   1   2          9.09         11.97         1.01 o                         
   5   1   2         70.09         69.73         1.75 o                         
   6   1   2         13.50         19.82         1.61 o                         
   7   1   2         49.58         54.37         2.36 o                         
   8   1   2         89.63        100.66         3.93 o                         
  -8   2   2          0.01          0.78         4.31 o                         
  -7   2   2          7.21         11.45         2.14 o                         
  -6   2   2          0.25          1.95         1.26 o                         
  -5   2   2         50.39         43.68         2.15 o                         
  -4   2   2          0.77          3.88         0.78 o                         
  -3   2   2       1160.76       1220.70        13.19 o                         
  -2   2   2        269.40        271.31         3.30 o                         
  -1   2   2        720.56        748.79        12.77 o                         
   0   2   2        603.50        623.41         7.11 o                         
   1   2   2         18.51         20.12         0.69 o                         
   2   2   2        476.08        547.64         5.56 o                         
   3   2   2        856.71        970.52        10.17 o                         
   4   2   2        179.04        177.00         2.65 o                         
   5   2   2         63.97         58.77         1.60 o                         
   6   2   2          5.60          9.93         1.37 o                         
   7   2   2         57.25         64.20         2.49 o                         
   8   2   2         31.99         44.70         2.94 o                         
  -7   3   2         36.97         50.52         4.06 o                         
  -6   3   2          8.18          9.68         1.66 o                         
  -5   3   2        155.14        142.28         3.66 o                         
  -4   3   2          9.71         14.79         1.35 o                         
  -3   3   2        135.09        136.50         2.42 o                         
  -2   3   2         57.66         56.83         1.36 o                         
  -1   3   2        129.02        129.69         1.82 o                         
   0   3   2          4.25          8.35         0.57 o                         
   1   3   2        616.20        650.96         6.81 o                         
   2   3   2        215.42        225.66         2.80 o                         
   3   3   2        243.99        280.57         3.68 o                         
   4   3   2          9.99         23.17         1.24 o                         
   5   3   2          6.12         10.03         1.23 o                         
   6   3   2          7.65         12.00         1.50 o                         
   7   3   2         49.20         49.95         2.76 o                         
   8   3   2         68.52         78.96         3.40 o                         
   9   3   2         31.10          4.81         6.76 o                         
  -7   4   2          7.91          6.22         3.88 o                         
  -6   4   2          0.60          5.31         2.07 o                         
  -5   4   2          1.98          5.34         1.60 o                         
  -4   4   2         25.06         29.11         1.62 o                         
  -3   4   2         13.69         19.03         1.35 o                         
  -2   4   2         32.33         45.95         1.20 o                         
  -1   4   2         33.09         30.23         0.87 o                         
   0   4   2          4.58          8.73         0.67 o                         
   1   4   2         50.94         51.36         1.14 o                         
   2   4   2        132.57        136.53         1.88 o                         
   3   4   2         67.35         83.52         1.46 o                         
   4   4   2        160.41        183.92         2.80 o                         
   5   4   2         51.78         40.92         1.56 o                         
   6   4   2         10.00         12.86         1.49 o                         
   7   4   2        121.89        106.39         3.36 o                         
   8   4   2         84.53         91.08         3.58 o                         
  -6   5   2          0.00          8.21         3.04 o                         
  -5   5   2         53.37         47.09         2.88 o                         
  -4   5   2         78.10         72.52         2.32 o                         
  -3   5   2         20.39         25.42         1.60 o                         
  -2   5   2         18.77         20.38         1.26 o                         
  -1   5   2          4.95         11.86         0.82 o                         
   0   5   2         32.90         34.80         1.02 o                         
   1   5   2        698.45        683.64         7.46 o                         
   2   5   2         78.79         70.45         1.36 o                         
   3   5   2        123.86        129.65         1.97 o                         
   4   5   2          0.52          3.64         0.91 o                         
   5   5   2          0.46          3.64         1.31 o                         
   6   5   2         27.24         38.72         2.04 o                         
   7   5   2         17.08         22.78         2.39 o                         
   8   5   2         15.09         22.49         3.24 o                         
  -5   6   2          6.85         14.51         2.48 o                         
  -4   6   2        172.10        147.93         6.31 o                         
  -3   6   2          1.58          4.29         1.41 o                         
  -2   6   2        253.19        237.56         5.40 o                         
  -1   6   2         14.14         18.72         1.48 o                         
   0   6   2         45.97         47.72         1.38 o                         
   1   6   2        305.30        272.01         3.79 o                         
   2   6   2          2.77          4.21         0.80 o                         
   3   6   2          7.27         15.61         1.09 o                         
   4   6   2        238.20        212.44         2.96 o                         
   5   6   2        113.33        104.80         2.63 o                         
   6   6   2         20.30         24.44         1.96 o                         
   7   6   2          7.27          8.21         1.93 o                         
   8   6   2         14.14         15.98         2.81 o                         
  -4   7   2         24.88         36.80         3.39 o                         
  -3   7   2         10.32         20.85         2.43 o                         
  -2   7   2         41.49         47.17         2.35 o                         
  -1   7   2          0.13          4.14         1.11 o                         
   0   7   2         13.74         16.56         1.35 o                         
   1   7   2          1.68          4.69         1.15 o                         
   2   7   2        153.24        149.14         3.30 o                         
   3   7   2         40.22         45.40         1.75 o                         
   4   7   2          3.55          5.80         1.21 o                         
   5   7   2         29.37         33.00         2.06 o                         
   6   7   2         11.30         13.76         1.91 o                         
   7   7   2          0.48          7.45         2.21 o                         
   8   7   2         93.72         79.13         9.35 o                         
  -3   8   2         17.62         16.86         2.91 o                         
  -2   8   2          0.27          5.69         1.92 o                         
  -1   8   2         12.93         10.81         1.68 o                         
   0   8   2         13.16         15.70         1.55 o                         
   1   8   2         65.18         54.68         2.13 o                         
   2   8   2        194.95        194.66         5.47 o                         
   3   8   2         27.64         24.99         1.93 o                         
   4   8   2         41.52         46.04         2.08 o                         
   5   8   2          5.05          9.16         1.62 o                         
   6   8   2          1.43          8.75         2.18 o                         
   7   8   2         26.35         27.14         4.33 o                         
  -2   9   2          2.34          8.64         4.46 o                         
  -1   9   2         11.79         13.46         2.70 o                         
   0   9   2          0.13          7.49         1.80 o                         
   1   9   2          9.38         11.24         1.61 o                         
   2   9   2          5.91         17.23         1.97 o                         
   3   9   2          8.15          8.67         1.92 o                         
   4   9   2         11.26         12.74         3.90 o                         
   5   9   2          1.37          9.21         2.48 o                         
   6   9   2          0.03          5.76         2.36 o                         
   0  10   2         40.44         56.91         9.48 o                         
   1  10   2          3.87          6.76         2.45 o                         
   2  10   2         50.77         53.69         3.64 o                         
   3  10   2          5.92          7.02         2.41 o                         
   4  10   2          0.86          4.67         4.01 o                         
  -5  -9   3          0.68          1.95         2.09 o                         
  -4  -9   3          0.18          5.03         1.89 o                         
  -3  -9   3         78.47         68.97         3.41 o                         
  -2  -9   3          0.68          7.95         2.05 o                         
  -1  -9   3          0.06          3.06         1.74 o                         
   0  -9   3          0.47          4.87         2.53 o                         
   1  -9   3         41.77         55.69         3.74 o                         
  -6  -8   3         10.45         10.87         2.31 o                         
  -5  -8   3          0.12          1.69         1.96 o                         
  -4  -8   3          0.97          2.37         1.59 o                         
  -3  -8   3         30.71         42.77         2.35 o                         
  -2  -8   3         20.97         24.72         1.88 o                         
  -1  -8   3          5.86         12.36         1.70 o                         
   0  -8   3         13.07         17.49         2.10 o                         
   1  -8   3          3.50          4.76         1.59 o                         
   2  -8   3          0.63          5.67         2.05 o                         
   3  -8   3         24.88         27.56         3.81 o                         
  -7  -7   3        219.83        209.37         7.15 o                         
  -6  -7   3          3.41          6.01         2.30 o                         
  -5  -7   3         14.59         17.96         1.65 o                         
  -4  -7   3          6.89          9.33         1.82 o                         
  -3  -7   3         49.22         55.87         1.83 o                         
  -2  -7   3         31.46         37.56         1.59 o                         
  -1  -7   3        176.52        160.51         2.92 o                         
   0  -7   3         12.38         15.99         1.51 o                         
   1  -7   3          5.14          7.89         1.38 o                         
   2  -7   3         37.84         36.63         2.22 o                         
   3  -7   3          0.16          0.76         1.72 o                         
   4  -7   3          1.06          1.50         3.38 o                         
  -7  -6   3         88.53         93.82         5.29 o                         
  -6  -6   3          0.97          1.33         1.29 o                         
  -5  -6   3         56.05         48.88         2.01 o                         
  -4  -6   3          1.92          6.59         1.13 o                         
  -3  -6   3         47.79         51.65         1.62 o                         
  -2  -6   3        108.23        106.85         2.07 o                         
  -1  -6   3        571.02        555.31         6.67 o                         
   0  -6   3        156.70        146.21         2.43 o                         
   1  -6   3          3.55          4.26         1.16 o                         
   2  -6   3          1.55          3.44         1.25 o                         
   3  -6   3         44.47         43.31         2.13 o                         
   4  -6   3        218.04        207.27         5.35 o                         
   5  -6   3         14.13         13.38         4.04 o                         
  -8  -5   3         32.58         41.05         3.76 o                         
  -7  -5   3          3.49          6.87         2.08 o                         
  -6  -5   3        567.79        545.71         8.02 o                         
  -5  -5   3        212.31        200.31         3.37 o                         
  -4  -5   3         10.61         14.98         1.27 o                         
  -3  -5   3          1.26          2.04         0.76 o                         
  -2  -5   3         14.35         15.97         1.00 o                         
  -1  -5   3         22.31         29.30         1.07 o                         
   0  -5   3         14.68         24.22         1.21 o                         
   1  -5   3          1.66          3.33         0.83 o                         
   2  -5   3          0.83          0.50         0.89 o                         
   3  -5   3          9.74         11.87         1.87 o                         
   4  -5   3        410.30        375.07         5.83 o                         
   5  -5   3         12.04         14.85         2.08 o                         
   6  -5   3          2.31          7.80         2.79 o                         
  -8  -4   3         10.90         20.75         2.75 o                         
  -7  -4   3          3.96          9.69         1.79 o                         
  -6  -4   3        625.51        589.93         8.01 o                         
  -5  -4   3        210.31        200.78         3.37 o                         
  -4  -4   3         12.92         15.29         1.11 o                         
  -3  -4   3        321.93        316.48         4.29 o                         
  -2  -4   3        118.35        130.76         2.10 o                         
  -1  -4   3       2016.23       1997.86        18.37 o                         
   0  -4   3        575.70        601.62         6.82 o                         
   1  -4   3          5.46          5.02         0.69 o                         
   2  -4   3         48.02         40.73         1.22 o                         
   3  -4   3        300.05        281.45         4.13 o                         
   4  -4   3         75.95         70.37         2.50 o                         
   5  -4   3        353.98        324.31         5.36 o                         
   6  -4   3          9.27         14.17         3.20 o                         
  -8  -3   3          2.67          2.36         2.18 o                         
  -7  -3   3         15.09         19.80         2.90 o                         
  -6  -3   3          5.48          7.89         1.41 o                         
  -5  -3   3          4.01         10.67         1.15 o                         
  -4  -3   3        181.83        173.64         2.57 o                         
  -3  -3   3         21.50         23.33         0.91 o                         
  -2  -3   3          0.05         -0.06         0.65 o                         
  -1  -3   3        939.39        951.65         9.03 o                         
   0  -3   3        236.46        222.92         3.05 o                         
   1  -3   3         41.33         48.21         1.08 o                         
   2  -3   3         81.23         82.36         1.51 o                         
   3  -3   3         28.81         32.26         1.18 o                         
   4  -3   3        163.29        147.28         2.76 o                         
   5  -3   3        718.61        639.89         9.22 o                         
   6  -3   3          0.38          5.85         1.83 o                         
   7  -3   3         10.82         13.82         3.36 o                         
  -8  -2   3          0.29          0.64         2.65 o                         
  -7  -2   3          6.64         11.15         1.80 o                         
  -6  -2   3        149.34        132.54         2.86 o                         
  -5  -2   3        104.64        105.93         2.08 o                         
  -4  -2   3          3.21          3.99         0.75 o                         
  -3  -2   3          0.40          1.19         0.61 o                         
  -2  -2   3        452.57        459.85         6.52 o                         
  -1  -2   3         24.47         19.49         0.86 o                         
   0  -2   3        100.98        110.02         1.93 o                         
   1  -2   3         99.22        101.85         1.46 o                         
   2  -2   3        138.63        133.26         1.86 o                         
   3  -2   3        353.49        336.88         3.81 o                         
   4  -2   3         54.78         49.44         1.36 o                         
   5  -2   3         52.31         50.93         1.75 o                         
   6  -2   3          2.56          8.87         1.98 o                         
   7  -2   3          2.94          2.99         1.85 o                         
  -8  -1   3         36.43         55.76         4.47 o                         
  -7  -1   3          6.22         12.03         1.78 o                         
  -6  -1   3          2.11          3.97         1.35 o                         
  -5  -1   3        142.84        141.92         2.53 o                         
  -4  -1   3          4.93          3.43         0.78 o                         
  -3  -1   3        293.18        292.71         3.87 o                         
  -2  -1   3        143.55        161.33         2.66 o                         
  -1  -1   3       1208.20       1118.09        15.78 o                         
   0  -1   3       4277.67       4401.96        42.94 o                         
   1  -1   3       2845.72       3050.62        32.28 o                         
   2  -1   3         12.14         16.96         0.84 o                         
   3  -1   3         22.49         29.54         0.97 o                         
   4  -1   3          0.37          1.47         0.77 o                         
   5  -1   3         48.64         55.49         1.78 o                         
   6  -1   3        710.19        629.92         9.92 o                         
   7  -1   3         78.74         82.11         2.89 o                         
   8  -1   3          3.75         15.21        10.69 o                         
  -8   0   3          0.18          6.61         3.13 o                         
  -7   0   3          0.67          0.98         1.46 o                         
  -6   0   3          5.14          9.16         1.42 o                         
  -5   0   3         17.57         22.72         1.51 o                         
  -4   0   3          9.79         17.19         1.05 o                         
  -3   0   3       1251.90       1393.54        14.09 o                         
  -2   0   3         21.59         28.46         0.83 o                         
  -1   0   3        699.20        638.49        10.13 o                         
   0   0   3       1714.76       1701.89        24.47 o                         
   1   0   3         73.81         90.39         1.19 o                         
   2   0   3        723.78        822.71         8.14 o                         
   3   0   3        903.74        978.64         9.36 o                         
   4   0   3         18.81         23.87         1.30 o                         
   5   0   3         58.98         68.53         1.82 o                         
   6   0   3          0.03          5.68         1.61 o                         
   7   0   3         22.42         33.36         2.44 o                         
   8   0   3         99.96         93.13         5.37 o                         
  -8   1   3          4.19         10.02         3.32 o                         
  -7   1   3          5.90         14.26         2.09 o                         
  -6   1   3         18.03         16.48         1.72 o                         
  -5   1   3        100.92         91.46         2.28 o                         
  -4   1   3         23.54         30.60         1.22 o                         
  -3   1   3        329.53        371.21         4.75 o                         
  -2   1   3        141.99        125.14         2.32 o                         
  -1   1   3        208.07        187.93         3.98 o                         
   0   1   3         19.18         14.84         1.01 o                         
   1   1   3         67.49         85.10         1.19 o                         
   2   1   3        848.73        888.76         8.72 o                         
   3   1   3        636.98        682.82         6.75 o                         
   4   1   3         83.78         97.88         1.85 o                         
   5   1   3          0.14          2.27         0.92 o                         
   6   1   3         29.97         43.37         2.03 o                         
   7   1   3          1.83          2.94         1.79 o                         
   8   1   3        315.46        289.81        10.60 o                         
  -7   2   3         11.34         11.53         3.19 o                         
  -6   2   3         16.68         15.26         2.23 o                         
  -5   2   3         80.60         72.33         2.29 o                         
  -4   2   3          0.01          3.26         0.87 o                         
  -3   2   3         45.06         50.26         1.27 o                         
  -2   2   3        127.40        171.38         2.77 o                         
  -1   2   3        274.63        275.27         7.98 o                         
   0   2   3        245.81        242.60         4.75 o                         
   1   2   3         96.54        100.25         1.27 o                         
   2   2   3        201.04        178.16         2.24 o                         
   3   2   3       1264.61       1373.45        12.82 o                         
   4   2   3        326.90        414.66         5.07 o                         
   5   2   3          0.57          1.65         0.89 o                         
   6   2   3         23.69         28.85         2.13 o                         
   7   2   3         19.52         24.17         2.28 o                         
   8   2   3        143.23        151.37         6.90 o                         
  -7   3   3          1.12         -0.65         3.33 o                         
  -6   3   3          0.16          1.60         1.56 o                         
  -5   3   3         78.74         73.38         2.49 o                         
  -4   3   3          0.03          1.54         1.02 o                         
  -3   3   3          7.29         15.28         1.03 o                         
  -2   3   3        440.09        425.11         5.00 o                         
  -1   3   3         20.20         22.81         0.84 o                         
   0   3   3        854.41        843.14        11.71 o                         
   1   3   3         45.29         45.36         0.89 o                         
   2   3   3        140.05        125.76         1.77 o                         
   3   3   3       2142.83       2246.50        20.56 o                         
   4   3   3          4.49         14.30         1.06 o                         
   5   3   3         31.66         38.34         1.47 o                         
   6   3   3        110.08         95.06         3.82 o                         
   7   3   3         32.52         49.02         2.89 o                         
   8   3   3          8.16         11.26         2.61 o                         
  -7   4   3          9.49          6.60         3.00 o                         
  -6   4   3         79.27         66.61         3.72 o                         
  -5   4   3          0.15          2.10         1.25 o                         
  -4   4   3          6.18          8.18         1.37 o                         
  -3   4   3         16.97         21.05         1.28 o                         
  -2   4   3        742.26        696.01         7.19 o                         
  -1   4   3         54.25         49.23         1.09 o                         
   0   4   3        389.08        409.83         4.85 o                         
   1   4   3          0.07          0.61         0.47 o                         
   2   4   3         44.73         46.39         1.09 o                         
   3   4   3        343.50        328.09         3.67 o                         
   4   4   3         62.01         57.42         1.50 o                         
   5   4   3         11.68         25.12         1.50 o                         
   6   4   3          3.37          6.07         1.35 o                         
   7   4   3         80.01         71.07         2.77 o                         
   8   4   3          5.63         12.59         2.49 o                         
  -6   5   3          2.37          9.06         3.21 o                         
  -5   5   3          0.40          4.38         1.61 o                         
  -4   5   3         54.94         57.21         2.07 o                         
  -3   5   3        129.03        117.12         2.80 o                         
  -2   5   3         37.61         37.23         1.38 o                         
  -1   5   3        135.52        122.81         1.99 o                         
   0   5   3         44.24         48.67         1.30 o                         
   1   5   3        182.77        195.78         2.55 o                         
   2   5   3         14.07         24.37         1.11 o                         
   3   5   3         35.62         45.70         1.18 o                         
   4   5   3         29.12         33.33         1.48 o                         
   5   5   3         13.99         20.06         1.47 o                         
   6   5   3         62.70         57.04         2.37 o                         
   7   5   3          0.01          4.55         1.64 o                         
   8   5   3          5.19         11.16         2.21 o                         
  -5   6   3         23.09         27.15         2.62 o                         
  -4   6   3          0.20          9.78         2.08 o                         
  -3   6   3         71.22         72.81         2.22 o                         
  -2   6   3        304.75        287.15         4.69 o                         
  -1   6   3         18.14         20.19         1.59 o                         
   0   6   3          0.00          3.13         0.99 o                         
   1   6   3         70.83         82.50         1.56 o                         
   2   6   3          2.22          4.01         0.82 o                         
   3   6   3        336.74        325.64         4.26 o                         
   4   6   3        159.36        141.30         2.61 o                         
   5   6   3          2.02          4.55         1.28 o                         
   6   6   3         50.81         51.14         2.26 o                         
   7   6   3        100.56         81.28         3.31 o                         
   8   6   3          0.14          2.62         2.23 o                         
  -4   7   3         79.89         83.43         4.81 o                         
  -3   7   3         91.80         96.73         2.98 o                         
  -2   7   3         35.04         35.39         2.09 o                         
  -1   7   3         14.89         17.55         2.04 o                         
   0   7   3          1.47          2.95         1.09 o                         
   1   7   3          9.31         11.67         1.32 o                         
   2   7   3        235.38        223.57         5.29 o                         
   3   7   3         58.70         57.78         2.04 o                         
   4   7   3         12.45         17.59         1.51 o                         
   5   7   3          0.01          4.43         1.29 o                         
   6   7   3         67.40         61.21         3.12 o                         
   7   7   3         77.14         82.46         4.62 o                         
   8   7   3          6.44         18.32         6.37 o                         
  -3   8   3          0.01          5.04         2.23 o                         
  -2   8   3         37.29         46.29         3.08 o                         
  -1   8   3          1.51          5.53         1.55 o                         
   0   8   3         31.24         32.07         2.47 o                         
   1   8   3         13.03         17.00         1.55 o                         
   2   8   3        154.17        141.03         3.78 o                         
   3   8   3          0.80          3.56         1.19 o                         
   4   8   3         78.64         77.86         2.58 o                         
   5   8   3          0.07          2.03         1.74 o                         
   6   8   3          4.26         11.22         2.01 o                         
   7   8   3          6.10         13.10         2.70 o                         
  -2   9   3          4.48          8.39         2.72 o                         
  -1   9   3          1.91          8.07         2.16 o                         
   0   9   3          5.10          7.64         2.26 o                         
   1   9   3         36.78         43.00         2.42 o                         
   2   9   3         93.54         92.14         4.39 o                         
   3   9   3         21.30         17.27         2.39 o                         
   4   9   3         12.00         16.68         2.23 o                         
   5   9   3         23.07         25.27         2.64 o                         
   6   9   3          0.57          1.92         5.51 o                         
   0  10   3          0.01          6.01         3.02 o                         
   1  10   3          9.82         13.26         2.65 o                         
   2  10   3          8.10         14.01         2.86 o                         
   3  10   3          2.45          9.58         2.48 o                         
   4  10   3         22.34         42.61         5.57 o                         
  -4  -9   4         15.44         17.36         2.23 o                         
  -3  -9   4          8.72         12.06         2.09 o                         
  -2  -9   4        103.91         85.70         4.14 o                         
  -1  -9   4          1.64         10.02         2.28 o                         
   0  -9   4          0.01          7.49         2.16 o                         
   1  -9   4         17.77         24.64         5.01 o                         
  -6  -8   4          1.66         12.60         5.46 o                         
  -5  -8   4          4.88         10.68         2.74 o                         
  -4  -8   4          0.00          4.82         1.54 o                         
  -3  -8   4          7.16         10.84         1.52 o                         
  -2  -8   4        129.16        125.82         3.44 o                         
  -1  -8   4         22.52         19.93         2.13 o                         
   0  -8   4          0.76          3.63         1.36 o                         
   1  -8   4          5.36          4.99         1.76 o                         
   2  -8   4         10.98         10.20         2.44 o                         
  -7  -7   4         36.30         42.60         4.10 o                         
  -6  -7   4        141.50        135.13         9.16 o                         
  -5  -7   4         21.41         22.22         2.43 o                         
  -4  -7   4         66.81         62.02         2.50 o                         
  -3  -7   4         12.10         17.55         1.29 o                         
  -2  -7   4         17.00         26.76         1.57 o                         
  -1  -7   4         82.99         86.37         2.23 o                         
   0  -7   4          3.23          8.76         1.22 o                         
   1  -7   4         21.11         18.92         1.67 o                         
   2  -7   4          0.09          0.07         1.45 o                         
   3  -7   4          5.01          7.91         2.00 o                         
   4  -7   4        100.25         97.10         5.35 o                         
  -7  -6   4         61.49         66.34         3.71 o                         
  -6  -6   4         95.50         91.45         2.77 o                         
  -5  -6   4         17.83         22.11         2.56 o                         
  -4  -6   4         34.71         36.73         1.68 o                         
  -3  -6   4         57.14         60.30         1.68 o                         
  -2  -6   4          0.20          7.11         1.27 o                         
  -1  -6   4       1056.93       1041.66        11.30 o                         
   0  -6   4          7.44         12.06         1.20 o                         
   1  -6   4          9.38         12.01         1.27 o                         
   2  -6   4         12.12         15.05         1.55 o                         
   3  -6   4          6.03          7.11         1.53 o                         
   4  -6   4          3.22          4.91         1.82 o                         
   5  -6   4        281.11        266.59         8.61 o                         
  -8  -5   4         29.48         26.79         4.54 o                         
  -7  -5   4         12.31         15.44         2.14 o                         
  -6  -5   4         55.10         58.02         2.18 o                         
  -5  -5   4          1.48          4.61         1.08 o                         
  -4  -5   4         16.27         17.87         1.65 o                         
  -3  -5   4         88.33         85.29         2.46 o                         
  -2  -5   4         69.99         73.96         1.46 o                         
  -1  -5   4        112.18        111.12         1.84 o                         
   0  -5   4        242.81        229.30         2.97 o                         
   1  -5   4         20.65         25.95         1.31 o                         
   2  -5   4          7.72          9.47         1.12 o                         
   3  -5   4         61.62         56.91         2.28 o                         
   4  -5   4        122.68        114.83         2.96 o                         
   5  -5   4        341.07        291.90         6.24 o                         
   6  -5   4          5.53          8.57         3.00 o                         
  -8  -4   4          0.43          1.89         2.34 o                         
  -7  -4   4         21.95         30.47         2.43 o                         
  -6  -4   4         98.95        107.15         2.54 o                         
  -5  -4   4         63.22         60.09         1.83 o                         
  -4  -4   4         60.59         64.70         1.98 o                         
  -3  -4   4         82.62         81.44         2.33 o                         
  -2  -4   4         27.55         26.11         1.38 o                         
  -1  -4   4         10.99         15.38         0.91 o                         
   0  -4   4       1686.78       1709.36        16.64 o                         
   1  -4   4         98.82        104.03         1.83 o                         
   2  -4   4         10.67         15.66         1.37 o                         
   3  -4   4        182.85        170.44         2.86 o                         
   4  -4   4         26.79         32.67         1.99 o                         
   5  -4   4         87.97         89.35         2.68 o                         
   6  -4   4          3.04          7.06         2.18 o                         
  -8  -3   4          0.72         -0.92         3.09 o                         
  -7  -3   4         43.50         41.12         2.41 o                         
  -6  -3   4          4.67          7.51         1.36 o                         
  -5  -3   4          1.90          3.64         1.00 o                         
  -4  -3   4         29.82         34.23         1.19 o                         
  -3  -3   4         66.40         68.33         1.63 o                         
  -2  -3   4         69.71         74.45         1.87 o                         
  -1  -3   4        123.79        113.12         1.83 o                         
   0  -3   4       1414.13       1428.36        14.83 o                         
   1  -3   4        184.43        189.45         2.44 o                         
   2  -3   4         44.49         47.20         1.21 o                         
   3  -3   4         12.02         21.17         1.18 o                         
   4  -3   4          0.03          2.49         0.97 o                         
   5  -3   4          2.83          7.12         1.42 o                         
   6  -3   4         52.29         53.35         2.72 o                         
   7  -3   4          6.97         18.79         6.24 o                         
  -8  -2   4          0.70          7.79         3.49 o                         
  -7  -2   4         11.82         14.90         2.10 o                         
  -6  -2   4         34.68         35.16         1.94 o                         
  -5  -2   4        393.19        361.67         5.48 o                         
  -4  -2   4        695.33        699.92         8.14 o                         
  -3  -2   4          8.01         14.27         1.00 o                         
  -2  -2   4         48.13         40.16         1.14 o                         
  -1  -2   4          0.44          3.04         0.66 o                         
   0  -2   4        238.76        245.21         3.28 o                         
   1  -2   4        284.37        296.17         3.29 o                         
   2  -2   4       2808.59       2851.76        26.03 o                         
   3  -2   4        192.26        204.24         2.67 o                         
   4  -2   4          0.23          1.76         0.79 o                         
   5  -2   4         82.92         80.00         2.62 o                         
   6  -2   4          9.66         11.41         1.71 o                         
   7  -2   4          9.58         12.28         2.18 o                         
  -8  -1   4         70.81         96.41         8.00 o                         
  -7  -1   4         26.18         31.66         2.19 o                         
  -6  -1   4         54.49         51.89         1.84 o                         
  -5  -1   4          0.17          1.28         0.98 o                         
  -4  -1   4          0.72          0.97         0.77 o                         
  -3  -1   4        755.97        791.80         9.24 o                         
  -2  -1   4        251.77        264.10         3.46 o                         
  -1  -1   4          0.16          1.75         0.55 o                         
   0  -1   4        806.06        834.51        12.26 o                         
   1  -1   4        204.70        188.45         2.17 o                         
   2  -1   4        851.33        838.39         8.06 o                         
   3  -1   4          2.14          6.07         0.76 o                         
   4  -1   4          6.98          9.93         0.91 o                         
   5  -1   4          5.76          7.76         1.22 o                         
   6  -1   4         82.27         89.40         2.74 o                         
   7  -1   4        119.91        104.54         5.07 o                         
   8  -1   4         75.96         86.40         5.24 o                         
  -8   0   4          0.59          1.50         4.39 o                         
  -7   0   4        137.19        143.45         5.53 o                         
  -6   0   4          3.30          6.36         1.55 o                         
  -5   0   4          4.91          5.09         1.17 o                         
  -4   0   4         57.81         55.85         1.32 o                         
  -3   0   4       1012.23       1070.16        12.27 o                         
  -2   0   4         16.41         20.55         0.81 o                         
  -1   0   4       1377.63       1296.07        20.20 o                         
   0   0   4        320.82        321.84         5.85 o                         
   1   0   4          5.85         11.26         0.65 o                         
   2   0   4          1.01          4.23         0.62 o                         
   3   0   4        266.38        330.46         3.67 o                         
   4   0   4         30.72         32.52         1.32 o                         
   5   0   4         89.25         74.72         1.99 o                         
   6   0   4         37.67         47.32         2.39 o                         
   7   0   4         61.97         69.00         2.86 o                         
   8   0   4          8.19         10.02         2.64 o                         
  -8   1   4         35.60         39.83         6.22 o                         
  -7   1   4          8.86          9.20         2.48 o                         
  -6   1   4         24.09         27.54         2.11 o                         
  -5   1   4          0.69          4.34         1.28 o                         
  -4   1   4         19.76         22.37         1.27 o                         
  -3   1   4        683.75        732.25         9.19 o                         
  -2   1   4        278.49        293.21         5.56 o                         
  -1   1   4        670.65        648.21        14.88 o                         
   0   1   4       1268.13       1191.60        20.74 o                         
   1   1   4        138.54        104.30         1.31 o                         
   2   1   4          6.09          9.26         0.74 o                         
   3   1   4       2052.61       2232.57        20.45 o                         
   4   1   4          0.26          3.75         0.73 o                         
   5   1   4         44.17         45.30         1.59 o                         
   6   1   4          7.36          7.93         1.31 o                         
   7   1   4         13.20         17.80         2.05 o                         
   8   1   4          0.00         11.06         2.36 o                         
  -7   2   4         50.11         44.74         3.56 o                         
  -6   2   4         89.97         80.85         3.07 o                         
  -5   2   4          5.19         10.03         1.48 o                         
  -4   2   4         47.39         47.49         1.42 o                         
  -3   2   4          0.06          1.83         0.64 o                         
  -2   2   4        689.84        732.29        12.05 o                         
  -1   2   4        798.21        792.02        17.91 o                         
   0   2   4        196.06        173.56         3.59 o                         
   1   2   4        215.60        182.59         2.51 o                         
   2   2   4          9.51         19.15         0.88 o                         
   3   2   4         39.58         29.50         1.03 o                         
   4   2   4         25.45         30.99         1.10 o                         
   5   2   4         32.63         38.16         1.67 o                         
   6   2   4         11.93         15.79         1.69 o                         
   7   2   4         10.19         19.50         2.03 o                         
   8   2   4          0.00          8.72         2.26 o                         
  -7   3   4         23.73         37.61         5.35 o                         
  -6   3   4          3.71          8.42         2.04 o                         
  -5   3   4         34.77         37.37         2.30 o                         
  -4   3   4          0.46          3.54         1.20 o                         
  -3   3   4         10.08         16.62         1.11 o                         
  -2   3   4         30.68         35.02         1.19 o                         
  -1   3   4        260.01        248.46         4.28 o                         
   0   3   4       1081.61       1110.80        14.56 o                         
   1   3   4         57.51         60.29         1.12 o                         
   2   3   4          5.04          9.82         0.74 o                         
   3   3   4        218.64        233.38         2.83 o                         
   4   3   4          3.57          4.44         0.75 o                         
   5   3   4        105.27        101.54         2.16 o                         
   6   3   4         46.26         46.91         1.90 o                         
   7   3   4          5.69          5.99         1.70 o                         
   8   3   4         37.62         42.46         3.15 o                         
  -6   4   4         84.13         72.16         4.57 o                         
  -5   4   4         13.22         15.60         1.67 o                         
  -4   4   4         13.18         15.85         1.75 o                         
  -3   4   4          7.62          9.99         1.06 o                         
  -2   4   4         11.69         17.48         1.15 o                         
  -1   4   4        239.33        229.20         3.82 o                         
   0   4   4          7.13          9.22         0.79 o                         
   1   4   4        272.98        287.50         3.43 o                         
   2   4   4        113.42        116.14         1.83 o                         
   3   4   4        322.62        305.69         4.01 o                         
   4   4   4         61.23         61.94         1.41 o                         
   5   4   4          4.44          7.10         1.17 o                         
   6   4   4         52.79         48.52         1.94 o                         
   7   4   4         17.24         23.17         2.27 o                         
   8   4   4          2.52         10.23         2.29 o                         
  -5   5   4         49.55         44.22         2.54 o                         
  -4   5   4         70.16         74.92         2.41 o                         
  -3   5   4        186.78        181.69         3.29 o                         
  -2   5   4         69.59         64.71         1.78 o                         
  -1   5   4         36.61         34.17         1.13 o                         
   0   5   4        153.54        161.08         2.52 o                         
   1   5   4         98.36         93.08         1.64 o                         
   2   5   4         36.97         29.51         0.99 o                         
   3   5   4         16.03         16.42         1.10 o                         
   4   5   4         10.55         12.37         1.06 o                         
   5   5   4          5.28          3.57         1.19 o                         
   6   5   4        429.35        357.96         5.97 o                         
   7   5   4          1.67          5.23         1.62 o                         
   8   5   4          0.01          6.19         2.12 o                         
  -5   6   4         29.85         27.99         2.83 o                         
  -4   6   4        273.16        234.70         4.69 o                         
  -3   6   4         85.65         76.45         2.22 o                         
  -2   6   4         99.91        100.19         2.86 o                         
  -1   6   4         13.21         13.23         1.30 o                         
   0   6   4          2.12          5.43         0.99 o                         
   1   6   4        367.36        351.69         5.38 o                         
   2   6   4        303.42        274.30         3.67 o                         
   3   6   4        402.98        362.01         6.57 o                         
   4   6   4          0.01          4.51         1.06 o                         
   5   6   4          0.56          1.65         1.14 o                         
   6   6   4         11.44         14.71         1.77 o                         
   7   6   4         30.40         41.79         2.86 o                         
   8   6   4         13.30         14.75         2.46 o                         
  -4   7   4         16.40         24.82         2.47 o                         
  -3   7   4         30.43         31.90         2.68 o                         
  -2   7   4          0.37          6.43         1.31 o                         
  -1   7   4          5.43          2.58         1.37 o                         
   0   7   4          3.30          6.89         1.23 o                         
   1   7   4         78.61         82.96         2.45 o                         
   2   7   4          9.61         17.83         1.38 o                         
   3   7   4        224.97        197.25         3.76 o                         
   4   7   4        117.31        110.23         2.90 o                         
   5   7   4         27.26         34.21         2.35 o                         
   6   7   4          9.57         13.25         1.88 o                         
   7   7   4         68.71         72.30         4.86 o                         
   8   7   4          0.68         -5.07         5.07 o                         
  -3   8   4         32.42         34.64         3.24 o                         
  -2   8   4          8.34         20.64         2.25 o                         
  -1   8   4          1.43          5.89         1.67 o                         
   0   8   4        112.32        112.36         3.96 o                         
   1   8   4          0.03          2.18         1.16 o                         
   2   8   4         20.17         22.57         1.76 o                         
   3   8   4          1.39          4.58         1.63 o                         
   4   8   4          5.94         24.73         2.43 o                         
   5   8   4         16.22         18.48         1.89 o                         
   6   8   4         24.15         25.37         2.37 o                         
   7   8   4          8.07         10.77         2.48 o                         
  -2   9   4         18.37         24.39         4.00 o                         
  -1   9   4         14.07         23.65         2.87 o                         
   0   9   4          1.31          5.51         1.66 o                         
   1   9   4         36.08         36.77         2.47 o                         
   2   9   4          9.84         10.91         2.10 o                         
   3   9   4         51.85         51.29         2.23 o                         
   4   9   4          8.94         25.62         2.65 o                         
   5   9   4          1.18          5.07         1.94 o                         
   6   9   4          0.00          1.39         4.31 o                         
   0  10   4          3.94          7.67         2.93 o                         
   1  10   4          2.26         19.58         4.33 o                         
   2  10   4          6.36          9.05         2.68 o                         
   3  10   4         21.73         26.79         3.57 o                         
   4  10   4        194.69        173.91         6.85 o                         
  -4  -9   5          0.02          4.08         2.42 o                         
  -3  -9   5          0.74          2.19         1.87 o                         
  -2  -9   5          1.16         12.52         2.87 o                         
  -1  -9   5        104.74         74.06         8.36 o                         
   0  -9   5          2.68          3.10         2.38 o                         
  -5  -8   5          2.18          5.74         2.45 o                         
  -4  -8   5          5.60         10.69         2.15 o                         
  -3  -8   5          5.79         10.27         1.73 o                         
  -2  -8   5        169.20        173.73         5.11 o                         
  -1  -8   5        442.24        411.47         9.06 o                         
   0  -8   5          9.28          9.23         1.76 o                         
   1  -8   5         28.01         24.26         2.68 o                         
   2  -8   5         18.37         23.85         2.85 o                         
  -6  -7   5        182.08        189.95         8.45 o                         
  -5  -7   5          4.14          7.60         2.43 o                         
  -4  -7   5          8.44         12.86         1.87 o                         
  -3  -7   5         50.28         54.20         2.28 o                         
  -2  -7   5         80.73         85.62         2.16 o                         
  -1  -7   5         69.86         74.46         2.84 o                         
   0  -7   5         49.86         56.72         2.09 o                         
   1  -7   5         30.61         33.61         2.82 o                         
   2  -7   5          3.87          8.70         1.61 o                         
   3  -7   5          1.31          2.90         1.96 o                         
   4  -7   5        143.51        133.00        10.60 o                         
  -7  -6   5         30.53         39.02         4.97 o                         
  -6  -6   5        152.40        140.69         6.00 o                         
  -5  -6   5          0.05          1.29         1.50 o                         
  -4  -6   5         55.40         54.95         2.60 o                         
  -3  -6   5          0.38          2.24         1.14 o                         
  -2  -6   5          0.08          7.17         1.24 o                         
  -1  -6   5        132.18        127.03         2.68 o                         
   0  -6   5        158.12        152.38         2.74 o                         
   1  -6   5          6.69         12.75         1.79 o                         
   2  -6   5         17.95         23.25         1.78 o                         
   3  -6   5          0.93          3.22         1.48 o                         
   4  -6   5          8.43          8.51         2.38 o                         
   5  -6   5          0.09          2.96         3.75 o                         
  -7  -5   5          0.04          0.87         2.13 o                         
  -6  -5   5          2.38          8.36         1.73 o                         
  -5  -5   5          1.62          4.26         1.70 o                         
  -4  -5   5        300.23        287.60         5.81 o                         
  -3  -5   5        167.93        144.28         3.07 o                         
  -2  -5   5        315.88        315.72         4.46 o                         
  -1  -5   5         84.21         97.32         1.72 o                         
   0  -5   5        136.91        142.08         2.30 o                         
   1  -5   5          4.74          6.28         1.05 o                         
   2  -5   5          1.75          3.48         1.02 o                         
   3  -5   5         30.37         37.01         2.05 o                         
   4  -5   5         93.39         86.09         4.01 o                         
   5  -5   5         35.01         47.09         2.96 o                         
  -8  -4   5          1.01          7.12         5.21 o                         
  -7  -4   5          0.40          1.82         1.50 o                         
  -6  -4   5         25.93         25.47         1.55 o                         
  -5  -4   5        119.33        114.78         3.30 o                         
  -4  -4   5        237.75        243.30         4.73 o                         
  -3  -4   5         91.98         86.92         2.82 o                         
  -2  -4   5         54.74         50.01         1.52 o                         
  -1  -4   5          5.72          7.02         0.95 o                         
   0  -4   5         61.64         71.01         1.47 o                         
   1  -4   5          0.51          3.67         0.71 o                         
   2  -4   5         75.85         89.12         1.94 o                         
   3  -4   5          0.03          3.63         1.05 o                         
   4  -4   5          0.88          2.61         1.43 o                         
   5  -4   5          1.09          7.06         1.58 o                         
   6  -4   5          0.05          3.76         2.02 o                         
  -8  -3   5         49.03         60.17         3.99 o                         
  -7  -3   5          7.85          8.50         1.69 o                         
  -6  -3   5          0.83          1.31         1.21 o                         
  -5  -3   5        287.59        264.20         4.02 o                         
  -4  -3   5          0.45          2.42         0.92 o                         
  -3  -3   5        179.37        184.60         3.29 o                         
  -2  -3   5          0.42          1.22         0.67 o                         
  -1  -3   5        228.39        227.32         4.15 o                         
   0  -3   5        171.60        171.39         2.30 o                         
   1  -3   5       2192.55       2151.63        19.85 o                         
   2  -3   5          0.73          3.83         0.74 o                         
   3  -3   5          1.01          2.90         0.85 o                         
   4  -3   5         18.84         28.89         1.62 o                         
   5  -3   5          0.06          2.60         1.33 o                         
   6  -3   5         82.04         70.80         2.68 o                         
   7  -3   5        259.73        210.03         7.76 o                         
  -8  -2   5          0.41          1.92         2.52 o                         
  -7  -2   5         49.40         55.36         2.67 o                         
  -6  -2   5          1.56          3.92         1.31 o                         
  -5  -2   5         77.83         67.61         1.82 o                         
  -4  -2   5          6.83         13.95         1.16 o                         
  -3  -2   5        559.99        612.27        10.07 o                         
  -2  -2   5         53.62         48.05         1.45 o                         
  -1  -2   5        200.47        215.78         2.72 o                         
   0  -2   5          6.64         12.08         0.84 o                         
   1  -2   5        145.30        168.43         2.26 o                         
   2  -2   5          2.36          8.19         0.76 o                         
   3  -2   5        133.15        142.35         2.19 o                         
   4  -2   5          0.18          2.03         0.92 o                         
   5  -2   5         62.31         61.07         1.96 o                         
   6  -2   5          6.79          8.94         1.59 o                         
   7  -2   5         16.28         15.06         2.69 o                         
  -8  -1   5          1.46          7.47         2.97 o                         
  -7  -1   5         26.82         23.32         1.93 o                         
  -6  -1   5          0.13          1.88         1.12 o                         
  -5  -1   5         23.49         28.86         1.49 o                         
  -4  -1   5        173.71        169.87         2.56 o                         
  -3  -1   5         10.61         14.76         0.91 o                         
  -2  -1   5         35.21         34.42         1.16 o                         
  -1  -1   5         40.67         49.00         1.07 o                         
   0  -1   5        439.51        415.67         5.26 o                         
   1  -1   5       2087.22       2074.76        18.91 o                         
   2  -1   5        178.83        205.12         2.51 o                         
   3  -1   5          0.15          1.75         0.67 o                         
   4  -1   5        152.52        148.44         2.30 o                         
   5  -1   5          7.66         14.02         1.31 o                         
   6  -1   5         20.14         22.20         1.97 o                         
   7  -1   5         11.52         13.05         2.02 o                         
   8  -1   5        104.36        102.62         5.18 o                         
  -8   0   5          3.28         14.05         3.69 o                         
  -7   0   5         95.00        102.58         4.96 o                         
  -6   0   5          4.08          8.14         1.62 o                         
  -5   0   5          2.35          6.51         1.12 o                         
  -4   0   5        193.24        202.48         3.08 o                         
  -3   0   5         43.60         49.73         1.20 o                         
  -2   0   5       1129.56       1204.96        15.54 o                         
  -1   0   5        113.01        102.13         2.37 o                         
   0   0   5         23.39         22.78         0.71 o                         
   1   0   5        708.51        675.33         7.03 o                         
   2   0   5          0.67          0.70         0.59 o                         
   3   0   5        163.13        180.05         2.37 o                         
   4   0   5        179.10        181.45         2.55 o                         
   5   0   5         82.95         73.69         1.93 o                         
   6   0   5          0.68          4.80         2.00 o                         
   7   0   5          7.56         10.90         2.13 o                         
   8   0   5         15.37         34.62         3.82 o                         
  -8   1   5         17.02         19.11         3.54 o                         
  -7   1   5         58.39         58.65         3.20 o                         
  -6   1   5          0.06          4.38         1.46 o                         
  -5   1   5         15.98         15.52         1.55 o                         
  -4   1   5        179.64        178.16         2.88 o                         
  -3   1   5         10.81         14.45         1.09 o                         
  -2   1   5         97.23        101.93         3.31 o                         
  -1   1   5         12.36         16.62         1.56 o                         
   0   1   5        790.63        780.15        12.63 o                         
   1   1   5        778.76        740.84         8.09 o                         
   2   1   5         69.35         77.93         1.34 o                         
   3   1   5         27.79         39.75         1.07 o                         
   4   1   5          8.31         14.51         1.07 o                         
   5   1   5        471.31        447.89         5.95 o                         
   6   1   5          1.58          3.37         1.30 o                         
   7   1   5         10.63         11.29         1.86 o                         
   8   1   5         38.24         40.32         3.37 o                         
  -7   2   5         16.38         20.27         2.49 o                         
  -6   2   5          9.39         10.89         1.66 o                         
  -5   2   5         24.45         26.22         1.80 o                         
  -4   2   5        109.45         94.98         2.26 o                         
  -3   2   5         55.31         55.37         1.88 o                         
  -2   2   5         19.86         22.43         1.74 o                         
  -1   2   5         89.41         86.88         2.22 o                         
   0   2   5       2648.69       2702.12        65.71 o                         
   1   2   5        737.83        708.48         8.20 o                         
   2   2   5         22.54         22.89         1.07 o                         
   3   2   5         65.25         57.54         1.26 o                         
   4   2   5          4.46          8.59         0.92 o                         
   5   2   5        168.43        176.22         3.11 o                         
   6   2   5         62.80         62.58         2.19 o                         
   7   2   5          4.85         10.79         1.97 o                         
   8   2   5         29.29         42.03         3.48 o                         
  -7   3   5          1.06          8.27         4.61 o                         
  -6   3   5         11.43         18.03         1.87 o                         
  -5   3   5         18.68         27.16         1.83 o                         
  -4   3   5         12.13         14.49         1.76 o                         
  -3   3   5          0.00          0.44         0.94 o                         
  -2   3   5          0.45          2.70         0.95 o                         
  -1   3   5          0.04          1.77         0.93 o                         
   0   3   5        446.24        475.70         8.40 o                         
   1   3   5          7.57          6.98         0.72 o                         
   2   3   5         10.89         19.23         0.92 o                         
   3   3   5          0.30          1.65         0.60 o                         
   4   3   5          0.95          4.16         0.81 o                         
   5   3   5        145.60        156.32         2.65 o                         
   6   3   5         71.60         59.13         2.01 o                         
   7   3   5          4.32          5.72         1.78 o                         
   8   3   5         97.21         95.25         3.73 o                         
  -6   4   5          4.59          8.12         3.32 o                         
  -5   4   5        191.48        157.85         4.50 o                         
  -4   4   5          0.17          4.29         1.45 o                         
  -3   4   5         14.56         17.07         1.84 o                         
  -2   4   5        240.96        225.15         3.85 o                         
  -1   4   5         29.66         32.07         1.19 o                         
   0   4   5          0.00          2.07         1.00 o                         
   1   4   5       1735.40       1805.35        18.97 o                         
   2   4   5         28.39         29.76         0.88 o                         
   3   4   5         18.35         23.87         1.13 o                         
   4   4   5         27.65         32.67         1.30 o                         
   5   4   5         19.17         30.74         1.70 o                         
   6   4   5         27.77         32.58         2.14 o                         
   7   4   5        194.95        167.02         3.90 o                         
   8   4   5         34.62         50.81         3.52 o                         
  -6   5   5          0.30          3.27         3.29 o                         
  -5   5   5         20.65         23.63         2.46 o                         
  -4   5   5         78.11         70.15         3.79 o                         
  -3   5   5          0.07          1.83         2.20 o                         
  -2   5   5         61.40         53.33         2.03 o                         
  -1   5   5        179.22        171.15         3.28 o                         
   0   5   5         52.31         48.77         1.43 o                         
   1   5   5        192.55        177.25         3.09 o                         
   2   5   5        389.35        354.95         3.95 o                         
   3   5   5          0.06          1.75         0.74 o                         
   4   5   5          2.75          5.21         0.96 o                         
   5   5   5         17.80         26.42         1.89 o                         
   6   5   5         21.99         30.14         2.13 o                         
   7   5   5        142.78        130.97         3.80 o                         
   8   5   5          2.89          5.69         2.18 o                         
  -5   6   5         51.12         60.24         3.73 o                         
  -4   6   5         14.11         23.51         3.31 o                         
  -3   6   5         22.66         32.12         2.41 o                         
  -2   6   5        145.13        138.32         3.37 o                         
  -1   6   5         98.20         89.55         2.91 o                         
   0   6   5          4.16          4.67         0.97 o                         
   1   6   5         22.06         24.31         1.48 o                         
   2   6   5         95.90         99.34         2.46 o                         
   3   6   5         18.98         26.77         1.94 o                         
   4   6   5        174.53        166.24         3.20 o                         
   5   6   5          0.03          2.02         1.20 o                         
   6   6   5         17.41         19.31         1.91 o                         
   7   6   5          2.72          8.68         1.90 o                         
   8   6   5          9.51         14.96         3.57 o                         
  -4   7   5          4.61          9.77         2.12 o                         
  -3   7   5          9.47         11.11         1.68 o                         
  -2   7   5        116.20        104.66         3.09 o                         
  -1   7   5          0.28          4.61         1.23 o                         
   0   7   5         12.50         16.04         1.89 o                         
   1   7   5        108.43        105.03         2.92 o                         
   2   7   5        170.84        163.38         3.21 o                         
   3   7   5         77.64         78.60         2.20 o                         
   4   7   5         75.36         63.09         2.04 o                         
   5   7   5          2.36          4.50         1.34 o                         
   6   7   5          2.72          5.02         1.76 o                         
   7   7   5         80.38         82.43         3.71 o                         
  -3   8   5          5.49          7.84         2.82 o                         
  -2   8   5        176.77        165.87         4.83 o                         
  -1   8   5          3.52         10.05         1.46 o                         
   0   8   5         36.30         34.39         2.34 o                         
   1   8   5          6.80          9.61         1.78 o                         
   2   8   5          2.16          4.53         1.20 o                         
   3   8   5         14.11         17.20         1.94 o                         
   4   8   5        502.77        454.93         9.32 o                         
   5   8   5         77.77         73.14         6.06 o                         
   6   8   5         37.55         46.07         3.89 o                         
   7   8   5         13.04         19.68         3.37 o                         
  -2   9   5         11.55         12.43         2.54 o                         
  -1   9   5        197.12        180.86         5.33 o                         
   0   9   5          2.90          3.72         1.47 o                         
   1   9   5         10.99         13.83         2.66 o                         
   2   9   5          8.66          8.50         1.71 o                         
   3   9   5          6.97         10.31         1.96 o                         
   4   9   5        170.32        167.55         5.32 o                         
   5   9   5          0.06          6.39         3.01 o                         
   6   9   5          2.63          6.73         2.60 o                         
   1  10   5          0.16          1.54         3.25 o                         
   2  10   5          1.14         -0.45         2.90 o                         
   3  10   5          0.22          1.80         2.88 o                         
   4  10   5          9.82          3.61         4.42 o                         
  -2  -9   6         72.33         79.23         4.20 o                         
  -1  -9   6          0.66          4.73         2.19 o                         
  -5  -8   6          1.24         -1.12         2.53 o                         
  -4  -8   6          0.94          2.90         2.05 o                         
  -3  -8   6          0.04          2.34         1.95 o                         
  -2  -8   6         12.04         17.21         2.00 o                         
  -1  -8   6        110.46         98.93         4.01 o                         
   0  -8   6          8.68          6.83         1.89 o                         
   1  -8   6          0.94          4.49         2.10 o                         
   2  -8   6          1.00         -2.29         2.29 o                         
  -6  -7   6          0.62         18.48         3.54 o                         
  -5  -7   6          0.78          4.10         2.25 o                         
  -4  -7   6         18.37         15.49         2.15 o                         
  -3  -7   6          4.64          7.86         1.64 o                         
  -2  -7   6         39.95         48.73         2.55 o                         
  -1  -7   6         11.32         11.01         1.56 o                         
   0  -7   6         13.12         15.02         1.71 o                         
   1  -7   6          4.50          7.48         1.76 o                         
   2  -7   6         31.53         30.34         2.55 o                         
   3  -7   6          0.43         -1.09         2.36 o                         
  -7  -6   6         60.92         65.12         5.28 o                         
  -6  -6   6         21.60         19.76         3.25 o                         
  -5  -6   6          2.13          0.70         2.09 o                         
  -4  -6   6         23.24         21.27         2.10 o                         
  -3  -6   6          3.07          4.37         1.44 o                         
  -2  -6   6         49.78         52.28         1.93 o                         
  -1  -6   6         24.23         29.54         1.59 o                         
   0  -6   6         56.82         59.56         1.86 o                         
   1  -6   6         36.25         42.33         1.91 o                         
   2  -6   6          1.07          2.90         1.36 o                         
   3  -6   6         34.76         42.26         2.97 o                         
   4  -6   6          1.10          5.05         2.37 o                         
  -7  -5   6         19.60         20.21         4.11 o                         
  -6  -5   6          1.59         -0.87         2.37 o                         
  -5  -5   6         13.27         13.13         1.71 o                         
  -4  -5   6          1.01          3.94         1.75 o                         
  -3  -5   6          2.31          6.43         1.24 o                         
  -2  -5   6         30.78         36.62         1.43 o                         
  -1  -5   6          1.18          4.72         1.01 o                         
   0  -5   6         48.45         46.89         1.44 o                         
   1  -5   6         22.71         27.33         1.52 o                         
   2  -5   6         38.42         42.58         1.75 o                         
   3  -5   6         12.42         16.78         1.78 o                         
   4  -5   6          7.82          6.90         1.78 o                         
   5  -5   6         25.86         28.88         3.05 o                         
  -7  -4   6          2.90          1.13         2.01 o                         
  -6  -4   6         32.97         33.85         2.93 o                         
  -5  -4   6         31.38         34.25         2.99 o                         
  -4  -4   6        411.89        399.46         6.66 o                         
  -3  -4   6         21.55         27.70         1.61 o                         
  -2  -4   6          0.12          2.34         0.87 o                         
  -1  -4   6          8.84         12.44         1.26 o                         
   0  -4   6         36.82         43.22         1.25 o                         
   1  -4   6         37.32         40.00         1.24 o                         
   2  -4   6        717.81        695.77         7.64 o                         
   3  -4   6         92.02         92.56         2.18 o                         
   4  -4   6          8.22          9.10         1.57 o                         
   5  -4   6         29.38         31.09         2.37 o                         
   6  -4   6         15.46         20.33         2.62 o                         
  -8  -3   6          8.25         18.87         3.00 o                         
  -7  -3   6          1.60          1.96         1.64 o                         
  -6  -3   6         38.52         30.69         1.96 o                         
  -5  -3   6        205.20        184.77         5.57 o                         
  -4  -3   6          0.00          1.88         1.36 o                         
  -3  -3   6         28.58         29.28         1.46 o                         
  -2  -3   6         37.89         39.91         1.36 o                         
  -1  -3   6          0.16          0.68         0.65 o                         
   0  -3   6        767.04        769.44         8.36 o                         
   1  -3   6        282.78        278.82         3.36 o                         
   2  -3   6         87.44         99.11         1.77 o                         
   3  -3   6        103.82        105.85         2.05 o                         
   4  -3   6         46.26         50.38         1.72 o                         
   5  -3   6          4.70          9.08         1.62 o                         
   6  -3   6         97.31         79.63         2.80 o                         
   7  -3   6         11.36         23.41         3.45 o                         
  -8  -2   6          0.05          0.71         2.50 o                         
  -7  -2   6          4.36          7.71         1.60 o                         
  -6  -2   6          9.54         11.48         1.49 o                         
  -5  -2   6         15.64         18.32         1.32 o                         
  -4  -2   6         12.60         19.26         1.38 o                         
  -3  -2   6        280.25        281.89         5.09 o                         
  -2  -2   6        367.42        354.90         8.08 o                         
  -1  -2   6        325.82        324.72         6.09 o                         
   0  -2   6         51.59         57.74         1.35 o                         
   1  -2   6         14.72         23.73         0.87 o                         
   2  -2   6         19.25         23.40         1.08 o                         
   3  -2   6         14.04         14.41         1.04 o                         
   4  -2   6          5.45          7.99         1.11 o                         
   5  -2   6          4.57          4.46         1.22 o                         
   6  -2   6         34.64         36.25         2.60 o                         
   7  -2   6        217.56        195.28        13.08 o                         
  -8  -1   6         70.80         77.57        12.73 o                         
  -7  -1   6         30.66         44.21         3.87 o                         
  -6  -1   6          2.52          1.72         1.39 o                         
  -5  -1   6         90.59         73.24         1.97 o                         
  -4  -1   6         81.59         81.87         1.71 o                         
  -3  -1   6        235.63        247.20         3.96 o                         
  -2  -1   6          6.13          7.10         0.81 o                         
  -1  -1   6        103.47         95.64         1.61 o                         
   0  -1   6        185.52        181.27         2.63 o                         
   1  -1   6        621.01        627.63         6.15 o                         
   2  -1   6        154.03        145.29         2.02 o                         
   3  -1   6         46.25         55.42         1.32 o                         
   4  -1   6         32.50         35.12         1.38 o                         
   5  -1   6         27.69         39.93         2.07 o                         
   6  -1   6         17.45         28.31         2.22 o                         
   7  -1   6          8.22         18.34         2.33 o                         
   8  -1   6         16.05         22.06         3.39 o                         
  -8   0   6          9.93          8.87         2.96 o                         
  -7   0   6          9.63         12.16         2.23 o                         
  -6   0   6         18.74         21.75         1.88 o                         
  -5   0   6         68.16         61.32         1.93 o                         
  -4   0   6        140.03        130.03         2.27 o                         
  -3   0   6         22.86         31.64         0.99 o                         
  -2   0   6        392.10        379.16         6.43 o                         
  -1   0   6          4.45          6.70         0.90 o                         
   0   0   6        416.74        450.64         5.36 o                         
   1   0   6        454.84        469.86         5.00 o                         
   2   0   6         46.39         49.15         1.11 o                         
   3   0   6        523.85        517.07         5.41 o                         
   4   0   6        148.39        150.49         2.30 o                         
   5   0   6          9.95         16.13         1.31 o                         
   6   0   6         17.30         25.88         2.36 o                         
   7   0   6         78.30         73.83         3.27 o                         
   8   0   6         31.27         40.25         4.09 o                         
  -7   1   6          2.85          2.73         2.37 o                         
  -6   1   6         26.53         30.28         2.30 o                         
  -5   1   6        186.74        160.78         3.36 o                         
  -4   1   6        108.31        104.21         2.57 o                         
  -3   1   6         72.82         70.77         2.00 o                         
  -2   1   6        108.66         95.65         6.17 o                         
  -1   1   6          6.95         11.07         1.42 o                         
   0   1   6         58.81         50.29         1.62 o                         
   1   1   6       1044.42        993.43        10.66 o                         
   2   1   6        148.91        148.25         2.12 o                         
   3   1   6         24.31         27.68         1.07 o                         
   4   1   6         28.19         31.01         1.31 o                         
   5   1   6         18.72         35.03         1.62 o                         
   6   1   6         32.90         39.67         2.38 o                         
   7   1   6         31.04         38.61         3.06 o                         
   8   1   6         46.75         57.39         3.78 o                         
  -7   2   6          8.26         12.96         4.19 o                         
  -6   2   6         17.06         18.52         1.78 o                         
  -5   2   6        236.44        195.24         4.58 o                         
  -4   2   6         84.85         79.29         2.59 o                         
  -3   2   6          0.64          4.04         1.03 o                         
  -2   2   6          1.54          6.61         1.37 o                         
  -1   2   6          2.80          4.62         0.93 o                         
   0   2   6         32.64         36.14         1.56 o                         
   1   2   6       3990.80       4134.01        45.31 o                         
   2   2   6        186.50        174.02         2.15 o                         
   3   2   6        100.04         87.46         1.57 o                         
   4   2   6        256.52        262.51         3.29 o                         
   5   2   6         90.75         79.88         1.92 o                         
   6   2   6         30.79         30.03         1.93 o                         
   7   2   6         28.44         46.16         3.28 o                         
   8   2   6         38.04         54.79         3.81 o                         
  -7   3   6          0.27          9.31         3.41 o                         
  -6   3   6          0.07          1.48         1.67 o                         
  -5   3   6         57.66         50.74         2.76 o                         
  -4   3   6        237.42        220.89         5.58 o                         
  -3   3   6         32.17         33.65         1.61 o                         
  -2   3   6          7.09         12.17         1.88 o                         
  -1   3   6         38.77         38.26         1.67 o                         
   0   3   6        504.65        534.69         9.35 o                         
   1   3   6         25.21         24.32         1.14 o                         
   2   3   6          2.24          5.27         0.63 o                         
   3   3   6         36.51         31.78         1.04 o                         
   4   3   6         77.70         70.96         1.53 o                         
   5   3   6         34.63         39.90         1.71 o                         
   6   3   6        426.41        353.58         5.57 o                         
   7   3   6          0.07          5.79         1.83 o                         
   8   3   6         17.12         28.78         3.02 o                         
  -6   4   6          0.98          7.42         2.05 o                         
  -5   4   6          3.12          4.89         1.95 o                         
  -4   4   6        312.59        262.42         6.86 o                         
  -3   4   6         56.29         57.64         2.46 o                         
  -2   4   6        551.44        495.40         9.14 o                         
  -1   4   6          1.38          3.49         2.02 o                         
   0   4   6         24.99         23.63         2.14 o                         
   1   4   6        190.03        196.95         3.11 o                         
   2   4   6        155.07        150.30         2.22 o                         
   3   4   6        280.74        266.66         3.39 o                         
   4   4   6          7.28         12.24         1.08 o                         
   5   4   6          0.62          0.83         0.96 o                         
   6   4   6         72.33         70.63         2.48 o                         
   7   4   6          1.74          5.47         2.05 o                         
   8   4   6          3.18          9.20         2.41 o                         
  -6   5   6          0.03          3.84         3.21 o                         
  -5   5   6          5.05         10.17         2.08 o                         
  -4   5   6         10.25         14.41         2.22 o                         
  -3   5   6        194.78        173.17         7.22 o                         
  -2   5   6          7.80         11.30         1.62 o                         
  -1   5   6         16.92         18.90         1.51 o                         
   0   5   6         42.98         44.81         1.44 o                         
   1   5   6        522.53        509.16         5.93 o                         
   2   5   6         80.74         78.58         1.59 o                         
   3   5   6        109.87         92.83         1.75 o                         
   4   5   6        318.06        294.88         4.75 o                         
   5   5   6         10.03         15.03         1.52 o                         
   6   5   6         37.27         43.37         2.25 o                         
   7   5   6         96.90         75.79         2.77 o                         
   8   5   6          1.01          3.69         2.66 o                         
  -5   6   6          2.96          8.62         2.95 o                         
  -4   6   6         18.62         23.95         2.59 o                         
  -3   6   6          4.61          4.60         1.51 o                         
  -2   6   6        793.33        692.57        23.71 o                         
  -1   6   6         23.50         25.08         1.99 o                         
   0   6   6         21.42         26.31         2.15 o                         
   1   6   6        115.87        105.31         4.08 o                         
   2   6   6         50.17         51.00         1.72 o                         
   3   6   6         65.76         60.01         1.86 o                         
   4   6   6        648.92        594.19         8.43 o                         
   5   6   6          5.84          8.65         1.51 o                         
   6   6   6         27.40         34.25         2.33 o                         
   7   6   6          3.81          5.30         2.04 o                         
   8   6   6          4.62         13.48         2.62 o                         
  -4   7   6         16.03         24.11         4.94 o                         
  -3   7   6         30.12         35.93         2.50 o                         
  -2   7   6          5.39          9.76         1.73 o                         
  -1   7   6        200.23        184.81         3.74 o                         
   0   7   6          5.73          5.88         1.63 o                         
   1   7   6        448.57        386.46         5.46 o                         
   2   7   6         11.92         17.20         1.84 o                         
   3   7   6        139.08        132.40         2.89 o                         
   4   7   6          8.93         15.00         1.59 o                         
   5   7   6          4.94          7.36         1.61 o                         
   6   7   6         56.63         58.18         2.56 o                         
   7   7   6          4.44          8.26         2.89 o                         
  -3   8   6         11.40         17.93         2.40 o                         
  -2   8   6         54.60         58.15         5.10 o                         
  -1   8   6        315.65        293.43         5.93 o                         
   0   8   6         16.05         16.38         1.75 o                         
   1   8   6         28.58         31.68         1.80 o                         
   2   8   6         20.99         22.16         1.96 o                         
   3   8   6          0.03          3.83         1.32 o                         
   4   8   6        103.42        105.28         3.54 o                         
   5   8   6         16.20         21.60         2.17 o                         
   6   8   6         14.23         18.96         2.43 o                         
   7   8   6          0.05          1.59         2.78 o                         
  -2   9   6          7.10          6.63         6.37 o                         
  -1   9   6         32.33         35.62         3.91 o                         
   0   9   6          0.16         -0.60         1.45 o                         
   1   9   6         40.85         46.89         2.56 o                         
   2   9   6          0.33          0.61         1.99 o                         
   3   9   6          0.13          4.24         1.66 o                         
   4   9   6        102.99         98.67         3.35 o                         
   5   9   6         48.67         53.98         3.52 o                         
   6   9   6         16.26         24.33         5.09 o                         
   1  10   6          1.03          6.11         2.30 o                         
   2  10   6          0.02          4.31         3.51 o                         
   3  10   6          3.58          7.54         4.42 o                         
   4  10   6         13.30         22.59         7.93 o                         
  -4  -8   7          1.02          3.81         2.27 o                         
  -3  -8   7          0.12          1.15         2.22 o                         
  -2  -8   7         10.99         10.84         2.47 o                         
  -1  -8   7          8.09          9.53         1.97 o                         
   0  -8   7          1.18          3.88         1.86 o                         
   1  -8   7          7.33          9.96         2.45 o                         
  -6  -7   7          3.24         11.09         4.29 o                         
  -5  -7   7          2.89          4.89         2.34 o                         
  -4  -7   7         70.99         70.84         3.71 o                         
  -3  -7   7         23.31         25.85         2.72 o                         
  -2  -7   7         25.81         31.12         2.34 o                         
  -1  -7   7         42.29         46.72         1.99 o                         
   0  -7   7          0.01          0.95         1.57 o                         
   1  -7   7          3.48          5.79         1.74 o                         
   2  -7   7         22.27         20.66         2.40 o                         
   3  -7   7          0.09          8.90         2.78 o                         
  -6  -6   7          2.52          3.79         3.44 o                         
  -5  -6   7          0.79          2.06         1.90 o                         
  -4  -6   7        148.98        156.70         3.87 o                         
  -3  -6   7         73.92         76.15         3.17 o                         
  -2  -6   7         46.59         43.58         2.11 o                         
  -1  -6   7          9.45         14.27         1.55 o                         
   0  -6   7          0.06          2.97         1.09 o                         
   1  -6   7         58.68         60.81         2.09 o                         
   2  -6   7         69.54         68.96         2.53 o                         
   3  -6   7          5.04          4.49         1.75 o                         
   4  -6   7          0.06          0.51         2.17 o                         
  -7  -5   7          3.35          9.65         3.81 o                         
  -6  -5   7          0.16         -1.44         2.16 o                         
  -5  -5   7         38.06         40.23         3.17 o                         
  -4  -5   7          9.50         13.62         1.65 o                         
  -3  -5   7          8.35          7.63         1.43 o                         
  -2  -5   7          0.86          3.98         1.17 o                         
  -1  -5   7        114.48        107.71         2.35 o                         
   0  -5   7          2.49          4.34         0.91 o                         
   1  -5   7        303.96        306.61         4.37 o                         
   2  -5   7          1.51          2.94         1.15 o                         
   3  -5   7          3.33          7.10         1.52 o                         
   4  -5   7          4.80         10.82         1.90 o                         
   5  -5   7         11.93         10.34         2.45 o                         
  -7  -4   7          3.55          7.85         3.35 o                         
  -6  -4   7         17.06         17.21         2.88 o                         
  -5  -4   7        135.38        122.18         3.53 o                         
  -4  -4   7         97.58         86.97         2.92 o                         
  -3  -4   7         54.29         60.03         2.06 o                         
  -2  -4   7         39.47         42.01         1.53 o                         
  -1  -4   7         12.04         15.17         1.20 o                         
   0  -4   7          3.14          7.02         1.09 o                         
   1  -4   7         33.58         33.14         1.29 o                         
   2  -4   7         34.22         36.30         1.62 o                         
   3  -4   7          9.13         12.62         1.41 o                         
   4  -4   7          0.57          4.63         1.53 o                         
   5  -4   7          0.19          3.65         1.74 o                         
   6  -4   7         16.50         18.18         2.96 o                         
  -7  -3   7         22.32         24.49         3.14 o                         
  -6  -3   7          0.10          2.41         1.48 o                         
  -5  -3   7         14.11         14.87         1.67 o                         
  -4  -3   7         35.92         39.58         2.25 o                         
  -3  -3   7         57.06         47.71         1.91 o                         
  -2  -3   7        206.86        205.60         5.93 o                         
  -1  -3   7         56.63         56.31         1.40 o                         
   0  -3   7        236.81        234.35         3.56 o                         
   1  -3   7         99.69         90.36         1.67 o                         
   2  -3   7        482.83        464.45         5.38 o                         
   3  -3   7        147.87        134.43         2.62 o                         
   4  -3   7         31.71         39.10         1.96 o                         
   5  -3   7         28.48         32.74         2.30 o                         
   6  -3   7         17.44         21.54         2.47 o                         
  -7  -2   7          3.28          7.84         2.78 o                         
  -6  -2   7         25.64         28.38         1.64 o                         
  -5  -2   7         96.79         85.11         2.65 o                         
  -4  -2   7         56.10         52.20         2.23 o                         
  -3  -2   7         63.90         60.30         1.65 o                         
  -2  -2   7         72.88         66.11         1.60 o                         
  -1  -2   7          0.36          3.17         0.75 o                         
   0  -2   7        116.53        119.12         2.13 o                         
   1  -2   7          3.25          4.18         0.65 o                         
   2  -2   7          5.04         10.32         1.08 o                         
   3  -2   7        587.10        528.49         5.80 o                         
   4  -2   7          9.62         15.42         1.36 o                         
   5  -2   7          6.94          9.49         1.39 o                         
   6  -2   7          0.00          6.91         1.79 o                         
   7  -2   7         20.84         25.38         3.40 o                         
  -7  -1   7          6.97          8.69         2.61 o                         
  -6  -1   7        176.94        158.75         3.77 o                         
  -5  -1   7        162.70        141.41         3.45 o                         
  -4  -1   7          1.27          1.62         1.04 o                         
  -3  -1   7         75.35         72.58         2.02 o                         
  -2  -1   7        637.46        596.17         8.51 o                         
  -1  -1   7        199.38        207.91         5.44 o                         
   0  -1   7         61.15         61.17         1.30 o                         
   1  -1   7         10.00         15.45         0.87 o                         
   2  -1   7         42.25         34.89         1.04 o                         
   3  -1   7        195.48        185.86         2.70 o                         
   4  -1   7          7.94         10.84         1.18 o                         
   5  -1   7         34.72         43.44         1.84 o                         
   6  -1   7         51.94         50.85         2.44 o                         
   7  -1   7         34.78         32.41         2.88 o                         
  -7   0   7          3.21          7.11         2.53 o                         
  -6   0   7        105.02         86.08         2.62 o                         
  -5   0   7         44.62         43.11         1.65 o                         
  -4   0   7         12.88         21.38         1.24 o                         
  -3   0   7          2.30          2.80         0.80 o                         
  -2   0   7        376.19        376.33        16.37 o                         
  -1   0   7          8.86         12.45         1.38 o                         
   0   0   7       1036.41       1064.67        10.80 o                         
   1   0   7        367.55        385.25         4.35 o                         
   2   0   7         19.01         24.61         1.04 o                         
   3   0   7        583.03        550.64         5.77 o                         
   4   0   7         71.44         79.12         1.69 o                         
   5   0   7         27.00         29.31         1.73 o                         
   6   0   7          3.65          4.95         1.36 o                         
   7   0   7          7.66         18.36         2.23 o                         
   8   0   7          3.47         18.23         3.40 o                         
  -7   1   7         11.09          9.26         2.49 o                         
  -6   1   7         32.08         34.77         2.20 o                         
  -5   1   7         25.12         31.60         1.94 o                         
  -4   1   7        172.67        154.26         3.65 o                         
  -3   1   7          8.98          9.74         1.32 o                         
  -2   1   7        206.41        193.77         5.33 o                         
  -1   1   7         86.20         80.83         2.76 o                         
   0   1   7        967.01        982.37        14.20 o                         
   1   1   7         45.72         47.33         1.05 o                         
   2   1   7         51.02         46.20         1.10 o                         
   3   1   7        225.69        199.16         2.98 o                         
   4   1   7         34.03         36.46         1.46 o                         
   5   1   7          4.26          2.71         0.95 o                         
   6   1   7         35.35         42.22         2.25 o                         
   7   1   7         12.50         20.51         2.82 o                         
   8   1   7         15.76         23.16         3.34 o                         
  -7   2   7          0.70          3.32         3.35 o                         
  -6   2   7          0.41          0.92         1.55 o                         
  -5   2   7        211.54        184.11         5.17 o                         
  -4   2   7          2.25          2.89         1.78 o                         
  -3   2   7          1.94          0.71         1.49 o                         
  -2   2   7         73.55         65.52         3.96 o                         
  -1   2   7         63.92         65.80         2.24 o                         
   0   2   7          2.68          8.70         1.19 o                         
   1   2   7        776.59        816.47        11.04 o                         
   2   2   7        233.36        229.82         3.33 o                         
   3   2   7          4.32          8.56         0.83 o                         
   4   2   7         23.07         33.55         1.59 o                         
   5   2   7         22.27         25.17         1.48 o                         
   6   2   7         63.14         61.03         3.13 o                         
   7   2   7         85.21         81.93         3.38 o                         
   8   2   7          0.06          2.22         2.19 o                         
  -7   3   7         13.75         12.73         6.89 o                         
  -6   3   7          0.71          2.72         3.64 o                         
  -5   3   7        102.87         95.95         3.82 o                         
  -4   3   7         23.04         32.09         3.24 o                         
  -3   3   7        146.25        138.98         9.16 o                         
  -2   3   7         57.94         54.94         3.12 o                         
  -1   3   7        353.95        335.94         6.43 o                         
   0   3   7        475.08        444.84         8.46 o                         
   1   3   7        911.21        932.02        12.58 o                         
   2   3   7         75.70         68.98         1.39 o                         
   3   3   7         10.48         14.23         1.02 o                         
   4   3   7        117.47        107.74         1.94 o                         
   5   3   7         33.23         42.82         1.85 o                         
   6   3   7          7.35          8.45         1.48 o                         
   7   3   7        176.04        125.03         3.57 o                         
   8   3   7          9.76         11.16         2.48 o                         
  -6   4   7          8.43         14.92         2.52 o                         
  -5   4   7         48.75         48.73         4.09 o                         
  -4   4   7         51.77         49.45         2.52 o                         
  -3   4   7          5.06          4.94         3.38 o                         
  -2   4   7        127.02        120.40         3.35 o                         
  -1   4   7         36.75         32.32         1.77 o                         
   0   4   7        112.18        100.56         2.90 o                         
   1   4   7         21.80         24.95         1.58 o                         
   2   4   7         41.85         59.62         1.52 o                         
   3   4   7         21.85         25.63         1.23 o                         
   4   4   7          3.01          5.68         0.99 o                         
   5   4   7          3.30          9.39         1.34 o                         
   6   4   7          1.57          6.88         1.59 o                         
   7   4   7          0.00          4.59         1.92 o                         
   8   4   7         59.31         65.78         3.54 o                         
  -5   5   7         37.20         33.05         2.86 o                         
  -4   5   7          9.51         13.54         1.97 o                         
  -3   5   7        302.93        265.97        32.16 o                         
  -2   5   7        277.68        261.75         8.27 o                         
  -1   5   7        263.15        240.83         6.38 o                         
   0   5   7          0.47          2.41         1.09 o                         
   1   5   7         54.50         47.97         1.67 o                         
   2   5   7         87.04         86.01         1.70 o                         
   3   5   7        287.25        258.59         3.72 o                         
   4   5   7        173.63        158.89         3.13 o                         
   5   5   7         14.92         20.13         1.92 o                         
   6   5   7         44.44         49.24         2.16 o                         
   7   5   7         20.20         29.15         2.47 o                         
   8   5   7         76.02         79.64         4.70 o                         
  -5   6   7          2.84          8.41         3.38 o                         
  -4   6   7         13.64         17.30         2.27 o                         
  -3   6   7         19.11         22.23         2.14 o                         
  -2   6   7        174.14        180.65         5.25 o                         
  -1   6   7        297.63        270.87         6.78 o                         
   0   6   7          8.43          9.46         1.46 o                         
   1   6   7        103.04        102.03         3.05 o                         
   2   6   7         14.82         14.80         1.43 o                         
   3   6   7        527.88        483.77         9.11 o                         
   4   6   7        289.28        272.24         4.37 o                         
   5   6   7         52.35         46.32         1.90 o                         
   6   6   7          5.08          2.65         1.39 o                         
   7   6   7          9.83         12.26         2.18 o                         
   8   6   7         23.55         28.86         4.31 o                         
  -4   7   7          8.10         14.48         2.89 o                         
  -3   7   7         20.69         20.05         2.22 o                         
  -2   7   7         12.78         20.16         2.22 o                         
  -1   7   7          5.65         10.62         1.69 o                         
   0   7   7         12.06         13.71         1.87 o                         
   1   7   7        180.97        162.02         4.07 o                         
   2   7   7          0.01          0.90         1.21 o                         
   3   7   7        127.12        117.95         3.10 o                         
   4   7   7        322.41        282.61         5.70 o                         
   5   7   7         32.10         33.01         2.72 o                         
   6   7   7        146.36        118.64         3.52 o                         
   7   7   7          5.01         13.68         2.68 o                         
  -3   8   7          7.60         15.44         2.37 o                         
  -2   8   7          4.78          7.48         1.93 o                         
  -1   8   7        219.30        197.69         5.34 o                         
   0   8   7        121.85        104.23         5.10 o                         
   1   8   7         11.11         16.13         1.71 o                         
   2   8   7          0.36          2.95         1.38 o                         
   3   8   7         41.18         44.94         2.47 o                         
   4   8   7         28.00         33.67         2.85 o                         
   5   8   7         91.23         85.76         3.01 o                         
   6   8   7          2.82          0.36         2.97 o                         
   7   8   7          7.07         11.29         2.90 o                         
  -1   9   7         53.39         63.27         7.47 o                         
   0   9   7          0.05          5.05         1.77 o                         
   1   9   7         83.63         65.90         4.19 o                         
   2   9   7         14.56         12.70         3.42 o                         
   3   9   7         30.96         36.98         3.21 o                         
   4   9   7        117.60        117.56         3.97 o                         
   5   9   7        125.33        127.79         4.72 o                         
   6   9   7          5.22          8.37         2.62 o                         
   1  10   7         31.51         45.12         4.03 o                         
   2  10   7          9.63         15.74         3.22 o                         
   3  10   7         11.16         17.02         3.23 o                         
  -3  -8   8          0.22         -1.14         2.83 o                         
  -2  -8   8          0.02          0.30         2.42 o                         
  -1  -8   8          3.53          8.48         2.26 o                         
   0  -8   8         20.97         21.28         2.71 o                         
  -5  -7   8          6.06          4.61         4.82 o                         
  -4  -7   8          0.56         -0.61         2.02 o                         
  -3  -7   8          0.72          4.44         1.76 o                         
  -2  -7   8         31.66         36.31         2.65 o                         
  -1  -7   8          2.68          6.01         1.83 o                         
   0  -7   8          0.38          6.67         1.63 o                         
   1  -7   8         16.58         20.33         2.21 o                         
   2  -7   8          0.03          4.37         2.43 o                         
  -6  -6   8          0.00          6.37         3.31 o                         
  -5  -6   8          3.76          6.60         2.06 o                         
  -4  -6   8         32.12         30.62         3.86 o                         
  -3  -6   8          0.10          3.91         1.51 o                         
  -2  -6   8          0.45          1.29         1.30 o                         
  -1  -6   8          4.10          5.77         1.62 o                         
   0  -6   8          0.09          3.11         1.17 o                         
   1  -6   8         16.70         13.79         1.66 o                         
   2  -6   8         83.25         85.09         3.45 o                         
   3  -6   8          9.85         14.03         2.23 o                         
   4  -6   8         10.51          6.07         2.53 o                         
  -7  -5   8         33.15         36.02         4.63 o                         
  -6  -5   8         17.43         12.34         3.98 o                         
  -5  -5   8         77.45         69.59         5.22 o                         
  -4  -5   8          2.39          3.42         1.48 o                         
  -3  -5   8          5.82          8.61         1.53 o                         
  -2  -5   8         41.73         43.61         2.05 o                         
  -1  -5   8         14.87         19.54         1.61 o                         
   0  -5   8          6.00          6.25         1.15 o                         
   1  -5   8         90.64         83.40         2.22 o                         
   2  -5   8        126.88        125.07         3.14 o                         
   3  -5   8          6.03         13.24         2.11 o                         
   4  -5   8         47.58         48.46         3.00 o                         
   5  -5   8         22.41         21.45         2.94 o                         
  -7  -4   8         34.84         36.96         7.02 o                         
  -6  -4   8         17.09         17.00         4.58 o                         
  -5  -4   8         85.89         73.53         5.42 o                         
  -4  -4   8        169.45        150.96         3.48 o                         
  -3  -4   8        157.68        140.05         6.16 o                         
  -2  -4   8          8.57         11.79         1.42 o                         
  -1  -4   8        112.50        116.82         2.24 o                         
   0  -4   8        130.95        130.42         2.87 o                         
   1  -4   8        326.06        296.97         4.08 o                         
   2  -4   8         41.93         39.87         1.56 o                         
   3  -4   8         56.76         62.90         2.20 o                         
   4  -4   8          0.86          2.46         1.63 o                         
   5  -4   8         25.16         26.99         2.60 o                         
   6  -4   8         21.90         29.34         3.89 o                         
  -7  -3   8          8.78          9.89         4.42 o                         
  -6  -3   8        104.78         69.68         8.80 o                         
  -5  -3   8          3.69          5.96         2.55 o                         
  -4  -3   8          0.10          1.93         1.17 o                         
  -3  -3   8         49.85         52.12         1.87 o                         
  -2  -3   8        300.72        281.56         4.84 o                         
  -1  -3   8         97.49         96.41         1.89 o                         
   0  -3   8         22.21         31.58         1.41 o                         
   1  -3   8        115.12        114.20         2.02 o                         
   2  -3   8         63.11         65.76         1.86 o                         
   3  -3   8        134.72        121.23         2.34 o                         
   4  -3   8         37.73         38.40         2.03 o                         
   5  -3   8         35.75         33.48         3.16 o                         
   6  -3   8         16.10         14.75         2.36 o                         
  -7  -2   8          0.20         -1.37         2.07 o                         
  -6  -2   8        164.86        145.28         4.86 o                         
  -5  -2   8          2.40          4.45         1.77 o                         
  -4  -2   8         38.98         31.15         3.10 o                         
  -3  -2   8          5.33          5.63         1.09 o                         
  -2  -2   8          4.66          8.79         1.07 o                         
  -1  -2   8         31.53         33.62         1.18 o                         
   0  -2   8         23.46         30.40         1.13 o                         
   1  -2   8        123.22        122.76         1.89 o                         
   2  -2   8         41.58         45.03         1.33 o                         
   3  -2   8         60.32         54.66         1.59 o                         
   4  -2   8         33.11         34.83         1.76 o                         
   5  -2   8        198.37        166.47         3.38 o                         
   6  -2   8          0.14          7.38         2.13 o                         
   7  -2   8         20.58         30.10         2.99 o                         
  -7  -1   8          8.68         15.13         2.66 o                         
  -6  -1   8         20.32         24.01         1.72 o                         
  -5  -1   8        117.24        113.15         2.90 o                         
  -4  -1   8         28.41         33.54         2.14 o                         
  -3  -1   8          1.13          1.40         0.86 o                         
  -2  -1   8        120.06        118.74         2.35 o                         
  -1  -1   8        192.21        190.71         3.50 o                         
   0  -1   8          8.19          9.15         0.75 o                         
   1  -1   8        117.64        106.19         1.69 o                         
   2  -1   8        154.73        151.67         2.17 o                         
   3  -1   8        107.05        100.47         2.07 o                         
   4  -1   8         25.27         33.72         1.70 o                         
   5  -1   8         50.74         45.29         1.99 o                         
   6  -1   8          0.08          5.02         1.77 o                         
   7  -1   8          8.79         10.58         2.19 o                         
  -7   0   8         14.36         23.44         2.70 o                         
  -6   0   8         21.37         27.68         1.99 o                         
  -5   0   8        272.56        229.03         4.28 o                         
  -4   0   8          0.56          2.96         1.29 o                         
  -3   0   8         15.54         19.35         1.30 o                         
  -2   0   8         18.73         18.69         2.53 o                         
  -1   0   8          0.98          1.23         1.01 o                         
   0   0   8        366.50        389.96         4.34 o                         
   1   0   8        908.95        941.20         8.95 o                         
   2   0   8         30.56         26.90         1.01 o                         
   3   0   8         33.68         38.14         1.17 o                         
   4   0   8         39.53         43.73         1.52 o                         
   5   0   8         25.79         36.43         1.86 o                         
   6   0   8        187.35        150.22         4.56 o                         
   7   0   8         17.91         22.37         2.41 o                         
   8   0   8          0.32          4.90         2.69 o                         
  -7   1   8          5.98         10.56         2.89 o                         
  -6   1   8          1.88          3.77         1.58 o                         
  -5   1   8         16.59         15.07         1.80 o                         
  -4   1   8         44.50         42.16         1.85 o                         
  -3   1   8         21.71         23.96         1.55 o                         
  -2   1   8         55.47         52.88         2.25 o                         
  -1   1   8         92.73         92.10         3.90 o                         
   0   1   8        213.88        247.54         4.21 o                         
   1   1   8          1.59          2.37         0.62 o                         
   2   1   8        213.31        201.07         2.59 o                         
   3   1   8         20.04         26.31         1.21 o                         
   4   1   8         24.80         29.20         1.38 o                         
   5   1   8          7.72         13.31         1.37 o                         
   6   1   8        436.71        365.89         5.79 o                         
   7   1   8          5.50          6.60         2.09 o                         
   8   1   8         11.72         17.04         2.88 o                         
  -7   2   8          4.75          1.69         5.24 o                         
  -6   2   8         27.14         29.44         2.82 o                         
  -5   2   8          9.59         11.49         1.96 o                         
  -4   2   8        392.02        328.88        11.30 o                         
  -3   2   8         69.08         69.46         3.21 o                         
  -2   2   8         66.06         58.64         2.71 o                         
  -1   2   8         37.48         49.53         1.98 o                         
   0   2   8          3.82          6.80         1.57 o                         
   1   2   8         28.33         29.21         1.18 o                         
   2   2   8          0.25          3.62         0.71 o                         
   3   2   8         85.41         77.60         1.69 o                         
   4   2   8          9.49         10.95         1.07 o                         
   5   2   8          1.28          4.49         1.63 o                         
   6   2   8        141.79        131.46         3.07 o                         
   7   2   8         25.50         31.14         2.63 o                         
   8   2   8         30.38         42.26         4.00 o                         
  -6   3   8         24.11         21.85         2.89 o                         
  -5   3   8          1.45          2.73         2.73 o                         
  -4   3   8         49.78         50.93         5.07 o                         
  -3   3   8         56.70         55.51         3.21 o                         
  -2   3   8         21.06         25.83         2.20 o                         
  -1   3   8        684.41        644.36        11.24 o                         
   0   3   8          3.63          5.55         1.25 o                         
   1   3   8         62.41         72.01         1.94 o                         
   2   3   8         36.43         36.22         1.08 o                         
   3   3   8         64.15         64.11         1.44 o                         
   4   3   8        181.20        165.84         2.61 o                         
   5   3   8          4.64          5.71         1.31 o                         
   6   3   8          1.06          1.93         1.32 o                         
   7   3   8         14.47         17.70         2.07 o                         
   8   3   8        240.93        208.05         7.28 o                         
  -6   4   8          7.62         14.88         2.86 o                         
  -5   4   8          9.22         18.00         3.08 o                         
  -4   4   8          6.55         11.30         5.46 o                         
  -3   4   8         96.83         83.80         5.85 o                         
  -2   4   8       1321.89       1221.63        44.82 o                         
  -1   4   8         30.31         31.43         1.97 o                         
   0   4   8         57.16         46.14         2.98 o                         
   1   4   8         37.64         43.52         1.64 o                         
   2   4   8         14.89         20.73         1.30 o                         
   3   4   8       1871.12       1635.24        15.45 o                         
   4   4   8        604.48        539.37         7.20 o                         
   5   4   8        117.09        110.55         2.80 o                         
   6   4   8          1.27          6.15         1.38 o                         
   7   4   8          0.64          4.54         1.91 o                         
   8   4   8         92.94         96.90         8.68 o                         
  -5   5   8         14.26         12.15         2.61 o                         
  -4   5   8          1.60          1.69         3.77 o                         
  -3   5   8          0.70          5.98         4.81 o                         
  -2   5   8         29.92         40.01         3.74 o                         
  -1   5   8         73.51         63.46         9.29 o                         
   0   5   8          2.51          4.84         1.78 o                         
   1   5   8         23.23         27.04         2.78 o                         
   2   5   8          9.56         12.21         1.17 o                         
   3   5   8        764.25        696.00         9.31 o                         
   4   5   8          9.81         17.87         1.45 o                         
   5   5   8         68.18         59.64         2.16 o                         
   6   5   8          5.05         10.36         1.95 o                         
   7   5   8          1.17          3.65         1.78 o                         
   8   5   8          0.55          6.04         3.11 o                         
  -5   6   8         30.90         34.56         6.89 o                         
  -4   6   8         40.18         49.76         6.11 o                         
  -3   6   8          0.00         -0.52         2.99 o                         
  -2   6   8        149.76        134.03         5.93 o                         
  -1   6   8        207.25        214.75         7.72 o                         
   0   6   8         42.77         40.02         2.45 o                         
   1   6   8         15.08         14.05         1.71 o                         
   2   6   8        103.16         90.30         2.36 o                         
   3   6   8        318.49        284.79         4.69 o                         
   4   6   8        271.94        254.66         4.42 o                         
   5   6   8         50.58         49.43         2.16 o                         
   6   6   8          8.40         10.33         1.96 o                         
   7   6   8         12.64         12.87         2.30 o                         
   8   6   8          1.37          7.15         5.33 o                         
  -4   7   8         24.27         26.33         2.82 o                         
  -3   7   8          3.68         13.65         4.09 o                         
  -2   7   8         60.48         66.55         4.49 o                         
  -1   7   8          2.56          4.51         1.48 o                         
   0   7   8          0.73          1.82         1.34 o                         
   1   7   8         34.98         37.84         2.21 o                         
   2   7   8          5.69         12.92         1.41 o                         
   3   7   8        117.02        112.17         3.97 o                         
   4   7   8        476.79        425.76         9.02 o                         
   5   7   8         40.84         41.51         2.33 o                         
   6   7   8         35.13         42.65         2.63 o                         
   7   7   8          0.34          2.61         2.24 o                         
  -3   8   8          1.85          4.55         5.46 o                         
  -2   8   8         26.36         41.27         3.82 o                         
  -1   8   8         71.40         71.29         3.79 o                         
   0   8   8          0.29          1.28         1.63 o                         
   1   8   8         41.20         45.86         2.51 o                         
   2   8   8          6.70          7.09         1.55 o                         
   3   8   8         31.66         33.20         2.94 o                         
   4   8   8         13.59         13.50         2.39 o                         
   5   8   8         80.60         72.78         3.12 o                         
   6   8   8         12.83         14.32         2.66 o                         
  -1   9   8         15.63         16.69         2.48 o                         
   0   9   8          6.35         11.67         2.71 o                         
   1   9   8          2.76          9.01         1.90 o                         
   2   9   8          3.45          6.60         2.68 o                         
   3   9   8          7.08         12.03         2.47 o                         
   4   9   8          2.47          4.13         3.28 o                         
   5   9   8         21.91         22.19         3.24 o                         
   2  10   8         23.28         17.15         3.03 o                         
   3  10   8          5.00         10.74         2.81 o                         
  -2  -8   9          7.48          7.84         2.49 o                         
  -1  -8   9          1.46          2.77         3.43 o                         
  -4  -7   9         10.10         10.13         2.82 o                         
  -3  -7   9          2.16          2.54         1.90 o                         
  -2  -7   9         19.86         27.48         2.89 o                         
  -1  -7   9         50.45         40.33         3.26 o                         
   0  -7   9         15.64         17.76         2.12 o                         
   1  -7   9         41.81         51.58         2.77 o                         
   2  -7   9         17.46         22.94         2.65 o                         
  -5  -6   9          0.03          1.67         2.40 o                         
  -4  -6   9          1.05          2.09         1.83 o                         
  -3  -6   9         33.49         33.51         2.84 o                         
  -2  -6   9          0.45          0.36         1.45 o                         
  -1  -6   9          0.00          0.57         1.43 o                         
   0  -6   9         26.73         35.54         2.46 o                         
   1  -6   9         28.01         28.92         2.12 o                         
   2  -6   9         24.45         31.48         2.82 o                         
   3  -6   9          1.08          5.32         2.12 o                         
  -6  -5   9         33.30         31.49         4.40 o                         
  -5  -5   9          3.33          1.41         2.89 o                         
  -4  -5   9        133.71        109.38         6.55 o                         
  -3  -5   9         39.03         41.26         2.71 o                         
  -2  -5   9         19.25         18.50         1.73 o                         
  -1  -5   9         16.02         17.93         1.74 o                         
   0  -5   9          5.59          9.43         1.44 o                         
   1  -5   9          2.68          4.93         1.33 o                         
   2  -5   9         39.85         36.96         2.27 o                         
   3  -5   9          7.92         10.74         2.34 o                         
   4  -5   9          1.42          4.66         2.08 o                         
  -7  -4   9         19.12         26.51        10.00 o                         
  -6  -4   9          5.28          6.08         2.66 o                         
  -5  -4   9          7.56          7.30         1.63 o                         
  -4  -4   9         30.36         36.94         2.41 o                         
  -3  -4   9         11.65         13.41         1.58 o                         
  -2  -4   9         25.20         29.16         2.44 o                         
  -1  -4   9         11.53         14.38         1.41 o                         
   0  -4   9         27.92         34.74         2.43 o                         
   1  -4   9        311.67        306.94         4.73 o                         
   2  -4   9          9.23         15.18         1.41 o                         
   3  -4   9          4.27          4.90         1.55 o                         
   4  -4   9         14.91         22.64         2.54 o                         
   5  -4   9         65.64         63.35         3.34 o                         
  -7  -3   9          1.55         -0.01         3.15 o                         
  -6  -3   9         54.00         68.29         5.80 o                         
  -5  -3   9        104.22         95.72         3.11 o                         
  -4  -3   9        112.31        105.63         2.95 o                         
  -3  -3   9         10.64         13.56         1.35 o                         
  -2  -3   9         10.46         12.22         1.33 o                         
  -1  -3   9         12.22         19.03         1.29 o                         
   0  -3   9        172.07        169.12         2.73 o                         
   1  -3   9          5.06          8.83         1.00 o                         
   2  -3   9         16.36         18.41         1.28 o                         
   3  -3   9          6.28          7.71         1.48 o                         
   4  -3   9         57.11         47.39         2.36 o                         
   5  -3   9        181.24        159.80         5.30 o                         
   6  -3   9          0.01         -0.93         3.15 o                         
  -7  -2   9          1.56          6.66         3.03 o                         
  -6  -2   9         32.18         28.32         3.39 o                         
  -5  -2   9         57.53         59.65         2.85 o                         
  -4  -2   9         30.44         33.38         1.89 o                         
  -3  -2   9          6.79         11.01         1.39 o                         
  -2  -2   9         48.60         52.75         1.70 o                         
  -1  -2   9         37.95         38.91         1.37 o                         
   0  -2   9        803.84        800.46         9.73 o                         
   1  -2   9          1.22          4.58         0.87 o                         
   2  -2   9          0.67          3.20         0.85 o                         
   3  -2   9         22.99         32.33         1.58 o                         
   4  -2   9         16.05         24.18         1.88 o                         
   5  -2   9         17.12         23.27         2.06 o                         
   6  -2   9         80.02         66.77         3.06 o                         
   7  -2   9          0.44         -3.08         4.18 o                         
  -7  -1   9          8.64          6.29         2.08 o                         
  -6  -1   9         23.75         27.33         2.71 o                         
  -5  -1   9         11.94         19.61         2.11 o                         
  -4  -1   9          0.36          1.54         1.12 o                         
  -3  -1   9         10.89         14.68         1.34 o                         
  -2  -1   9          3.55          5.76         0.88 o                         
  -1  -1   9          2.18          5.22         0.97 o                         
   0  -1   9        712.95        689.11         8.37 o                         
   1  -1   9          3.37          6.55         0.81 o                         
   2  -1   9         40.37         42.82         1.27 o                         
   3  -1   9          9.66         15.42         1.16 o                         
   4  -1   9         87.05         85.71         2.21 o                         
   5  -1   9          9.86         12.01         1.83 o                         
   6  -1   9        114.30        102.66         3.95 o                         
   7  -1   9          0.09          1.71         2.48 o                         
  -7   0   9          8.36         10.45         2.81 o                         
  -6   0   9          4.31         10.14         2.08 o                         
  -5   0   9         46.15         48.19         2.16 o                         
  -4   0   9          1.47          3.38         1.12 o                         
  -3   0   9          5.70          5.75         1.59 o                         
  -2   0   9         88.24         77.08         3.25 o                         
  -1   0   9         52.32         46.71         2.20 o                         
   0   0   9          0.48          1.86         0.55 o                         
   1   0   9          7.11         14.26         0.89 o                         
   2   0   9        422.58        385.34         5.45 o                         
   3   0   9          7.21          8.96         0.97 o                         
   4   0   9          4.36          7.25         1.24 o                         
   5   0   9         15.09         14.39         1.59 o                         
   6   0   9          0.21          3.97         2.04 o                         
   7   0   9          1.38          6.87         2.11 o                         
  -7   1   9         15.89         26.46         5.13 o                         
  -6   1   9         54.96         41.74         3.02 o                         
  -5   1   9         98.04         89.72         2.89 o                         
  -4   1   9          7.03         10.46         1.46 o                         
  -3   1   9        170.45        144.65         4.69 o                         
  -2   1   9         17.35         19.69         1.65 o                         
  -1   1   9          7.62         12.48         1.36 o                         
   0   1   9        194.05        193.31         3.25 o                         
   1   1   9        276.37        288.22         3.47 o                         
   2   1   9        241.51        219.34         3.16 o                         
   3   1   9         15.23         22.68         1.30 o                         
   4   1   9         49.05         45.67         1.69 o                         
   5   1   9         33.45         42.71         2.03 o                         
   6   1   9          6.07          6.19         1.63 o                         
   7   1   9         38.85         44.74         2.97 o                         
   8   1   9         19.53         25.85         6.12 o                         
  -6   2   9         25.04         32.27         2.81 o                         
  -5   2   9          0.51          2.97         2.15 o                         
  -4   2   9         31.29         30.96         2.62 o                         
  -3   2   9        260.78        241.28         7.07 o                         
  -2   2   9        337.41        331.70        12.47 o                         
  -1   2   9        145.07        129.27         4.16 o                         
   0   2   9         34.54         36.81         1.71 o                         
   1   2   9        519.17        527.97         8.78 o                         
   2   2   9          6.63          7.08         0.82 o                         
   3   2   9        900.59        830.07         8.63 o                         
   4   2   9         16.43         23.34         1.66 o                         
   5   2   9         70.09         64.30         2.16 o                         
   6   2   9         19.42         25.99         1.99 o                         
   7   2   9         29.13         31.84         2.39 o                         
   8   2   9         14.58         21.40         3.29 o                         
  -6   3   9         17.10         23.26         6.11 o                         
  -5   3   9         54.67         45.47         7.41 o                         
  -4   3   9         33.11         34.56         4.29 o                         
  -3   3   9        265.85        249.23         7.58 o                         
  -2   3   9       1027.46        938.30        23.68 o                         
  -1   3   9         46.18         46.31         1.99 o                         
   0   3   9         52.40         53.26         2.63 o                         
   1   3   9         68.78         59.94         2.60 o                         
   2   3   9          2.57          3.71         0.77 o                         
   3   3   9       1443.82       1284.88        12.82 o                         
   4   3   9        524.17        460.23         6.83 o                         
   5   3   9         37.07         44.41         2.09 o                         
   6   3   9          9.36         10.32         1.56 o                         
   7   3   9          3.50          8.23         1.89 o                         
   8   3   9         49.54         64.27         3.74 o                         
  -6   4   9         36.02         44.39         3.31 o                         
  -5   4   9          0.46          3.25         4.42 o                         
  -4   4   9         48.11         47.42         6.24 o                         
  -3   4   9          0.01          4.03         3.12 o                         
  -2   4   9        216.01        204.49        10.26 o                         
  -1   4   9        187.76        178.57         4.37 o                         
   0   4   9          3.22          6.52         1.38 o                         
   1   4   9         69.17         67.69         2.57 o                         
   2   4   9         12.89         15.58         1.26 o                         
   3   4   9         19.15         24.30         1.63 o                         
   4   4   9        322.25        295.85         4.59 o                         
   5   4   9        277.33        241.34         4.19 o                         
   6   4   9         12.91         21.72         1.87 o                         
   7   4   9         54.29         53.96         3.06 o                         
   8   4   9          2.46          9.15         2.73 o                         
  -5   5   9         16.48         17.28         5.85 o                         
  -4   5   9          1.73         -1.69         3.25 o                         
  -3   5   9         14.62         23.78         4.68 o                         
  -2   5   9        257.26        234.52        15.85 o                         
  -1   5   9        183.16        166.32         7.67 o                         
   0   5   9         32.33         21.41         3.12 o                         
   1   5   9          5.30          4.74         1.45 o                         
   2   5   9         90.34         80.97         2.21 o                         
   3   5   9         10.37         12.08         1.36 o                         
   4   5   9       1588.10       1414.92        17.93 o                         
   5   5   9         36.88         39.59         2.20 o                         
   6   5   9          3.01          6.00         1.77 o                         
   7   5   9          0.14          3.27         1.99 o                         
   8   5   9          0.52          3.60         2.82 o                         
  -4   6   9         24.70         39.63         6.76 o                         
  -3   6   9          0.07         -2.99         2.99 o                         
  -2   6   9          6.74          7.86         2.80 o                         
  -1   6   9        419.44        396.15        16.76 o                         
   0   6   9          1.77         -0.66         2.22 o                         
   1   6   9         82.76         71.20         2.56 o                         
   2   6   9        162.99        138.75         3.38 o                         
   3   6   9          0.55          3.40         1.11 o                         
   4   6   9          2.66          7.37         1.69 o                         
   5   6   9          8.81         13.26         1.50 o                         
   6   6   9          9.36         13.09         1.80 o                         
   7   6   9         65.09         62.80         3.44 o                         
  -3   7   9          0.23          1.72         4.81 o                         
  -2   7   9          9.47          9.09         2.94 o                         
  -1   7   9         28.07         33.89         4.03 o                         
   0   7   9          0.50          2.70         1.62 o                         
   1   7   9        109.84         95.19         6.07 o                         
   2   7   9         12.62         19.03         2.13 o                         
   3   7   9          0.21          3.00         1.24 o                         
   4   7   9         22.32         26.28         1.96 o                         
   5   7   9         11.35         14.00         2.38 o                         
   6   7   9          4.49          8.06         2.02 o                         
   7   7   9          0.22          4.75         2.87 o                         
  -2   8   9         32.85         46.90         7.15 o                         
  -1   8   9          5.20          7.87         3.96 o                         
   0   8   9          0.18          0.60         1.84 o                         
   1   8   9         81.54         81.87         3.19 o                         
   2   8   9         75.56         63.39         2.92 o                         
   3   8   9          1.87          4.13         1.33 o                         
   4   8   9          0.20          3.60         1.54 o                         
   5   8   9          0.03          1.09         2.37 o                         
   6   8   9          8.24         12.76         3.25 o                         
  -1   9   9         10.93         19.73         4.03 o                         
   0   9   9          0.81          4.17         2.80 o                         
   1   9   9         92.25         80.76         4.91 o                         
   2   9   9          0.25          2.14         1.66 o                         
   3   9   9          0.01          2.49         1.76 o                         
   4   9   9        116.31        114.71         4.41 o                         
   5   9   9         18.64         18.11         3.65 o                         
  -4  -7  10         24.45         25.53         7.86 o                         
  -3  -7  10          0.00          0.45         2.12 o                         
  -2  -7  10          7.46         11.59         2.57 o                         
  -1  -7  10         38.64         35.17         3.95 o                         
   0  -7  10         19.63         22.99         4.34 o                         
   1  -7  10         19.55         20.17         2.50 o                         
  -5  -6  10          2.33          3.62         3.35 o                         
  -4  -6  10         24.53         31.22         3.61 o                         
  -3  -6  10          6.01          8.29         1.98 o                         
  -2  -6  10         33.75         26.65         2.35 o                         
  -1  -6  10         13.50         14.73         2.08 o                         
   0  -6  10          2.06          7.38         1.69 o                         
   1  -6  10          5.80          3.92         1.55 o                         
   2  -6  10         75.54         66.03         3.86 o                         
   3  -6  10          4.21          2.69         2.76 o                         
  -6  -5  10         29.89         27.41         5.72 o                         
  -5  -5  10          2.92          0.45         2.85 o                         
  -4  -5  10        169.26        145.94         6.19 o                         
  -3  -5  10         31.27         30.17         2.31 o                         
  -2  -5  10         10.38         10.87         1.67 o                         
  -1  -5  10          3.93          7.02         1.47 o                         
   0  -5  10         10.25         13.42         1.65 o                         
   1  -5  10         55.45         51.80         1.90 o                         
   2  -5  10         97.09         82.15         2.64 o                         
   3  -5  10          2.80          3.54         2.14 o                         
   4  -5  10          4.99          7.09         2.58 o                         
  -6  -4  10         71.63         81.07        10.07 o                         
  -5  -4  10          0.03          1.89         1.65 o                         
  -4  -4  10          1.66          6.64         1.51 o                         
  -3  -4  10          3.41          4.02         1.52 o                         
  -2  -4  10         72.00         70.11         2.39 o                         
  -1  -4  10        185.25        183.98         3.73 o                         
   0  -4  10        211.50        216.23         4.84 o                         
   1  -4  10          7.92         16.16         1.55 o                         
   2  -4  10        175.99        156.70         3.01 o                         
   3  -4  10         11.33         17.08         1.86 o                         
   4  -4  10         23.23         23.44         2.40 o                         
   5  -4  10         36.03         36.39         4.05 o                         
  -6  -3  10         21.65         24.78         3.96 o                         
  -5  -3  10         44.22         44.37         2.56 o                         
  -4  -3  10         39.83         36.41         2.02 o                         
  -3  -3  10          1.63          4.15         1.16 o                         
  -2  -3  10         13.97         15.76         1.48 o                         
  -1  -3  10          6.88         12.29         1.38 o                         
   0  -3  10         65.81         67.52         3.07 o                         
   1  -3  10         98.92         92.86         2.04 o                         
   2  -3  10          3.83          8.16         1.20 o                         
   3  -3  10          4.01          5.60         1.38 o                         
   4  -3  10          6.77         12.86         2.02 o                         
   5  -3  10          5.88         10.79         2.14 o                         
   6  -3  10         19.05         17.28         2.98 o                         
  -7  -2  10         16.85         17.74         3.79 o                         
  -6  -2  10          2.79         -1.29         1.94 o                         
  -5  -2  10         69.18         71.10         2.98 o                         
  -4  -2  10          9.63         11.87         1.72 o                         
  -3  -2  10          1.60          5.08         1.26 o                         
  -2  -2  10         16.23         22.09         1.62 o                         
  -1  -2  10        104.25         98.71         2.42 o                         
   0  -2  10        173.19        178.74         3.08 o                         
   1  -2  10         56.16         59.41         1.54 o                         
   2  -2  10          2.47          3.30         1.03 o                         
   3  -2  10         22.79         31.00         2.00 o                         
   4  -2  10          7.57         15.25         1.74 o                         
   5  -2  10         30.30         33.75         2.32 o                         
   6  -2  10         21.90         27.61         2.71 o                         
  -7  -1  10          0.00          3.64         3.90 o                         
  -6  -1  10         44.28         42.41         2.93 o                         
  -5  -1  10          5.33          8.48         1.76 o                         
  -4  -1  10          7.85         10.38         2.34 o                         
  -3  -1  10        127.51        117.00         2.78 o                         
  -2  -1  10         35.07         33.91         1.74 o                         
  -1  -1  10         24.60         29.07         2.09 o                         
   0  -1  10         60.98         66.00         1.63 o                         
   1  -1  10          0.01          1.66         0.67 o                         
   2  -1  10         43.07         41.31         1.33 o                         
   3  -1  10         20.37         26.21         1.60 o                         
   4  -1  10          0.54          3.24         1.23 o                         
   5  -1  10          2.02          6.42         1.50 o                         
   6  -1  10        122.52        100.77         3.81 o                         
   7  -1  10          0.12          5.16         2.45 o                         
  -7   0  10          1.30          4.61         3.08 o                         
  -6   0  10          2.10          2.30         1.70 o                         
  -5   0  10          1.56          4.42         1.84 o                         
  -4   0  10         14.99         20.88         5.91 o                         
  -3   0  10        314.81        295.22        10.78 o                         
  -2   0  10          6.12          6.95         1.50 o                         
  -1   0  10         30.64         26.18         2.07 o                         
   0   0  10         55.44         51.38         1.36 o                         
   1   0  10        100.66         99.67         2.27 o                         
   2   0  10         71.46         68.04         1.44 o                         
   3   0  10        694.04        648.21         7.87 o                         
   4   0  10         13.41         15.30         1.55 o                         
   5   0  10         48.38         47.49         2.21 o                         
   6   0  10        150.32        140.98         3.44 o                         
   7   0  10          5.73          8.15         2.38 o                         
  -6   1  10         13.99         18.04         2.58 o                         
  -5   1  10          7.90         10.05         1.66 o                         
  -4   1  10         82.34         77.95         3.54 o                         
  -3   1  10         66.10         61.79         2.89 o                         
  -2   1  10        554.79        503.61        12.22 o                         
  -1   1  10         82.26         78.06         4.29 o                         
   0   1  10          5.48          9.92         0.97 o                         
   1   1  10        239.96        243.19         3.31 o                         
   2   1  10        547.15        526.03         5.78 o                         
   3   1  10        155.96        147.58         2.65 o                         
   4   1  10         10.45          9.14         1.42 o                         
   5   1  10         15.47         27.27         1.92 o                         
   6   1  10         18.73         23.66         2.02 o                         
   7   1  10         16.31         25.49         3.64 o                         
  -6   2  10         61.65         69.58         5.33 o                         
  -5   2  10          0.80         -2.21         3.25 o                         
  -4   2  10         92.45         81.56         3.86 o                         
  -3   2  10        395.99        365.38         9.83 o                         
  -2   2  10       1653.82       1551.88        35.37 o                         
  -1   2  10         18.55         27.62         2.03 o                         
   0   2  10          9.54         10.62         1.59 o                         
   1   2  10        366.20        354.78         6.71 o                         
   2   2  10         55.29         50.69         1.32 o                         
   3   2  10        617.11        544.98         7.13 o                         
   4   2  10        589.97        532.38         7.77 o                         
   5   2  10          0.14          2.81         1.33 o                         
   6   2  10         92.55         81.13         2.53 o                         
   7   2  10          1.29          3.77         2.04 o                         
  -6   3  10          8.73         15.59         5.46 o                         
  -5   3  10          2.39         -2.86         3.64 o                         
  -4   3  10         94.49         85.49         6.11 o                         
  -3   3  10          3.53          8.32         2.99 o                         
  -2   3  10        249.52        223.76         6.98 o                         
  -1   3  10         20.15         27.52         2.02 o                         
   0   3  10          1.16          1.80         1.41 o                         
   1   3  10        267.75        275.91         5.82 o                         
   2   3  10         58.01         59.06         1.71 o                         
   3   3  10        212.65        205.56         3.56 o                         
   4   3  10        948.38        836.33        10.52 o                         
   5   3  10        234.47        202.48         3.91 o                         
   6   3  10         89.16         85.96         2.59 o                         
   7   3  10         10.02         15.17         2.23 o                         
   8   3  10         15.98         20.27         3.86 o                         
  -5   4  10         27.45         41.19         6.76 o                         
  -4   4  10          3.33          9.61         4.16 o                         
  -3   4  10         47.49         42.23         4.81 o                         
  -2   4  10        222.53        204.12         9.74 o                         
  -1   4  10        374.48        359.70         7.99 o                         
   0   4  10         16.64         19.74         1.91 o                         
   1   4  10        113.48        112.39         5.73 o                         
   2   4  10          0.92          3.01         1.15 o                         
   3   4  10        253.00        233.66         4.02 o                         
   4   4  10        110.96         99.46         2.64 o                         
   5   4  10          6.83         14.04         1.70 o                         
   6   4  10          0.42          5.08         1.64 o                         
   7   4  10          0.00          3.69         1.98 o                         
   8   4  10         27.20         42.36         8.58 o                         
  -5   5  10         80.35         82.63         8.06 o                         
  -4   5  10         99.72        114.47         7.93 o                         
  -3   5  10         37.44         46.64         5.07 o                         
  -2   5  10          6.43         14.14         2.76 o                         
  -1   5  10          2.01         11.95         4.55 o                         
   0   5  10          1.49          2.55         2.16 o                         
   1   5  10         36.42         35.16         7.86 o                         
   2   5  10          5.40          6.79         1.56 o                         
   3   5  10         43.92         47.29         1.82 o                         
   4   5  10         25.68         31.26         1.90 o                         
   5   5  10         19.92         25.58         1.84 o                         
   6   5  10          6.64         11.15         1.78 o                         
   7   5  10          0.71          4.12         2.43 o                         
  -4   6  10         24.54         11.69         5.33 o                         
  -3   6  10          8.13         13.51         3.21 o                         
  -2   6  10          3.10          4.85         2.62 o                         
  -1   6  10         27.81         32.03         5.13 o                         
   0   6  10         64.71         56.48         4.61 o                         
   1   6  10         28.26         39.84         3.80 o                         
   2   6  10         17.49         24.56         2.32 o                         
   3   6  10         66.68         71.02         2.28 o                         
   4   6  10          0.74          7.22         1.51 o                         
   5   6  10         44.60         45.00         2.47 o                         
   6   6  10         87.89         74.44         2.79 o                         
   7   6  10          1.26          4.95         4.60 o                         
  -3   7  10          3.25          3.51         3.08 o                         
  -2   7  10         41.50         51.02         6.43 o                         
  -1   7  10          0.25         11.44         2.88 o                         
   0   7  10         38.64         46.47         7.34 o                         
   1   7  10         64.58         53.83         8.90 o                         
   2   7  10          4.04          7.31         1.93 o                         
   3   7  10          7.04         11.20         1.38 o                         
   4   7  10          4.87          8.88         1.51 o                         
   5   7  10         41.08         45.98         3.30 o                         
   6   7  10         21.26         40.35         5.14 o                         
   7   7  10         27.17         36.03         3.65 o                         
  -2   8  10          0.32          2.06         3.25 o                         
  -1   8  10         10.69         14.16         6.56 o                         
   0   8  10        124.64        115.54        12.15 o                         
   1   8  10          2.42          3.57         1.68 o                         
   2   8  10         60.62         66.16         4.91 o                         
   3   8  10          5.27          9.39         1.72 o                         
   4   8  10         10.68          9.75         1.69 o                         
   5   8  10         11.78         12.58         4.12 o                         
   6   8  10         19.89         32.81         3.50 o                         
   0   9  10         20.47         28.31         3.49 o                         
   1   9  10          0.06          3.77         3.64 o                         
   2   9  10         10.36         14.17         4.04 o                         
   3   9  10         23.39         23.59         8.06 o                         
   4   9  10         58.21         84.06         8.58 o                         
   5   9  10          2.26          7.42         2.90 o                         
  -2  -7  11          7.33          8.71         2.79 o                         
  -1  -7  11          7.38          3.56         3.06 o                         
   0  -7  11         23.50         21.00         3.25 o                         
  -4  -6  11         12.62         13.48         3.90 o                         
  -3  -6  11         26.36         22.49         3.41 o                         
  -2  -6  11          2.38          6.48         1.98 o                         
  -1  -6  11        104.10        101.07         5.83 o                         
   0  -6  11         18.57         30.95         2.95 o                         
   1  -6  11         56.78         41.13         4.40 o                         
   2  -6  11         55.57         56.54         3.43 o                         
  -5  -5  11         81.93         85.57        11.17 o                         
  -4  -5  11         13.85          9.68         2.91 o                         
  -3  -5  11          4.62          3.31         1.74 o                         
  -2  -5  11         14.32         14.48         3.23 o                         
  -1  -5  11         43.26         46.09         2.70 o                         
   0  -5  11          7.14          9.13         1.59 o                         
   1  -5  11        110.64         95.56         2.95 o                         
   2  -5  11          5.56          9.78         2.22 o                         
   3  -5  11          6.31          7.48         2.28 o                         
  -6  -4  11         26.23         17.02         8.58 o                         
  -5  -4  11         20.22         25.66         3.32 o                         
  -4  -4  11         13.01         12.38         1.79 o                         
  -3  -4  11          1.29          1.34         1.39 o                         
  -2  -4  11         37.90         36.17         2.83 o                         
  -1  -4  11         24.75         24.47         2.06 o                         
   0  -4  11        132.81        133.70         3.45 o                         
   1  -4  11          2.18          3.88         1.38 o                         
   2  -4  11         34.61         36.00         1.93 o                         
   3  -4  11         17.35         23.34         2.03 o                         
   4  -4  11          4.45          2.44         2.40 o                         
  -6  -3  11          1.87         11.80         3.31 o                         
  -5  -3  11          2.06          3.25         2.31 o                         
  -4  -3  11         42.71         43.43         3.99 o                         
  -3  -3  11         44.46         48.13         2.71 o                         
  -2  -3  11         16.68         22.97         2.09 o                         
  -1  -3  11         17.93         25.25         1.79 o                         
   0  -3  11        176.78        171.61         5.35 o                         
   1  -3  11          9.17          8.21         1.26 o                         
   2  -3  11         23.90         30.14         1.78 o                         
   3  -3  11         12.49         17.78         1.73 o                         
   4  -3  11         53.12         46.89         2.57 o                         
   5  -3  11         36.94         43.12         3.77 o                         
  -6  -2  11          0.46          4.66         2.59 o                         
  -5  -2  11         21.94         27.85         2.49 o                         
  -4  -2  11        131.54        111.28         3.36 o                         
  -3  -2  11         49.14         53.57         2.40 o                         
  -2  -2  11         10.67         14.55         1.56 o                         
  -1  -2  11          3.29          6.23         1.25 o                         
   0  -2  11         68.00         63.25         2.05 o                         
   1  -2  11          1.62          3.94         1.20 o                         
   2  -2  11        388.10        364.84         5.30 o                         
   3  -2  11         84.67         88.08         2.42 o                         
   4  -2  11          0.17          5.47         1.40 o                         
   5  -2  11         10.76          8.05         2.12 o                         
   6  -2  11         16.26         18.56         3.10 o                         
  -6  -1  11          0.00          3.53         2.48 o                         
  -5  -1  11         69.87         64.95         3.07 o                         
  -4  -1  11         99.50         90.09        12.08 o                         
  -3  -1  11        143.98        143.44         3.51 o                         
  -2  -1  11        324.60        297.32         6.92 o                         
  -1  -1  11         41.52         42.93         1.89 o                         
   0  -1  11        155.70        154.40         3.21 o                         
   1  -1  11        143.31        146.57         2.63 o                         
   2  -1  11        498.49        466.18         6.35 o                         
   3  -1  11         55.84         53.02         1.83 o                         
   4  -1  11         25.48         27.92         2.25 o                         
   5  -1  11          0.51          2.30         1.43 o                         
   6  -1  11          7.28         10.62         2.49 o                         
  -6   0  11         10.76         18.41         2.94 o                         
  -5   0  11          2.09          7.46         2.20 o                         
  -4   0  11          3.64          6.76         3.18 o                         
  -3   0  11        772.78        736.80        42.88 o                         
  -2   0  11        709.32        696.15        23.52 o                         
  -1   0  11          1.32          2.80         1.29 o                         
   0   0  11         89.49         82.32         1.91 o                         
   1   0  11         24.19         27.81         1.26 o                         
   2   0  11         33.46         36.25         1.56 o                         
   3   0  11        322.79        307.38         4.71 o                         
   4   0  11         80.42         77.67         2.47 o                         
   5   0  11          0.01          2.55         1.43 o                         
   6   0  11         30.67         41.71         2.79 o                         
   7   0  11         56.83         65.81         4.36 o                         
  -6   1  11         23.44         27.35         3.02 o                         
  -5   1  11         26.77         26.87         2.36 o                         
  -4   1  11        107.88         93.83         3.86 o                         
  -3   1  11        435.99        400.96        14.42 o                         
  -2   1  11         44.92         52.97         5.65 o                         
  -1   1  11         13.05         13.80         1.51 o                         
   0   1  11          2.83          7.24         0.95 o                         
   1   1  11         53.56         61.10         1.48 o                         
   2   1  11         73.15         82.14         2.00 o                         
   3   1  11        410.65        380.22         5.14 o                         
   4   1  11         17.80         21.11         1.90 o                         
   5   1  11          7.96         11.52         1.77 o                         
   6   1  11         56.36         57.37         4.29 o                         
   7   1  11          8.99         17.65         2.89 o                         
  -6   2  11          1.04         12.86         4.81 o                         
  -5   2  11          0.06          1.17         3.51 o                         
  -4   2  11          1.12          3.25         2.11 o                         
  -3   2  11         99.21         88.09         5.46 o                         
  -2   2  11         21.20         27.61         2.66 o                         
  -1   2  11        669.55        628.49        12.89 o                         
   0   2  11         19.93         23.53         2.04 o                         
   1   2  11         32.13         33.04         1.90 o                         
   2   2  11          0.41          1.83         1.23 o                         
   3   2  11         28.63         35.77         1.77 o                         
   4   2  11          0.16          4.48         1.27 o                         
   5   2  11        102.37         97.04         2.70 o                         
   6   2  11         56.21         52.80         2.89 o                         
   7   2  11         30.53         38.54         3.67 o                         
  -5   3  11          4.42         10.00         4.81 o                         
  -4   3  11         35.49         36.51         4.68 o                         
  -3   3  11         91.31         86.01         5.59 o                         
  -2   3  11         81.10         77.63         3.72 o                         
  -1   3  11        256.19        228.01         5.21 o                         
   0   3  11         84.77         73.28         3.21 o                         
   1   3  11         50.57         47.57         4.53 o                         
   2   3  11          9.30         15.06         1.59 o                         
   3   3  11        166.72        148.31         3.05 o                         
   4   3  11        303.91        278.02         4.47 o                         
   5   3  11         71.41         66.94         2.38 o                         
   6   3  11        101.34         91.87         2.99 o                         
   7   3  11          2.86          5.80         2.20 o                         
  -5   4  11         25.61         34.30         6.24 o                         
  -4   4  11          5.22         14.68         4.03 o                         
  -3   4  11         13.47         13.64         3.51 o                         
  -2   4  11         37.13         34.30         4.29 o                         
  -1   4  11         39.01         45.18         8.58 o                         
   0   4  11         27.14         37.11         5.75 o                         
   1   4  11         52.95         43.02         3.37 o                         
   2   4  11        108.94        100.39         3.08 o                         
   3   4  11         11.97         18.00         1.52 o                         
   4   4  11         63.20         56.60         2.09 o                         
   5   4  11         47.07         49.51         1.99 o                         
   6   4  11        149.08        131.53         3.70 o                         
   7   4  11         38.88         49.18         3.66 o                         
  -4   5  11          0.55          0.13         4.16 o                         
  -3   5  11          9.68         17.80         4.68 o                         
  -2   5  11         41.55         38.59         4.94 o                         
  -1   5  11         43.13         42.41         3.42 o                         
   0   5  11          5.45          3.39         2.06 o                         
   1   5  11         10.45         12.19         3.70 o                         
   2   5  11          0.07          2.42         1.33 o                         
   3   5  11          4.53          8.41         1.27 o                         
   4   5  11         14.78         22.77         2.52 o                         
   5   5  11          0.41          2.22         1.27 o                         
   6   5  11         56.21         58.07         2.73 o                         
   7   5  11          8.59         23.19         3.57 o                         
  -4   6  11         34.16         40.80         7.28 o                         
  -3   6  11          0.02          1.95         4.29 o                         
  -2   6  11          9.11         11.76         3.03 o                         
  -1   6  11          2.27          2.17         2.73 o                         
   0   6  11          9.89         16.63         3.90 o                         
   1   6  11         79.67         73.64         5.23 o                         
   2   6  11        201.83        174.14         5.04 o                         
   3   6  11          0.15          3.26         1.23 o                         
   4   6  11          9.67         12.68         1.60 o                         
   5   6  11          7.29         11.02         1.69 o                         
   6   6  11          0.15          1.16         1.72 o                         
   7   6  11          7.22         19.15         3.32 o                         
  -3   7  11          5.03         17.06         4.64 o                         
  -2   7  11          9.10         10.36         3.90 o                         
  -1   7  11          0.97          4.94         3.96 o                         
   0   7  11          0.01          3.97         2.61 o                         
   1   7  11         37.96         25.86         4.81 o                         
   2   7  11         27.71         31.37         3.51 o                         
   3   7  11         43.65         46.68         2.35 o                         
   4   7  11         20.60         26.64         2.50 o                         
   5   7  11          4.52          4.50         3.22 o                         
   6   7  11        148.41        129.05         5.66 o                         
  -1   8  11         59.22         74.54         6.10 o                         
   0   8  11         25.84         33.82         5.14 o                         
   1   8  11         30.26         33.47         6.43 o                         
   2   8  11          9.74         14.42         2.73 o                         
   3   8  11          0.88          4.27         1.81 o                         
   4   8  11          0.14          2.77         1.76 o                         
   5   8  11         37.94         39.68         4.13 o                         
   1   9  11         47.78         50.63         6.02 o                         
   2   9  11         13.38         25.23         3.07 o                         
   3   9  11          2.56         18.73         4.58 o                         
   4   9  11          5.83         10.19         2.37 o                         
  -3  -6  12         12.01         10.75         3.63 o                         
  -2  -6  12          7.14          8.31         2.74 o                         
  -1  -6  12         17.70         15.00         2.71 o                         
   0  -6  12         29.43         27.90         3.16 o                         
   1  -6  12         14.37         19.25         3.59 o                         
  -4  -5  12         44.73         38.63         4.77 o                         
  -3  -5  12          1.70          3.59         2.45 o                         
  -2  -5  12          7.91          8.87         2.03 o                         
  -1  -5  12          1.63          4.57         1.64 o                         
   0  -5  12         27.07         26.39         2.84 o                         
   1  -5  12         15.55         20.21         3.54 o                         
   2  -5  12          0.09          2.57         1.98 o                         
   3  -5  12         51.77         38.68         2.94 o                         
  -5  -4  12          5.99          3.89         2.89 o                         
  -4  -4  12         76.44         78.93         5.91 o                         
  -3  -4  12         11.98         12.27         1.79 o                         
  -2  -4  12          3.39          2.85         1.49 o                         
  -1  -4  12          9.48         11.25         1.61 o                         
   0  -4  12         26.92         26.00         2.49 o                         
   1  -4  12          2.09          4.47         1.81 o                         
   2  -4  12         20.62         26.77         1.95 o                         
   3  -4  12          0.05          3.27         1.86 o                         
   4  -4  12          1.61          0.18         2.11 o                         
  -6  -3  12          7.63          6.24         3.36 o                         
  -5  -3  12          0.01          0.05         2.20 o                         
  -4  -3  12         12.57         14.97         2.02 o                         
  -3  -3  12        141.93        134.06         4.57 o                         
  -2  -3  12         65.22         67.82         2.30 o                         
  -1  -3  12         53.89         64.58         2.24 o                         
   0  -3  12          4.11          5.89         2.18 o                         
   1  -3  12          0.10          2.95         1.36 o                         
   2  -3  12         10.38         19.05         1.59 o                         
   3  -3  12          2.44          6.43         1.57 o                         
   4  -3  12         59.47         57.26         2.91 o                         
   5  -3  12          0.19          2.01         2.23 o                         
  -6  -2  12         11.09         21.96         4.81 o                         
  -5  -2  12          9.90          4.98         2.32 o                         
  -4  -2  12         21.45         21.95         3.02 o                         
  -3  -2  12        552.68        547.14        11.70 o                         
  -2  -2  12         91.98         92.83         5.13 o                         
  -1  -2  12         93.89         90.76         2.76 o                         
   0  -2  12          0.94          4.89         1.20 o                         
   1  -2  12          3.49          5.08         1.26 o                         
   2  -2  12        160.71        160.24         3.96 o                         
   3  -2  12        243.25        219.24         4.02 o                         
   4  -2  12         36.03         42.79         2.74 o                         
   5  -2  12          0.10          3.38         2.71 o                         
  -6  -1  12         12.48         12.51         3.69 o                         
  -5  -1  12          9.79          8.79         2.46 o                         
  -4  -1  12          6.23          6.67         2.09 o                         
  -3  -1  12          0.37          3.76         1.60 o                         
  -2  -1  12         10.45         17.11         1.97 o                         
  -1  -1  12         88.70         84.42         3.33 o                         
   0  -1  12         41.09         41.52         1.74 o                         
   1  -1  12         12.60         16.42         1.21 o                         
   2  -1  12        230.76        225.70         3.56 o                         
   3  -1  12          7.22         15.43         1.61 o                         
   4  -1  12         84.60         76.55         2.40 o                         
   5  -1  12          2.55          4.99         2.54 o                         
   6  -1  12         36.86         38.96         3.27 o                         
  -6   0  12          0.87          1.75         5.00 o                         
  -5   0  12         10.35         19.68         2.71 o                         
  -4   0  12          1.62          7.21         2.34 o                         
  -3   0  12         30.40         31.36         2.48 o                         
  -2   0  12        322.83        300.52        12.99 o                         
  -1   0  12        139.98        134.09         4.65 o                         
   0   0  12         15.07         15.63         1.24 o                         
   1   0  12         61.34         61.03         1.68 o                         
   2   0  12         25.35         29.53         1.64 o                         
   3   0  12        317.38        292.41         4.42 o                         
   4   0  12         10.62         12.90         1.57 o                         
   5   0  12          1.58          6.83         1.69 o                         
   6   0  12         11.49         15.03         2.14 o                         
  -6   1  12         21.43         23.62         5.26 o                         
  -5   1  12         16.80         22.04         2.80 o                         
  -4   1  12          0.15          3.64         1.88 o                         
  -3   1  12         33.72         34.04         3.51 o                         
  -2   1  12        123.13        134.99         5.85 o                         
  -1   1  12         79.37         77.59         2.74 o                         
   0   1  12          3.01          6.51         1.16 o                         
   1   1  12          1.45          5.47         1.02 o                         
   2   1  12          2.24          6.06         1.17 o                         
   3   1  12        451.29        424.05         6.05 o                         
   4   1  12        174.23        154.83         3.42 o                         
   5   1  12         10.15         14.05         1.82 o                         
   6   1  12          9.06          5.96         1.79 o                         
   7   1  12         22.31         32.72         3.75 o                         
  -5   2  12          0.10         -2.99         2.99 o                         
  -4   2  12          0.02          1.30         4.87 o                         
  -3   2  12          0.70          2.28         2.73 o                         
  -2   2  12        497.11        485.10        12.36 o                         
  -1   2  12         51.99         52.30         3.17 o                         
   0   2  12        170.99        158.95         4.09 o                         
   1   2  12         19.64         23.80         1.61 o                         
   2   2  12          0.43          2.48         1.05 o                         
   3   2  12        199.96        189.19         3.62 o                         
   4   2  12        396.09        361.97         5.52 o                         
   5   2  12        207.82        190.77         4.06 o                         
   6   2  12        158.13        130.78         4.88 o                         
   7   2  12          0.87          4.43         3.50 o                         
  -5   3  12         69.78         87.83         6.76 o                         
  -4   3  12         45.09         48.46         4.94 o                         
  -3   3  12         15.32         18.19         3.64 o                         
  -2   3  12         16.15         14.15         4.94 o                         
  -1   3  12          4.87          7.79         1.86 o                         
   0   3  12          2.12          7.29         1.76 o                         
   1   3  12         14.11         14.01         2.20 o                         
   2   3  12          1.89          2.35         2.33 o                         
   3   3  12         76.40         76.70         2.19 o                         
   4   3  12          5.92         10.17         1.60 o                         
   5   3  12         32.56         43.19         2.15 o                         
   6   3  12         92.06         86.89         4.90 o                         
   7   3  12          3.06         -2.57         2.73 o                         
  -5   4  12         15.37         23.26         5.85 o                         
  -4   4  12        144.00        154.22         8.96 o                         
  -3   4  12          1.62          6.89         3.12 o                         
  -2   4  12         17.45         20.40         4.42 o                         
  -1   4  12         18.30         21.81         3.21 o                         
   0   4  12         78.51         67.28         4.03 o                         
   1   4  12          3.54          2.75         2.30 o                         
   2   4  12         95.11         84.34         2.92 o                         
   3   4  12         39.84         42.73         1.95 o                         
   4   4  12         12.10         15.36         1.71 o                         
   5   4  12        150.87        144.13         3.66 o                         
   6   4  12         15.80         29.02         2.48 o                         
   7   4  12         11.67         11.88         3.64 o                         
  -4   5  12          0.00         -0.13         4.81 o                         
  -3   5  12          1.01         10.65         4.16 o                         
  -2   5  12         38.89         47.04         4.11 o                         
  -1   5  12         17.53         26.86         3.79 o                         
   0   5  12         91.52         90.91         3.88 o                         
   1   5  12         42.11         36.75         4.74 o                         
   2   5  12         16.78         21.84         2.11 o                         
   3   5  12         26.45         30.06         2.19 o                         
   4   5  12         13.32         16.91         1.64 o                         
   5   5  12         22.36         28.19         2.27 o                         
   6   5  12        138.68        139.40         4.44 o                         
   7   5  12         23.58         37.88         3.88 o                         
  -3   6  12         11.77          7.15         4.03 o                         
  -2   6  12          0.65         11.88         3.26 o                         
  -1   6  12         21.92         31.37         4.16 o                         
   0   6  12         28.27         37.24         4.55 o                         
   1   6  12        128.72        122.25         5.83 o                         
   2   6  12         36.55         40.15         2.23 o                         
   3   6  12         13.78         18.85         1.69 o                         
   4   6  12          2.67         12.17         1.75 o                         
   5   6  12          0.41          2.44         2.31 o                         
   6   6  12         47.22         64.27         4.08 o                         
  -2   7  12         62.94         77.90         5.45 o                         
  -1   7  12          0.21          3.19         4.48 o                         
   0   7  12          1.44          2.19         2.43 o                         
   1   7  12          6.45          8.50         2.84 o                         
   2   7  12         32.66         47.07         2.46 o                         
   3   7  12          0.67          6.97         2.95 o                         
   4   7  12          1.05          2.92         1.55 o                         
   5   7  12          7.99          8.94         2.50 o                         
   6   7  12          1.01          8.81         3.25 o                         
  -1   8  12         38.61         62.10        10.00 o                         
   0   8  12          0.47          5.17         3.33 o                         
   1   8  12          0.17          4.06         3.34 o                         
   2   8  12        133.47        112.03         6.07 o                         
   3   8  12         18.16         21.38         2.89 o                         
   4   8  12         14.28         15.12         2.45 o                         
   5   8  12         50.77         51.23         4.74 o                         
   2   9  12        106.94        113.27         3.68 o                         
   3   9  12         13.28         14.02         5.33 o                         
  -1  -6  13          9.33          8.76         4.64 o                         
  -3  -5  13         89.03         92.45         6.82 o                         
  -2  -5  13          4.64         10.88         3.34 o                         
  -1  -5  13          8.26          7.74         2.27 o                         
   0  -5  13          4.42          5.28         2.22 o                         
   1  -5  13          0.97          3.72         2.23 o                         
   2  -5  13          0.45          1.68         3.37 o                         
  -4  -4  13         74.96         78.48         5.28 o                         
  -3  -4  13        138.61         45.08         6.24 o                         
  -2  -4  13         29.83         38.10         2.87 o                         
  -1  -4  13         58.39         62.54         4.93 o                         
   0  -4  13         17.23         15.03         1.88 o                         
   1  -4  13         11.42         11.02         2.02 o                         
   2  -4  13        367.25        340.41         7.91 o                         
   3  -4  13         38.77         44.96         3.39 o                         
  -5  -3  13         13.73         23.52         8.58 o                         
  -4  -3  13          3.38          3.65         2.26 o                         
  -3  -3  13          9.35         12.36         2.32 o                         
  -2  -3  13          7.20          9.99         1.85 o                         
  -1  -3  13          0.71          2.76         1.50 o                         
   0  -3  13          2.95          5.81         1.74 o                         
   1  -3  13         32.63         37.94         2.53 o                         
   2  -3  13        250.41        234.05         6.75 o                         
   3  -3  13          2.53          5.46         1.68 o                         
   4  -3  13         10.47         15.21         3.23 o                         
  -5  -2  13          0.16          3.24         2.32 o                         
  -4  -2  13         44.06         48.15         3.60 o                         
  -3  -2  13        191.60        189.59         4.70 o                         
  -2  -2  13         80.05         82.36         3.18 o                         
  -1  -2  13        104.06        102.43         3.52 o                         
   0  -2  13          6.48          9.77         1.63 o                         
   1  -2  13         83.52         81.65         2.74 o                         
   2  -2  13         14.78         17.34         1.68 o                         
   3  -2  13        189.67        179.53         4.90 o                         
   4  -2  13          3.69          8.69         1.76 o                         
   5  -2  13          0.22          7.47         2.81 o                         
  -5  -1  13         15.59         22.46         3.86 o                         
  -4  -1  13         17.38         22.05         2.99 o                         
  -3  -1  13        109.20        114.89        11.04 o                         
  -2  -1  13         11.22          6.80         1.92 o                         
  -1  -1  13        138.37        132.26         7.26 o                         
   0  -1  13         28.44         30.81         1.90 o                         
   1  -1  13         75.26         78.09         1.97 o                         
   2  -1  13         18.79         27.65         1.70 o                         
   3  -1  13        544.33        481.70         7.18 o                         
   4  -1  13          1.00          2.48         1.57 o                         
   5  -1  13          6.47         10.34         2.41 o                         
   6  -1  13         18.24         21.86         3.39 o                         
  -5   0  13         16.18         14.68         3.90 o                         
  -4   0  13         12.08         14.29         2.43 o                         
  -3   0  13          0.00          4.03         2.99 o                         
  -2   0  13         67.84         70.56         3.44 o                         
  -1   0  13          0.02          2.57         1.61 o                         
   0   0  13         99.10         96.52         2.63 o                         
   1   0  13          3.45          7.58         1.27 o                         
   2   0  13         16.31         23.20         1.58 o                         
   3   0  13          0.25          5.75         1.64 o                         
   4   0  13         50.75         54.19         2.32 o                         
   5   0  13          0.10          3.17         1.64 o                         
   6   0  13         15.41         22.78         3.17 o                         
  -1   1  13        456.08        424.56         8.11 o                         
   0   1  13        115.23        106.97         2.68 o                         
   1   1  13          2.80          5.39         1.27 o                         
   2   1  13         34.53         37.43         1.62 o                         
   3   1  13         18.58         25.09         1.99 o                         
   4   1  13         21.99         32.01         1.95 o                         
   5   1  13        128.27        115.26         3.82 o                         
   6   1  13          2.98          5.10         2.42 o                         
  -5   2  13         45.71         67.43         5.72 o                         
  -4   2  13          3.20          7.28         3.12 o                         
  -3   2  13          8.72         11.47         2.16 o                         
  -2   2  13          0.15          1.83         3.12 o                         
  -1   2  13          6.09         13.10         4.09 o                         
   0   2  13          4.89          9.34         2.61 o                         
   1   2  13         57.34         49.64         2.00 o                         
   2   2  13         71.84         70.34         2.15 o                         
   3   2  13         28.17         33.74         2.68 o                         
   4   2  13          7.19         11.06         1.60 o                         
   5   2  13         14.01         23.09         2.19 o                         
   6   2  13          8.84         16.33         3.21 o                         
   7   2  13         22.75         31.83         7.54 o                         
  -5   3  13          0.53          5.59         4.16 o                         
  -4   3  13         27.73         33.00         5.33 o                         
  -3   3  13         20.56         31.31         4.42 o                         
  -2   3  13          2.57          3.90         2.86 o                         
  -1   3  13          6.17          8.85         2.25 o                         
   0   3  13         66.72         61.56         2.98 o                         
   1   3  13          3.41          7.81         2.08 o                         
   2   3  13         13.64         19.88         1.99 o                         
   3   3  13          7.58         14.48         1.47 o                         
   4   3  13        117.03        107.16         3.13 o                         
   5   3  13          3.08          7.13         1.64 o                         
   6   3  13        150.05        138.41         4.50 o                         
   7   3  13         25.80         37.70         3.99 o                         
  -4   4  13          0.27         -0.26         3.77 o                         
  -3   4  13          4.30          9.74         4.42 o                         
  -2   4  13          0.09          0.00         2.99 o                         
  -1   4  13         36.99         41.73         3.34 o                         
   0   4  13          4.61         15.45         2.96 o                         
   1   4  13        335.91        295.33         9.53 o                         
   2   4  13          7.95         11.58         1.85 o                         
   3   4  13         16.52         20.85         1.72 o                         
   4   4  13         76.17         73.63         2.40 o                         
   5   4  13         18.19         25.19         2.54 o                         
   6   4  13         12.92         17.10         2.78 o                         
   7   4  13         24.98         33.55         5.15 o                         
  -4   5  13         60.24         64.57         6.63 o                         
  -3   5  13         23.93         31.31         5.33 o                         
  -2   5  13          0.69         -0.33         3.77 o                         
  -1   5  13         16.85         21.20         4.94 o                         
   0   5  13         22.01         29.31         5.13 o                         
   1   5  13         46.96         44.27         3.92 o                         
   2   5  13          1.37          8.75         3.31 o                         
   3   5  13          8.56         12.45         1.83 o                         
   4   5  13        152.60        130.72         3.38 o                         
   5   5  13          3.98          4.60         1.76 o                         
   6   5  13         32.02         34.93         3.49 o                         
  -3   6  13          6.91         10.26         5.07 o                         
  -2   6  13          6.66         13.90         3.44 o                         
  -1   6  13          4.16          9.34         5.52 o                         
   0   6  13         10.67         21.05         3.50 o                         
   1   6  13          0.12         -0.06         2.43 o                         
   2   6  13         30.93         32.07         5.59 o                         
   3   6  13         23.16         33.02         2.51 o                         
   4   6  13         97.18         82.20         2.79 o                         
   5   6  13          0.04          2.25         2.14 o                         
   6   6  13          1.18          3.04         2.56 o                         
  -2   7  13         13.16         24.22         5.23 o                         
  -1   7  13          5.13          5.90         5.46 o                         
   0   7  13         23.06         24.30         5.59 o                         
   1   7  13          8.50          5.60         5.00 o                         
   2   7  13         38.97         49.74         5.36 o                         
   3   7  13          1.46          5.07         2.16 o                         
   4   7  13          8.92          4.79         1.89 o                         
   5   7  13          7.62         15.94         3.75 o                         
   0   8  13         12.80         22.09         7.15 o                         
   1   8  13          3.81         14.30         4.57 o                         
   2   8  13         12.63         72.11        15.85 o                         
   3   8  13          0.40          8.30         3.75 o                         
   4   8  13        162.94        171.84         4.81 o                         
  -2  -5  14          3.43          4.71         3.90 o                         
  -1  -5  14          9.95         11.22         3.53 o                         
   0  -5  14          3.31         10.20         3.09 o                         
   1  -5  14         67.39         72.57         7.95 o                         
  -4  -4  14         16.47         15.21         3.42 o                         
  -3  -4  14        155.38        170.68         7.73 o                         
  -2  -4  14          4.80          1.16         4.41 o                         
  -1  -4  14         12.39         17.73         2.39 o                         
   0  -4  14          0.03         -0.24         2.14 o                         
   1  -4  14         55.10         59.92         3.88 o                         
   2  -4  14         55.69         64.70         4.73 o                         
   3  -4  14        121.88        121.43         7.48 o                         
  -4  -3  14          4.08          5.77         3.08 o                         
  -3  -3  14          1.14          2.66         2.75 o                         
  -2  -3  14          4.16          5.53         1.85 o                         
  -1  -3  14          4.01          5.69         1.53 o                         
   0  -3  14          0.78          0.93         1.70 o                         
   1  -3  14         51.04         56.37         3.85 o                         
   2  -3  14         97.08        105.39         4.36 o                         
   3  -3  14        107.90        107.62         3.94 o                         
   4  -3  14          9.12          9.88         2.75 o                         
  -5  -2  14          5.33          8.58         4.16 o                         
  -4  -2  14         58.24         62.92         4.57 o                         
  -3  -2  14         41.40         48.84         3.05 o                         
  -2  -2  14        168.51        160.58         5.37 o                         
  -1  -2  14         22.24         23.07         1.96 o                         
   0  -2  14          2.00         10.60         2.08 o                         
   1  -2  14        217.95        204.41         4.79 o                         
   2  -2  14         79.74         66.34         3.66 o                         
   3  -2  14          6.76          8.69         2.20 o                         
   4  -2  14         26.39         34.21         3.29 o                         
  -5  -1  14         12.21         22.71         5.85 o                         
  -4  -1  14          1.24          6.64         5.26 o                         
  -3  -1  14          2.97          4.42         2.30 o                         
  -2  -1  14         17.37         20.27         3.25 o                         
  -1  -1  14         16.12         13.33         2.43 o                         
   0  -1  14         13.61         18.37         1.67 o                         
   1  -1  14         29.14         29.08         2.00 o                         
   2  -1  14          4.29          5.35         1.21 o                         
   3  -1  14         42.84         46.84         2.38 o                         
   4  -1  14         15.56         12.99         3.41 o                         
   5  -1  14          0.37          2.65         3.66 o                         
  -5   0  14          1.70          4.94         3.77 o                         
  -4   0  14          5.68          6.37         3.38 o                         
  -1   0  14        127.28        123.85         4.87 o                         
   0   0  14        129.62        117.75         4.86 o                         
   1   0  14         52.15         55.47         1.75 o                         
   2   0  14         53.20         53.48         2.32 o                         
   3   0  14         42.39         47.98         2.50 o                         
   4   0  14         46.88         52.19         2.69 o                         
   5   0  14        196.90        166.34         5.15 o                         
   6   0  14         28.88         39.55         4.57 o                         
   0   1  14         93.98         93.81         2.66 o                         
   1   1  14          3.05          6.68         1.41 o                         
   2   1  14          8.81         12.00         1.33 o                         
   3   1  14         82.84         83.86         3.33 o                         
   4   1  14          3.83          4.98         1.47 o                         
   5   1  14          5.81          9.57         2.09 o                         
   6   1  14        134.72        135.61        11.16 o                         
  -5   2  14          2.57          1.69         4.29 o                         
  -4   2  14         65.47         58.73         4.81 o                         
  -3   2  14         13.80         14.29         3.38 o                         
  -2   2  14         47.95         50.15         4.16 o                         
  -1   2  14        173.33        171.78         4.87 o                         
   0   2  14        168.32        162.05         5.32 o                         
   1   2  14         38.34         32.17         1.78 o                         
   2   2  14         23.64         26.15         1.76 o                         
   3   2  14         28.37         35.77         1.88 o                         
   4   2  14         34.67         38.72         2.20 o                         
   5   2  14        255.24        226.24         5.86 o                         
   6   2  14          0.59          2.75         2.57 o                         
  -4   3  14         38.31         41.71         7.02 o                         
  -3   3  14         64.81         60.94         5.07 o                         
  -2   3  14         35.35         34.95         4.81 o                         
  -1   3  14          0.05          4.39         2.25 o                         
   0   3  14         97.08        100.35         4.84 o                         
   1   3  14         84.69         71.33         5.46 o                         
   2   3  14         20.64         28.44         2.23 o                         
   3   3  14          5.29          8.07         1.34 o                         
   4   3  14         37.07         44.14         2.35 o                         
   5   3  14          2.52          2.73         1.70 o                         
   6   3  14          6.58         14.24         2.86 o                         
  -4   4  14          1.78          2.34         3.90 o                         
  -3   4  14          0.11          6.50         3.90 o                         
  -2   4  14         21.19         25.08         5.07 o                         
  -1   4  14         45.52         48.32        11.17 o                         
   0   4  14         24.16         20.40         4.16 o                         
   1   4  14          1.20          4.79         2.52 o                         
   2   4  14          0.97          5.20         1.93 o                         
   3   4  14         13.25         23.46         1.91 o                         
   4   4  14        107.37         93.87         2.95 o                         
   5   4  14         35.53         43.97         3.20 o                         
   6   4  14         10.54          8.34         2.75 o                         
  -3   5  14         21.74         27.28         5.46 o                         
  -2   5  14         57.18         76.66         6.63 o                         
  -1   5  14         22.74         30.02         7.08 o                         
   0   5  14         40.87         43.74         5.26 o                         
   1   5  14          8.08          9.84         3.08 o                         
   2   5  14         17.19         13.88         3.16 o                         
   3   5  14          1.02          4.75         1.70 o                         
   4   5  14         72.83         68.15         3.57 o                         
   5   5  14          9.99          9.39         2.45 o                         
   6   5  14          9.60         10.64         3.57 o                         
  -2   6  14         19.19         27.93         6.63 o                         
  -1   6  14         30.79         57.53         9.55 o                         
   0   6  14         13.38         12.35         4.22 o                         
   1   6  14          2.28          6.45         4.48 o                         
   2   6  14         37.38         33.81         7.28 o                         
   3   6  14         10.96         19.55         2.18 o                         
   4   6  14        136.43        140.40         4.57 o                         
   5   6  14         50.64         65.00         4.06 o                         
  -1   7  14         87.74        109.02         6.32 o                         
   0   7  14          7.44         10.27         3.68 o                         
   1   7  14          5.07         10.44         2.70 o                         
   2   7  14          0.62          3.42         3.25 o                         
   3   7  14         31.38         36.34         3.12 o                         
   4   7  14        124.11        120.28         6.16 o                         
   5   7  14          3.16          7.40         2.61 o                         
   1   8  14          1.10         -1.03         3.64 o                         
   2   8  14         30.84         41.91         7.21 o                         
   3   8  14         18.32         25.29         3.39 o                         
  -2  -4  15         42.10         49.16         5.27 o                         
  -1  -4  15          5.83          7.79         2.90 o                         
   0  -4  15          6.57          6.37         2.94 o                         
   1  -4  15         11.66         11.50         3.33 o                         
  -3  -3  15         86.23         90.84         9.55 o                         
  -2  -3  15          0.08          5.57         3.12 o                         
  -1  -3  15          0.30         -1.69         1.69 o                         
   0  -3  15         37.31         26.64         3.19 o                         
   1  -3  15          0.63         -1.38         2.25 o                         
   2  -3  15         10.16          9.89         4.50 o                         
   3  -3  15         51.52         50.39         3.68 o                         
  -4  -2  15          2.65          3.59         3.51 o                         
  -3  -2  15          0.05          2.22         1.96 o                         
  -2  -2  15          2.39          0.73         1.66 o                         
  -1  -2  15         16.75         23.64         2.07 o                         
   0  -2  15         79.51         71.89         5.61 o                         
   1  -2  15         37.50         34.46         2.79 o                         
   2  -2  15          8.42         11.15         1.96 o                         
   3  -2  15         24.49         25.32         2.84 o                         
   4  -2  15          3.45          8.55         2.79 o                         
  -4  -1  15          0.80         12.34         4.16 o                         
  -3  -1  15         27.74         27.59         3.46 o                         
  -2  -1  15          1.85          1.05         1.82 o                         
  -1  -1  15         94.47         97.75         3.60 o                         
   0  -1  15          2.79          3.62         1.68 o                         
   1  -1  15          0.54          3.15         1.55 o                         
   2  -1  15         33.59         33.27         2.38 o                         
   3  -1  15          0.29          4.39         1.53 o                         
   4  -1  15          3.93          8.12         2.32 o                         
  -2   0  15         43.73         49.76         4.42 o                         
  -1   0  15         64.97         60.05         3.31 o                         
   0   0  15          0.90          6.45         2.01 o                         
   1   0  15         62.82         62.81         1.93 o                         
   2   0  15         14.43         18.34         1.64 o                         
   3   0  15          7.40         10.58         1.69 o                         
   4   0  15         27.56         31.93         3.18 o                         
   5   0  15         18.36         20.14         3.40 o                         
   0   1  15         49.47         49.35         2.31 o                         
   1   1  15          2.96          3.99         1.42 o                         
   2   1  15          2.26          7.15         1.33 o                         
   3   1  15          0.00          3.31         2.22 o                         
   4   1  15         33.04         45.55         2.66 o                         
   5   1  15         65.41         67.59         3.84 o                         
  -4   2  15          0.50         -3.12         3.12 o                         
  -3   2  15         23.51         28.35         2.99 o                         
  -2   2  15         10.03         18.99         2.64 o                         
  -1   2  15         72.38         67.20         3.62 o                         
   0   2  15          7.03          4.65         2.09 o                         
   1   2  15         33.49         36.03         2.30 o                         
   2   2  15         24.45         31.58         2.06 o                         
   3   2  15          0.13          2.94         1.36 o                         
   4   2  15         10.86         16.69         3.81 o                         
   5   2  15         16.85         23.47         3.15 o                         
   6   2  15         21.68         23.35         5.23 o                         
  -4   3  15          1.02          8.06         4.68 o                         
  -3   3  15         38.74         45.21         4.81 o                         
  -2   3  15         22.51         31.57         4.03 o                         
  -1   3  15         13.01         20.83         7.80 o                         
   0   3  15          4.36         11.32         2.81 o                         
   1   3  15         15.20         23.73         3.47 o                         
   2   3  15        120.95        116.72         3.60 o                         
   3   3  15          2.27          4.10         1.66 o                         
   4   3  15          3.88          7.84         1.68 o                         
   5   3  15          5.01          0.67         2.73 o                         
   6   3  15         82.15         82.03         5.96 o                         
  -3   4  15         82.04         80.68         6.63 o                         
  -2   4  15         35.62         39.37         6.50 o                         
  -1   4  15          1.57          2.50         5.91 o                         
   0   4  15         23.54         27.83         6.76 o                         
   1   4  15         16.85         20.98         3.31 o                         
   2   4  15          0.50         -0.45         1.78 o                         
   3   4  15         13.94         25.66         2.41 o                         
   4   4  15         40.77         46.55         2.66 o                         
   5   4  15          0.46          6.62         3.23 o                         
   6   4  15         77.42         79.57         6.41 o                         
  -2   5  15         27.79         44.69         5.46 o                         
  -1   5  15         45.38         56.58         4.51 o                         
   0   5  15          2.90         10.93         5.07 o                         
   1   5  15         54.07         55.99         4.71 o                         
   2   5  15         17.67         16.80         6.63 o                         
   3   5  15         11.16         18.84         2.29 o                         
   4   5  15         52.59         60.87         2.99 o                         
   5   5  15          7.57         10.99         4.18 o                         
  -1   6  15         21.68         34.47         8.64 o                         
   0   6  15          1.47         13.25         5.46 o                         
   1   6  15          0.13          0.45         2.99 o                         
   2   6  15          0.01          5.61         3.27 o                         
   3   6  15         19.87         32.49         2.65 o                         
   4   6  15         78.43         99.95         3.98 o                         
   5   6  15         13.76         17.82         3.41 o                         
   0   7  15         10.53         30.79         7.80 o                         
   1   7  15          1.14          2.33         3.86 o                         
   2   7  15         30.32         40.80         7.80 o                         
   3   7  15         38.76         41.96         4.26 o                         
   4   7  15         31.72         44.46         3.68 o                         
  -2  -3  16          0.61          5.34         2.92 o                         
  -1  -3  16          0.00          3.31         2.46 o                         
   0  -3  16          1.20          7.42         2.81 o                         
   1  -3  16          1.47          1.44         2.92 o                         
   2  -3  16          9.63         17.09         4.04 o                         
  -3  -2  16         12.48         21.75         3.74 o                         
  -2  -2  16         22.93         17.62         5.33 o                         
  -1  -2  16         36.79         20.27         5.07 o                         
   0  -2  16         25.56         28.09         2.70 o                         
   1  -2  16         13.76         20.76         2.91 o                         
   2  -2  16         19.28         24.77         3.72 o                         
   3  -2  16         62.69         67.65         3.63 o                         
  -3  -1  16         11.01         10.78         4.29 o                         
  -2  -1  16          0.05         -1.30         3.25 o                         
  -1  -1  16         49.25         47.78         2.99 o                         
   0  -1  16         92.34         94.81         3.72 o                         
   1  -1  16         27.83         26.12         2.87 o                         
   2  -1  16          1.16          1.37         1.99 o                         
   3  -1  16         13.70         14.96         2.78 o                         
   4  -1  16          2.48          5.15         2.62 o                         
  -2   0  16          0.49          4.03         2.86 o                         
  -1   0  16          2.31          2.77         1.92 o                         
   0   0  16        234.03        226.69         8.10 o                         
   1   0  16          9.68         14.34         1.77 o                         
   2   0  16         25.30         35.63         3.37 o                         
   3   0  16          2.15          4.52         2.08 o                         
   4   0  16         14.49          9.24         2.98 o                         
   0   1  16          0.58         -0.32         1.74 o                         
   1   1  16          0.00          2.16         1.40 o                         
   2   1  16          6.11         10.58         1.48 o                         
   3   1  16          9.34         14.61         2.06 o                         
   4   1  16          3.27          6.02         2.43 o                         
   5   1  16          4.72          6.58         3.04 o                         
  -2   2  16          3.62          9.86         7.34 o                         
  -1   2  16          1.34          2.03         2.73 o                         
   0   2  16          9.70         19.53         3.41 o                         
   1   2  16         27.67         32.83         2.28 o                         
   2   2  16         36.61         42.17         3.09 o                         
   3   2  16         28.55         46.60         2.79 o                         
   4   2  16         18.30         28.12         2.93 o                         
   5   2  16          5.38          6.68         2.84 o                         
  -3   3  16          6.31          5.72         3.51 o                         
  -2   3  16         23.07         36.12         4.42 o                         
  -1   3  16         69.76         80.09         4.53 o                         
   0   3  16          2.25          9.36         2.73 o                         
   1   3  16         21.82         26.53         3.80 o                         
   2   3  16         38.13         50.97         2.61 o                         
   3   3  16          0.19          0.63         1.53 o                         
   4   3  16          7.04         11.78         2.16 o                         
   5   3  16         20.70         33.09         5.08 o                         
  -2   4  16        111.72        149.81         8.58 o                         
  -1   4  16        119.11        141.16        15.33 o                         
   0   4  16          0.40          2.34         4.16 o                         
   1   4  16          0.04          3.44         5.98 o                         
   2   4  16         60.08         62.05         4.62 o                         
   3   4  16          0.90          6.49         2.53 o                         
   4   4  16         77.99         88.21         3.35 o                         
   5   4  16         80.79         82.82         4.20 o                         
  -2   5  16          6.06          7.67         4.68 o                         
  -1   5  16          9.96         17.52         3.70 o                         
   0   5  16         15.00         37.04         4.73 o                         
   1   5  16         20.90         32.67         4.42 o                         
   2   5  16          1.83          7.83         3.31 o                         
   3   5  16         38.70         46.79         2.84 o                         
   4   5  16         71.94         89.33         6.17 o                         
   5   5  16         31.92         48.49        10.72 o                         
   0   6  16         14.93         26.37         4.41 o                         
   1   6  16          0.00         -0.07         4.55 o                         
   2   6  16          4.72          7.03         3.65 o                         
   3   6  16          4.67         15.31         4.35 o                         
   4   6  16         41.44         49.98         3.82 o                         
  -2  -2  17          7.20         15.85         5.20 o                         
  -1  -2  17          5.64          2.78         3.12 o                         
   0  -2  17          2.26          8.28         6.29 o                         
   1  -2  17          1.38          2.64         4.46 o                         
  -2  -1  17          2.54          5.01         2.59 o                         
  -1  -1  17        110.67        105.74         9.09 o                         
   0  -1  17          2.72          2.31         2.40 o                         
   1  -1  17         29.06         28.66         6.30 o                         
   2  -1  17          0.29          0.83         2.42 o                         
   3  -1  17          6.58         10.00         3.29 o                         
  -2   0  17          0.25         -3.12         3.12 o                         
  -1   0  17         13.24         11.95         2.66 o                         
   0   0  17          0.69         -1.85         3.10 o                         
   1   0  17         58.98         63.71         2.94 o                         
   2   0  17          0.22          1.40         2.00 o                         
   3   0  17          0.27          3.53         3.31 o                         
   0   1  17         17.85         22.29         4.22 o                         
   1   1  17          7.16         12.22         2.74 o                         
   2   1  17         14.40         17.43         2.05 o                         
   3   1  17          2.17          4.60         2.43 o                         
   4   1  17         45.47         53.12         4.07 o                         
  -1   2  17         42.13         54.98         3.76 o                         
   0   2  17          0.11         -0.73         3.70 o                         
   1   2  17          0.13          7.98         2.91 o                         
   2   2  17         45.58         49.76         3.18 o                         
   3   2  17          9.72         14.66         2.12 o                         
   4   2  17          9.88         17.89         3.67 o                         
  -2   3  17         35.22         54.96         5.07 o                         
  -1   3  17          0.53         11.56         3.64 o                         
   0   3  17          9.52         19.80         3.53 o                         
   1   3  17          0.16          4.99         3.03 o                         
   2   3  17          6.15          7.15         1.81 o                         
   3   3  17         86.92         98.84         4.23 o                         
   4   3  17          4.66         15.62         2.89 o                         
  -1   4  17          1.04         10.84         3.18 o                         
   0   4  17          8.34         22.47         3.65 o                         
   1   4  17          0.64          7.33         3.36 o                         
   2   4  17         18.09         17.44         6.76 o                         
   3   4  17         19.22         27.79         2.88 o                         
   4   4  17         33.61         42.27         3.68 o                         
   0   5  17         14.10         19.09         4.03 o                         
   1   5  17          0.01          1.98         3.17 o                         
   2   5  17          0.43          8.55         3.42 o                         
   3   5  17         71.59         55.32         4.15 o                         
   2   6  17         48.99         75.42         7.41 o                         
   0  -1  18          0.88          5.73         2.87 o                         
   1  -1  18         60.39         58.86         6.76 o                         
  -1   0  18          6.20         16.23         5.26 o                         
   0   0  18         41.15         49.29         3.78 o                         
   1   0  18          0.10          5.05         2.56 o                         
   2   0  18          5.48          9.27         2.47 o                         
  -1   1  18          0.27          4.55         5.59 o                         
   0   1  18         22.67         25.93         3.95 o                         
   1   1  18         10.89         12.35         2.36 o                         
   2   1  18          1.69          7.06         2.24 o                         
   3   1  18         25.42         36.32         5.80 o                         
  -1   2  18         17.28         19.62         6.11 o                         
   0   2  18         30.05         28.38         3.91 o                         
   1   2  18          3.44          3.20         2.22 o                         
   2   2  18          9.80         10.47         2.43 o                         
   3   2  18          0.14          6.75         2.38 o                         
  -1   3  18          0.10          5.46         3.64 o                         
   0   3  18         24.67         40.23         5.16 o                         
   1   3  18          6.99          8.19         3.46 o                         
   2   3  18          3.26          4.75         2.57 o                         
   3   3  18          6.37         13.22         2.89 o                         
   0   4  18          2.44         14.03         5.85 o                         
   1   4  18         36.49         64.60         9.35 o                         
   2   4  18          0.99          6.28         3.30 o                         
   3   4  18          0.37         -2.36         3.19 o                         
                                                                                
